# Supplementary material for: Populations of doubled haploids for genetic mapping in hexaploid winter triticale
Source: Mol Breed. 2018 Mar 30;38(4):46. doi: 10.1007/s11032-018-0804-3 (PMC5878199; doi:10.1007/s11032-018-0804-3)
Supplement: Supplementary file 1 — (XLSX 2950 kb) [file 11032_2018_804_MOESM1_ESM.xlsx]

## Sheet: Details
	Populations of doubled haploids for genetic mapping in hexaploid winter triticale
	Molecular Breeding
	M. Tyrka, S. Oleszczuk, J. Rabiza-Swider, H. Wos, M. Wedzony, J. Zimny, A. Ponitka, A. Ślusarkiewicz-Jarzina, R.J. Metzger, P.S. Baenziger, A.J. Lukaszewski
	Department of Biotechnology and Bioinformatics, Rzeszow University of Technology, Poland; mtyrka@prz.edu.pl

## Sheet: Online resource 1
Table S1. Segregations of unique (U) markers and loci order including positions of redundant (R) markers on genetic map of MUKR. Data on segregation distortion from expected Mendelian ratio are given (significance levels: 1:0.05 2:0.01 3:0.005 4:0.001 5:0.0005 6:0.0001). The 17 DH lines at the end of list were not further reproduced.
									4927
									% missing	0	0	0.2	0.4	0.4	0.6	0.6	0.6	0.6	0.6	1	1.2	1.2	1.2	1.4	1.6	1.6	1.6	1.8	1.8	2	2	2	2	2.2	2.4	2.4	2.4	2.4	2.4	2.6	2.6	2.8	2.8	2.8	2.8	3	3	3.2	3.2
Lp	Genome	Chromosome	Group	cM (Kosambi, N=144)	cM (Kosambi, N=127)	cM (Kosambi, N=93, missing <10%)	[U/R]	Signif.	Marker name	MUKR_115	MUKR_133	MUKR_105	MUKR_104	MUKR_107	MUKR_19	MUKR_101	MUKR_103	MUKR_138	MUKR_139	MUKR_141	MUKR_106	MUKR_108	MUKR_130	MUKR_112	MUKR_22	MUKR_128	MUKR_135	MUKR_9	MUKR_132	MUKR_21	MUKR_37	MUKR_57	MUKR_134	MUKR_1	MUKR_18	MUKR_39	MUKR_52	MUKR_111	MUKR_129	MUKR_54	MUKR_102	MUKR_12	MUKR_44	MUKR_100	MUKR_116	MUKR_5	MUKR_118	MUKR_2	MUKR_24
1	A	1A	1	0	0	0	U	3	wPt-8478	A	A	B	B	A	A	B	B	A	B	B	A	B	A	B	A	A	B	B	B	B	B	A	B	A	B	B	B	B	B	A	A	A	A	B	B	B	A	B	A
2	A	1A	1	4.926	4.112	1.097	U	3	wPt-3698	A	A	B	B	A	A	B	B	A	B	-	A	B	A	B	A	A	B	-	B	B	B	A	B	A	B	B	B	B	B	A	A	A	A	B	B	B	A	B	A
3	A	1A	1	11.59	8.604	6.549	U	1	tPt-513702	A	A	B	B	A	A	B	B	A	B	B	A	B	A	A	A	A	B	B	B	B	B	A	B	A	B	B	B	B	B	A	A	A	A	B	B	B	A	B	A
4	A	1A	1	12.715	9.714	7.635	U	1	wPt-1709	A	A	B	B	A	A	B	B	A	B	B	A	B	A	A	A	A	B	B	B	B	B	A	B	A	B	B	B	B	B	A	A	A	A	B	B	B	A	B	A
5	A	1A	1	16.367	12.916	8.71	U	1	wPt-8347	A	A	B	B	A	A	B	B	A	B	B	A	B	A	A	A	A	B	B	B	B	B	A	B	A	B	B	B	B	B	A	A	A	A	B	B	B	A	B	A
8	A	1A	1	19.336	16.354	13.347	U		wPt-7074	A	A	B	B	A	A	A	B	A	B	B	A	B	A	A	A	A	B	B	B	A	B	A	B	A	B	-	B	-	B	A	A	A	A	B	B	-	A	B	A
9	A	1A	1	31.545	28.66	27.428	U	1	wPt-9429	A	A	A	B	A	A	A	-	A	B	B	A	B	A	A	A	A	B	B	-	A	-	A	B	A	B	B	A	B	-	A	A	A	A	-	B	-	A	B	A
10	A	1A	2	0	0	0	U		tPt-513565	B	A	A	B	A	B	A	B	B	A	A	A	A	B	A	A	A	A	A	B	B	B	B	B	B	B	A	A	A	A	A	B	A	B	B	A	B	B	A	A
22	A	1A	2	3.715	1.575	1.075	U		wPt-0432	B	A	A	B	A	B	A	B	B	A	A	A	A	B	A	A	A	A	A	B	B	B	B	B	B	B	A	A	A	A	A	B	A	B	B	A	B	B	A	A
24	A	1A	2	5.612	1.575	1.075	U		wPt-6005	B	A	A	B	A	B	A	B	B	A	A	A	A	B	A	A	A	A	A	B	B	B	B	B	B	B	A	A	A	A	A	B	A	B	B	A	B	B	A	A
26	A	2A	1	0	0	0	U		wPt-9586	B	B	A	B	A	B	B	B	A	A	A	B	B	A	-	A	A	B	B	B	A	B	A	-	B	B	B	B	A	A	B	B	A	A	A	B	A	B	A	A
27	A	2A	1	1.348	1.126	0	U		wPt-9302	B	B	A	B	A	B	B	B	A	A	A	B	B	A	A	A	A	B	B	B	A	B	A	A	B	B	B	B	A	A	B	B	A	A	A	B	A	B	-	A
28	A	2A	1	6.708	5.849	3.23	U		wPt-8403	B	B	A	B	B	B	B	B	A	A	A	B	B	A	A	A	A	B	B	A	A	B	A	A	B	B	B	B	A	A	B	B	A	A	A	B	A	B	A	A
29	A	2A	1	9.371	8.023	4.338	U		wPt-0623	B	B	A	B	B	B	B	B	A	A	A	B	B	A	A	A	A	B	B	A	A	B	A	A	B	B	B	B	A	A	B	B	A	A	A	B	A	B	A	A
31	A	2A	2	0	0	0	U	1	wPt-8068	A	B	A	A	B	B	A	A	A	A	A	A	B	B	B	B	A	B	B	B	B	B	B	A	B	A	B	B	B	B	B	B	B	A	B	B	B	B	B	B
32	A	2A	2	1.014	1.276	0	U	1	wPt-0568	A	B	A	A	B	B	A	A	A	A	A	A	B	B	B	B	A	B	-	B	B	B	B	A	B	A	B	B	B	B	B	B	B	A	B	B	B	B	B	-
34	A	2A	2	8.827	6.229	4.312	U		wPt-1657	A	B	A	A	B	B	A	A	A	A	A	A	B	B	B	B	A	B	B	B	B	B	B	A	B	A	B	B	B	B	B	B	B	A	B	B	B	B	B	B
35	A	2A	2	23.611	20.793	17.513	U	1	wPt-5251	A	B	A	B	B	B	A	A	A	A	A	A	B	B	B	B	A	B	B	B	B	B	B	A	B	A	B	-	B	-	B	B	-	A	B	A	B	B	B	B
36	A	2A	2	24.66	22.21	18.589	U	5	wPt-8826	A	B	A	B	B	B	A	A	A	A	A	A	-	B	B	B	A	B	B	B	B	B	B	A	B	A	B	B	B	B	B	B	B	A	B	A	B	B	B	B
37	A	2A	2	32.751	29.474	24.008	U	3	tPt-8937	A	B	A	B	A	B	A	A	A	A	A	A	B	B	B	B	A	B	B	B	B	B	B	A	B	A	B	B	B	B	B	B	B	A	B	A	B	B	B	B
39	A	2A	2	41.857	38.069	32.132	U	1	wPt-3244	A	B	A	B	A	B	A	A	A	A	A	A	B	B	B	B	A	B	B	B	B	B	B	A	-	A	B	B	B	B	B	B	B	A	B	A	B	B	-	B
40	A	3A	1	0	0	0	U		wPt-8855	A	B	A	B	A	B	B	A	A	B	A	A	B	B	A	A	B	A	B	A	B	A	A	B	A	B	A	A	B	B	B	B	B	B	B	A	B	A	A	B
43	A	3A	1	3.576	2.435	2.184	U		wPt-9634	A	B	A	B	A	B	B	A	A	B	A	A	B	B	A	A	B	A	B	A	B	A	A	B	A	B	A	A	B	B	B	B	B	B	B	A	B	A	A	B
45	A	3A	1	16.235	15.26	13.775	U		wPt-1111	A	B	A	B	A	B	B	B	A	B	A	A	B	B	A	A	A	A	B	A	B	A	A	B	A	B	A	A	B	B	B	B	B	B	B	A	B	A	A	A
48	A	3A	1	45.319	47.213	44.655	U		tPt-1961	A	B	B	A	A	B	A	B	A	A	A	A	B	B	A	A	A	A	B	A	B	A	A	B	A	B	A	B	B	A	B	B	B	A	A	A	B	A	A	A
49	A	3A	1	48.344	50.509	47.896	U		wPt-5357	A	B	B	A	A	A	A	B	A	A	A	A	B	B	A	A	A	A	B	A	B	A	A	B	A	B	A	B	B	A	B	B	B	-	A	A	B	A	B	-
50	A	3A	1	51.299	52.699	47.896	U		wPt-8326	A	B	B	A	A	A	A	B	A	A	A	A	B	B	A	A	A	A	B	A	B	A	A	B	A	B	A	B	B	A	B	B	B	A	A	A	B	A	B	A
51	A	3A	1	59.347	57.477	52.37	U		wPt-2377	A	B	B	A	A	A	A	B	A	A	A	A	B	B	A	A	-	A	B	A	B	B	A	-	A	B	A	B	B	A	B	B	B	B	A	A	B	A	B	A
53	A	3A	1	78.271	76.331	72.777	U		wPt-9049	B	A	A	A	A	A	A	B	B	A	A	A	B	B	A	A	A	B	B	A	B	B	A	B	A	B	A	B	B	A	-	B	B	B	B	A	B	A	A	A
54	A	3A	1	81.358	79.92	72.777	U		wPt-4725	B	A	A	A	A	A	A	B	B	A	A	A	B	B	A	A	A	B	B	A	B	B	A	B	A	B	A	B	B	A	B	B	B	B	B	A	B	A	A	A
55	A	3A	1	82.268	80.88	74.929	U		wPt-4620	B	A	A	A	A	A	A	B	B	A	A	A	B	B	A	A	B	B	B	A	B	B	A	B	A	B	A	B	B	A	B	B	B	B	B	A	B	A	A	A
57	A	3A	1	97.942	95.495	92.475	U		tPt-9901	B	B	A	A	A	A	A	B	B	A	A	A	B	B	A	A	A	B	B	B	B	B	A	B	A	B	A	A	B	A	B	B	A	B	B	B	B	B	A	-
58	A	3A	1	111.33	109.717	107.468	U		wPt-8146	B	B	A	A	A	A	B	B	B	A	A	A	B	B	A	A	A	B	A	B	B	B	A	B	A	A	A	A	A	A	B	A	A	B	B	B	B	B	A	B
60	A	3A	1	112.365	110.804	107.468	U		wPt-1888	B	B	A	A	A	A	B	B	B	A	A	A	B	B	A	A	A	B	A	B	B	B	A	B	A	A	A	A	A	A	B	A	A	B	B	B	B	B	A	B
63	A	3A	1	113.087	111.6	107.468	U		wPt-8876	B	B	A	A	A	A	B	B	B	A	A	A	B	B	A	A	A	B	A	B	B	B	A	B	A	A	A	A	A	A	B	A	A	B	B	B	B	B	A	B
64	A	3A	1	114.692	113.025	108.544	U		wPt-4545	B	B	A	A	A	A	B	B	B	A	A	A	B	B	A	A	A	B	A	B	B	B	A	B	A	A	A	-	A	A	B	A	A	-	B	-	B	B	A	B
65	A	3A	1	119.358	117.073	110.696	U		wPt-0398	B	B	A	A	A	A	B	B	B	A	A	A	B	B	A	A	A	B	A	B	-	B	A	B	A	A	A	A	A	A	B	A	A	B	B	B	B	B	A	B
66	A	3A	1	120.15	118.01	110.696	U		wPt-9160	B	B	A	A	A	A	B	B	B	A	A	A	B	B	A	A	A	B	A	B	B	B	A	B	A	A	A	A	A	A	B	A	A	B	B	B	B	B	A	B
67	A	4A	1	0	0	0	U	6	wPt-9037	B	B	A	B	A	A	B	A	A	B	A	B	A	A	A	B	A	-	B	A	-	A	A	B	A	-	A	A	B	B	A	B	A	A	A	-	A	B	A	A
68	A	4A	1	5.157	5.774	3.522	U	6	wPt-7391	B	B	A	B	A	A	A	A	A	B	A	B	A	A	A	B	A	A	B	A	B	A	A	B	A	B	A	A	B	B	A	B	A	A	A	B	A	-	A	A
69	A	4A	1	19.105	19.978	14.524	U	3	wPt-6936	B	B	A	B	A	A	A	A	A	B	A	B	A	A	A	B	A	A	B	A	B	B	A	B	A	B	A	A	B	B	B	B	A	A	A	B	A	B	A	A
70	A	4A	1	43.848	42.651	39.938	U		wPt-0162	B	A	A	A	A	A	A	A	A	B	A	A	B	A	B	B	A	B	B	A	B	B	A	B	A	B	B	A	B	B	B	B	A	A	B	A	A	B	A	A
71	A	4A	1	64.119	64.844	56.138	U		wPt-5749	B	A	B	A	B	A	A	A	A	B	A	A	B	A	B	B	A	B	B	B	B	A	A	B	A	B	B	B	B	B	B	B	A	-	-	A	A	B	B	A
72	A	4A	1	68.317	69.654	58.538	U		wPt-5124	B	A	B	A	B	A	A	A	A	B	A	A	B	A	B	B	A	B	B	B	B	A	A	B	A	B	B	B	B	B	B	B	A	A	B	A	A	B	B	A
73	A	4A	1	71.034	70.686	58.538	U		wPt-7280	B	A	B	A	B	A	A	A	A	B	A	A	B	A	B	B	A	B	B	B	B	A	A	B	A	B	B	B	B	B	B	B	A	A	B	A	A	B	B	A
74	A	4A	1	74.624	73.626	59.613	U		tPt-513714	B	A	B	A	B	A	A	A	A	B	A	A	B	A	B	B	A	B	B	B	B	A	A	B	A	B	B	B	B	B	B	B	A	A	B	A	A	B	B	A
75	A	4A	1	82.188	80.584	68.08	U		tPt-513892	B	A	B	A	B	A	A	A	A	B	A	A	B	A	B	B	A	B	B	B	B	A	A	B	A	B	B	B	B	B	B	B	A	B	B	B	A	B	B	A
76	A	4A	1	84.412	83.13	70.448	U		wPt-5172	B	A	B	A	B	A	A	A	A	B	A	A	B	A	B	B	A	B	B	B	B	A	A	B	A	B	B	B	B	B	B	B	A	B	B	B	A	B	B	A
77	A	4A	1	87.199	84.705	72.599	U		wPt-9418	B	A	B	A	B	A	A	A	A	B	A	A	B	A	B	B	A	B	B	B	B	A	A	B	A	B	B	B	B	B	B	B	A	B	B	B	-	B	B	A
78	A	4A	1	91.019	86.28	72.599	U		wPt-9059	B	A	B	A	B	A	A	A	A	B	A	A	B	A	B	B	A	B	B	B	B	A	A	B	A	B	B	B	B	B	B	B	A	B	B	B	A	B	B	A
79	A	4A	1	92.527	89.434	72.599	U		wPt-4680	B	A	B	A	B	A	A	A	A	B	A	A	B	A	B	B	A	B	B	B	B	A	A	B	A	B	B	B	B	B	B	B	A	B	B	B	A	B	B	A
80	A	4A	1	93.839	89.434	72.599	U		tPt-513085	B	A	B	A	B	A	A	A	A	B	A	A	B	A	B	B	A	B	B	B	B	A	A	B	A	B	B	B	B	B	B	B	A	B	B	B	A	B	B	A
81	A	4A	1	96.606	94.173	72.599	U		wPt-9305	B	A	B	A	B	A	A	A	A	B	A	A	B	A	B	B	A	B	B	B	B	A	A	B	A	B	B	B	B	B	B	B	A	B	B	B	A	B	B	A
82	A	4A	1	97.349	94.173	72.599	U		wPt-3402	B	A	B	A	B	A	A	A	A	B	A	A	B	A	B	B	A	B	B	B	B	A	A	B	A	B	B	B	B	B	B	B	A	B	B	B	A	B	B	A
83	A	4A	1	101.281	97.414	74.751	U		wPt-0764	B	A	B	A	B	A	A	A	A	B	A	A	B	A	B	B	A	B	B	B	B	A	A	B	A	B	B	B	B	B	B	B	A	B	B	B	A	B	B	A
104	A	5A	1	0	0	0	U		wPt-4146	B	A	A	A	A	A	B	A	A	B	B	A	A	A	B	B	B	A	B	B	B	A	B	B	A	B	B	B	B	A	A	B	B	B	B	A	-	B	B	B
105	A	5A	1	1.57	1.567	0	U		wPt-9204	B	A	A	A	A	A	B	A	A	B	B	A	A	A	B	B	B	A	B	B	B	A	B	B	A	B	B	B	B	A	A	B	B	B	-	A	-	B	B	B
106	A	5A	1	7.352	5.854	4.312	U		tPt-9702	B	A	A	A	A	A	B	A	A	B	B	A	A	A	B	B	B	A	B	B	B	A	B	B	A	B	B	B	B	A	A	B	B	B	B	A	A	B	B	B
108	A	5A	1	8.61	7.697	5.753	U		wPt-7185	B	A	A	A	A	A	B	A	A	B	B	A	A	A	B	B	B	A	B	-	B	A	B	-	A	B	B	B	B	A	A	-	B	B	B	-	B	B	B	-
109	A	5A	1	12.576	9.761	8.627	U	1	wPt-7769	B	A	A	A	A	A	B	A	A	B	B	A	A	A	B	B	B	A	B	B	B	A	B	A	A	B	B	B	B	A	A	B	B	B	B	A	B	B	B	B
110	A	5A	1	16.403	13.247	12.311	U	1	wPt-5588	B	A	A	A	A	A	B	A	A	B	B	A	A	A	B	B	B	A	B	B	B	B	B	A	A	B	B	A	B	A	A	B	B	B	B	A	B	B	B	B
111	A	5A	1	24.266	19.9	18.81	U		wPt-2426	B	A	A	A	A	A	B	A	A	B	B	A	A	A	B	-	B	A	B	B	B	B	B	A	A	B	B	A	B	A	A	B	B	B	B	-	B	B	B	B
112	A	5A	2	0	0	0	U		wPt-3334	B	B	A	A	B	B	B	A	A	B	A	A	A	A	B	B	B	B	A	B	B	A	B	B	A	B	B	B	B	B	B	B	-	B	B	B	A	B	B	A
113	A	5A	2	7.145	6.125	5.484	U		wPt-5231	B	B	A	A	B	B	B	A	A	B	A	A	A	A	B	B	B	B	A	A	B	A	B	B	B	-	B	B	B	B	B	B	B	B	B	B	A	B	B	A
114	A	5A	2	17.746	16.508	15.587	U	1	tPt-4184	B	B	A	A	B	B	B	A	A	B	A	A	A	A	B	B	B	B	B	A	B	A	B	B	B	B	B	B	B	B	A	B	B	B	B	B	A	B	B	A
116	A	5A	2	34.444	31.243	31.573	U		tPt-514325	B	B	A	A	B	A	B	A	A	B	A	B	A	A	B	B	B	B	B	A	A	A	B	B	B	B	B	B	B	B	A	A	B	B	B	B	B	B	B	A
117	A	6A	1	0	0	0	U	3	wPt-4270	B	A	A	B	A	A	A	B	A	A	A	B	A	B	A	B	B	B	A	B	A	A	B	B	B	A	B	A	A	B	A	A	A	A	A	A	A	B	A	B
118	A	6A	1	2.147	2.427	1.097	U	5	wPt-8443	B	A	A	B	A	A	A	B	A	A	A	B	A	B	A	B	B	B	A	B	A	A	B	B	B	A	B	A	A	B	A	A	A	A	A	A	A	B	A	B
119	A	6A	1	4.482	5.193	1.097	U		wPt-7754	B	A	A	B	A	A	A	B	A	A	A	B	A	B	A	B	B	B	A	B	A	A	B	B	B	A	B	A	A	B	A	A	A	A	A	A	A	B	A	B
121	A	6A	1	7.744	7.944	4.327	U	3	wPt-4589	B	A	A	B	A	A	A	B	A	A	A	B	A	B	A	B	B	B	A	B	B	A	B	B	B	A	B	A	A	B	A	A	A	A	A	A	A	B	A	B
122	A	6A	1	12.074	13.255	5.403	U	1	wPt-7330	B	A	A	B	A	A	A	B	A	A	A	B	A	B	A	B	B	B	A	B	B	A	B	B	-	A	B	A	A	B	A	A	A	A	A	A	A	B	A	B
125	A	6A	1	20.115	18.391	9.725	U	1	wPt-6904	B	A	A	B	A	A	A	B	A	A	A	B	A	B	A	B	B	B	A	B	B	A	B	B	B	A	B	A	A	B	A	A	A	A	A	A	A	B	A	B
127	A	6A	1	22.854	21.542	10.811	U		wPt-9679	B	A	A	B	A	A	A	B	A	A	A	B	A	B	A	B	B	B	A	B	B	A	B	B	B	A	B	-	A	B	A	A	A	A	A	A	A	B	A	B
130	A	6A	1	24.841	19.966	11.887	U	1	tPt-2833	B	A	A	B	A	A	A	B	A	A	A	B	A	B	A	B	B	B	A	B	B	A	B	B	B	A	B	A	A	B	A	A	A	A	A	A	A	B	A	B
131	A	6A	1	25.744	19.179	11.887	U	1	wPt-3524	B	A	A	B	A	A	A	B	A	A	A	B	A	B	A	B	B	B	A	B	B	A	B	B	B	A	B	A	A	B	A	A	A	A	A	A	A	B	A	B
133	A	6A	1	35.663	31.744	20.587	U	3	wPt-7663	A	A	A	B	A	B	A	B	A	B	A	B	A	B	A	B	B	B	A	B	B	A	A	B	B	A	B	A	A	A	A	A	A	A	A	A	A	B	A	B
134	A	6A	1	37.491	33.587	22.749	U	3	wPt-3965	A	A	A	B	A	B	A	B	A	B	A	B	A	B	A	B	B	B	A	B	B	A	A	B	B	A	B	A	A	A	A	A	A	A	A	A	A	B	A	B
136	A	6A	1	38.671	34.65	23.825	U	2	wPt-2822	A	B	A	B	A	B	A	B	A	B	A	B	A	B	A	B	B	B	A	B	B	A	A	B	B	A	B	A	A	A	A	A	A	A	A	A	A	B	A	B
137	A	6A	1	43.24	36.809	24.9	U	1	wPt-7504	A	B	A	B	A	B	A	B	A	B	A	B	A	B	A	B	B	B	A	B	B	A	A	B	B	A	B	A	A	A	-	A	A	A	A	A	A	B	A	B
138	A	6A	1	45.081	38.881	25.975	U	3	wPt-9692	A	B	A	B	A	B	A	B	A	B	A	B	A	B	A	B	B	B	A	B	B	A	A	B	B	A	B	A	A	A	A	A	A	A	A	A	A	B	A	B
139	A	6A	1	47.868	42.067	27.051	U	5	wPt-2573	A	B	A	B	A	B	A	B	A	B	A	B	A	B	A	B	B	B	A	B	B	A	A	B	B	A	B	A	A	A	A	A	A	A	A	A	A	B	A	B
140	A	6A	1	48.813	43.09	27.051	U	6	wPt-9690	A	B	A	B	A	B	A	B	A	B	A	B	A	B	A	B	B	B	A	B	B	A	A	B	B	A	B	A	A	A	A	A	A	A	A	A	A	B	A	B
141	A	6A	1	55.308	50.402	34.031	U	1	wPt-9132	A	B	A	B	A	B	A	B	A	B	-	B	A	B	A	A	B	B	A	B	B	A	A	B	B	A	B	A	A	A	A	A	A	A	A	A	A	B	A	B
142	A	6A	2	0	0	0	U	2	wPt-9474	A	B	A	B	A	A	A	A	A	B	A	A	B	A	B	A	A	B	A	A	B	B	B	A	A	A	A	A	B	A	A	B	A	A	A	B	B	B	A	A
148	A	6A	2	2.453	1.449	0	U		wPt-4145	A	B	A	B	A	A	A	A	A	B	A	A	B	A	B	A	A	B	A	A	B	B	B	A	A	A	A	A	B	A	A	B	A	A	A	B	B	B	A	A
149	A	6A	2	3.711	2.835	1.075	U		wPt-6678	A	B	A	B	A	A	A	A	A	B	A	A	B	A	B	A	A	B	B	A	B	B	B	A	A	A	A	A	B	A	A	B	A	A	A	B	B	B	-	A
150	A	6A	2	6.498	5.728	3.313	U		wPt-2582	A	B	A	B	A	A	A	A	A	B	A	A	B	A	B	A	A	B	A	-	B	B	B	A	A	A	A	A	B	A	A	B	A	A	A	B	B	B	A	A
151	A	7A	1	0	0	0	U		wPt-4625	B	B	B	B	B	B	A	B	B	A	B	A	B	B	B	B	A	B	A	A	B	B	A	B	A	B	B	-	-	A	A	B	A	A	B	B	A	A	B	A
153	A	7A	1	4.057	4.238	3.479	U	2	wPt-8700	B	B	B	B	B	B	A	B	B	A	B	A	B	B	B	B	A	A	A	A	B	B	A	B	A	B	B	A	A	A	A	B	A	-	B	B	-	A	B	A
154	A	7A	1	5.391	5.688	4.608	U		wPt-6967	B	B	B	B	B	B	A	B	B	A	B	A	B	B	B	B	A	A	A	A	B	B	A	B	A	B	B	A	A	A	A	B	A	A	B	B	-	A	A	A
156	A	7A	1	10.092	9.53	4.608	U		tPt-514247	B	B	B	B	B	B	A	B	B	A	B	A	B	B	B	B	A	A	A	A	B	B	A	B	A	B	B	A	A	A	A	B	A	A	-	B	A	A	A	A
157	A	7A	1	11.989	11.712	7.838	U		tPt-6794	B	B	B	B	B	B	A	B	B	A	B	A	B	B	B	B	A	A	A	A	B	B	A	B	A	B	B	A	A	A	A	-	A	A	B	B	A	A	A	A
158	A	7A	1	12.698	12.516	8.914	U		wPt-5257	B	B	B	B	B	B	A	B	B	A	B	A	B	B	B	B	A	A	A	A	B	B	-	B	A	B	B	A	A	A	A	-	A	A	B	B	A	A	A	A
159	A	7A	1	14.476	14.509	9.989	U		wPt-3572	B	B	B	B	B	B	A	B	B	A	B	A	B	B	B	B	A	A	A	A	B	B	A	B	A	B	B	A	A	A	A	B	A	A	B	B	A	A	A	-
160	A	7A	1	15.351	15.454	9.989	U		wPt-2523	B	B	B	B	B	B	A	B	B	A	B	A	B	B	B	B	A	A	A	A	B	B	A	B	A	B	B	A	A	A	A	B	A	A	B	B	A	A	A	A
161	A	7A	1	16.337	16.627	9.989	U		wPt-1484	B	B	B	B	B	B	A	B	B	A	B	A	B	B	B	B	A	A	A	A	-	B	A	B	A	B	B	A	A	A	-	B	A	A	B	B	A	A	A	A
162	A	7A	1	21.67	22.648	14.323	U		wPt-6959	B	B	B	B	B	B	A	B	B	A	B	A	B	B	B	B	A	A	A	A	B	B	A	B	A	B	B	A	A	A	A	B	A	A	-	B	A	A	A	A
163	A	7A	1	24.054	25.494	16.927	U		wPt-0031	B	B	B	B	B	B	A	B	B	A	A	A	B	B	A	B	A	A	A	A	B	B	A	B	A	B	B	A	A	A	A	B	A	A	B	B	A	A	A	A
164	A	7A	1	28.391	30.256	20.06	U		tPt-513491	B	B	B	B	B	B	A	A	B	A	A	A	B	B	A	B	A	B	A	A	B	B	A	B	A	B	B	A	A	A	A	B	A	A	B	B	A	A	A	A
166	A	7A	1	30.872	33.141	22.977	U		wPt-6824	B	B	B	B	B	A	A	A	B	A	A	A	B	B	A	B	A	B	A	A	B	B	A	B	A	B	B	A	A	A	-	B	A	A	B	B	A	A	A	A
168	A	7A	1	32.261	34.74	22.977	U		wPt-6447	B	B	B	B	B	A	A	A	B	A	A	A	B	B	A	B	A	B	A	A	B	B	A	B	A	-	B	A	A	A	A	B	A	A	B	B	A	A	A	A
170	A	7A	1	33.665	36.347	25.172	U		wPt-9207	B	B	B	B	B	B	A	A	B	A	A	A	B	B	A	B	A	B	A	A	B	B	A	B	A	B	B	A	A	A	A	B	A	A	B	B	A	A	A	A
172	A	7A	1	45.367	47.953	35.309	U	6	wPt-3964	B	B	B	B	B	B	B	B	B	-	B	A	B	B	A	B	-	B	A	B	B	B	A	B	A	B	B	A	-	A	A	B	B	A	B	B	A	A	A	A
175	A	7A	1	78.146	79.172	64.229	U	4	wPt-1928	B	B	A	A	B	-	B	B	B	A	-	B	B	B	A	B	A	B	A	B	B	B	B	B	A	A	B	A	A	A	B	B	-	A	B	B	B	B	B	A
176	A	7A	1	80.551	80.645	66.5	U	5	tPt-1755	B	B	A	A	B	B	B	B	B	A	B	B	B	B	A	B	A	B	A	B	B	B	B	B	A	A	B	A	A	A	-	B	B	A	B	B	B	B	B	A
177	A	7A	1	86.277	84.899	70.811	U	6	wPt-4205	B	B	A	A	B	B	B	B	B	A	B	B	B	B	A	B	A	B	A	B	B	B	B	B	A	A	B	A	A	A	-	B	B	A	B	B	B	B	B	A
178	A	7A	1	87.673	85.765	70.811	U	6	wPt-1961	B	B	A	A	B	B	B	B	B	A	B	B	B	B	A	B	A	B	A	B	B	B	B	B	A	A	B	A	A	A	B	B	B	A	B	B	B	B	B	A
181	A	7A	1	88.381	87.349	72.963	U	6	wPt-3393	B	B	A	A	B	B	B	B	B	A	B	B	B	B	A	B	A	B	A	B	B	B	B	B	A	A	B	A	A	A	B	B	B	A	B	B	B	B	B	A
182	A	7A	1	89.159	88.199	72.963	U	4	tPt-2230	B	B	A	A	B	B	B	B	B	A	B	B	B	B	A	B	A	B	A	B	B	B	B	B	A	A	B	A	A	A	-	B	B	A	B	B	B	B	B	A
183	A	7A	2	0	0	0	U		wPt-4489	A	B	A	A	B	A	B	B	B	A	B	B	A	B	A	B	A	B	A	A	A	A	A	B	B	B	A	A	A	-	B	A	B	A	B	B	B	B	A	B
184	A	7A	2	6.057	20.65	5.604	U		wPt-7122	A	B	A	A	B	A	B	B	B	A	B	B	A	B	A	B	A	B	A	A	A	A	-	B	B	B	A	A	A	A	B	A	B	A	B	B	B	B	A	B
185	A	7A	2	7.273	20.65	5.604	U		wPt-3782	A	B	A	A	B	A	B	B	B	A	B	B	A	B	A	B	A	B	A	A	A	A	-	B	B	B	A	A	A	A	B	A	B	A	B	B	B	B	A	B
186	B	1B	1	0	12.016	0	U		wPt-8949	A	B	B	B	B	B	B	B	-	B	A	B	A	A	A	A	B	A	A	B	A	A	A	A	-	B	B	A	B	A	A	-	B	A	B	B	A	B	A	A
187	B	1B	1	1.097	12.016	0	U		tPt-1772	A	B	B	B	B	B	B	B	-	B	A	B	A	A	A	A	B	A	A	B	A	A	A	A	-	B	B	A	B	A	A	-	B	A	B	B	A	B	A	A
188	B	1B	1	2.862	7.159	2.421	U		wPt-7138	A	B	B	B	B	B	B	B	A	A	A	B	A	A	A	A	B	A	A	B	A	A	A	A	A	B	B	A	B	A	A	-	B	A	B	B	A	B	A	A
192	B	1B	1	6.493	3.779	7.221	U		wPt-7708	A	B	B	B	B	B	B	B	A	A	A	B	A	A	A	A	B	A	A	B	A	A	A	A	A	B	B	A	B	A	A	A	B	A	B	B	A	B	A	A
194	B	1B	1	10.495	0	11.046	U		wPt-1560	A	B	B	B	B	B	B	B	A	A	A	B	A	A	A	A	B	A	A	B	A	A	A	A	A	A	B	A	B	A	A	-	B	A	B	B	A	B	A	A
195	B	1B	1	15.091	6.08	15.791	U		wPt-4786	A	B	B	B	B	B	B	B	A	A	A	B	A	A	A	A	B	A	A	B	A	A	A	A	A	B	B	A	B	A	A	-	B	A	B	B	A	B	A	A
201	B	1B	1	23.275	23.232	21.602	U		wPt-7094	A	B	B	B	B	B	B	B	A	A	A	B	A	A	A	A	B	A	A	B	A	A	A	A	A	B	B	A	B	A	B	B	B	A	B	B	A	B	A	A
203	B	1B	1	26.515	26.117	23.765	U		wPt-0983	A	B	B	B	B	B	B	B	A	A	A	B	A	A	A	A	B	A	A	B	A	A	A	A	A	A	B	A	B	A	B	B	B	A	B	B	A	B	A	A
205	B	1B	1	28.635	28.126	24.84	U		tPt-0283	A	B	B	B	B	B	B	B	A	A	B	B	A	A	A	-	B	A	A	B	A	A	A	A	-	A	B	A	B	A	B	B	B	A	B	B	A	B	A	A
208	B	1B	1	38.352	39.326	31.831	U		wPt-2654	A	B	B	-	-	B	-	B	A	A	B	B	B	-	A	A	B	A	A	B	A	A	A	A	A	A	B	A	B	A	B	B	B	A	B	B	B	A	A	A
209	B	1B	1	54.019	52.91	44.746	U		wPt-7593	A	B	B	B	B	B	B	B	A	A	B	B	B	B	A	A	B	A	A	B	A	A	A	A	A	A	B	A	B	A	A	A	B	A	B	B	B	A	A	A
212	B	1B	1	71.286	69.765	64.086	U		wPt-3103	A	A	B	A	A	B	B	B	-	-	B	B	B	B	A	A	B	B	A	A	B	B	A	-	-	A	-	B	B	A	A	-	B	A	B	B	B	-	B	A
213	B	1B	1	74.366	72.769	67.402	U		wPt-2725	A	A	B	A	A	B	A	B	A	A	B	B	B	B	B	A	B	B	A	A	B	B	A	A	A	A	B	B	B	A	A	A	B	A	B	B	B	A	B	A
217	B	1B	1	77.202	75.906	68.639	U		wPt-5899	A	A	B	A	A	B	A	B	A	A	B	B	B	B	B	A	B	B	A	A	B	B	A	A	A	A	B	B	B	A	A	-	B	A	B	B	B	A	B	A
218	B	1B	1	87.643	83.952	74.996	U		wPt-9508	A	A	B	A	A	B	A	B	A	A	B	B	B	B	B	A	B	B	A	A	B	B	A	A	A	A	B	B	B	A	B	B	B	A	B	B	B	-	B	A
219	B	1B	1	89.846	85.527	76.071	U		tPt-513750	A	A	B	A	A	B	A	B	A	A	B	B	B	B	B	A	B	B	A	A	B	B	A	A	A	A	B	B	B	A	B	B	B	A	B	B	B	A	B	A
222	B	1B	1	92.759	87.993	77.147	U	1	wPt-1726	A	A	B	A	A	B	A	B	A	A	B	B	B	B	B	A	B	B	A	-	B	B	A	A	A	-	B	B	B	A	B	B	B	A	B	B	B	A	B	A
223	B	1B	1	107.03	100.827	91.531	U		tPt-513046	B	A	B	A	A	B	A	B	B	A	A	B	B	B	B	A	B	B	A	A	B	B	A	A	A	A	B	A	B	A	A	B	B	A	B	B	B	A	A	-
225	B	1B	1	114.864	107.841	95.864	U		wPt-5485	B	A	B	A	A	B	A	B	B	A	A	B	B	B	B	A	B	B	A	A	B	-	B	A	A	A	B	A	B	A	A	B	B	A	B	B	B	A	A	A
226	B	1B	1	117.777	109.574	96.94	U		wPt-1248	B	A	B	A	A	B	A	B	B	A	A	B	B	B	B	A	B	B	A	A	B	-	B	A	A	A	B	A	B	A	A	B	B	A	-	B	B	A	A	A
227	B	1B	1	122.57	114.217	101.501	U		wPt-8280	B	A	B	A	A	B	A	B	B	A	A	B	B	B	B	A	B	B	A	A	A	B	B	A	A	A	B	A	B	A	A	B	B	A	B	B	B	A	A	A
229	B	1B	1	131.884	124.215	112.989	U		wPt-6975	B	A	B	A	A	B	A	B	B	B	A	B	B	A	B	A	B	B	A	A	A	B	B	A	A	B	B	A	B	A	A	B	B	A	B	-	B	A	A	A
230	B	1B	1	136.145	128.073	115.453	U		wPt-9032	B	A	B	A	A	B	A	B	B	B	A	B	B	A	B	A	B	B	A	A	A	B	B	A	A	B	B	A	B	A	A	B	B	A	B	B	B	A	A	A
232	B	2B	1	0	0	0	U		wPt-5759	A	B	B	A	A	B	A	A	A	B	A	B	A	A	A	-	B	B	A	B	A	A	A	B	B	A	A	A	A	B	A	B	B	A	B	-	A	A	A	A
233	B	2B	1	7.891	8.677	10.529	U		wPt-9274	A	B	B	A	A	B	A	A	A	B	A	B	A	A	A	B	B	B	B	B	A	A	A	B	B	A	A	A	A	B	A	B	B	B	B	B	B	A	A	B
234	B	2B	1	10.463	11.562	10.529	U		tPt-1663	A	B	B	A	A	B	A	A	A	B	A	B	A	A	A	B	B	B	B	B	-	A	A	B	B	A	A	A	A	B	A	B	B	B	B	B	B	-	A	-
235	B	2B	1	35.117	32.988	29.845	U		wPt-9958	A	A	B	A	B	B	A	A	A	B	A	B	A	A	A	A	B	B	A	B	-	A	A	B	B	B	A	A	A	B	A	B	B	B	B	A	B	A	A	B
236	B	2B	1	61.638	58.527	52.938	U		tPt-0638	A	A	A	A	B	B	B	A	A	B	A	A	A	A	A	A	B	B	A	B	A	B	A	A	B	B	A	A	A	-	B	B	A	B	B	A	B	A	B	B
237	B	2B	1	64.175	60.418	54.089	U	1	wPt-6192	A	A	A	A	B	B	B	A	A	B	A	A	A	A	A	A	B	B	A	B	A	B	A	A	B	B	A	A	A	A	B	B	A	B	B	A	B	A	B	B
242	B	2B	1	69.971	65.849	60.457	U		wPt-4327	B	A	A	A	B	B	B	A	A	B	A	A	A	A	A	A	B	B	A	B	A	B	A	A	B	-	A	A	A	A	B	B	B	-	B	A	B	A	B	B
243	B	2B	1	73.519	68.189	61.704	U		wPt-9668	B	A	A	A	B	B	B	A	A	B	A	A	A	A	A	A	B	B	A	B	A	-	A	A	B	B	A	A	A	A	B	B	B	B	B	A	-	A	B	B
244	B	2B	1	88.865	81.994	77.251	U		tPt-513556	A	A	A	A	A	B	B	A	A	B	A	A	-	A	A	A	A	B	A	B	B	B	B	A	B	A	A	A	A	A	B	B	A	B	B	-	B	A	B	B
245	B	2B	1	91.729	84.026	79.554	U	1	wPt-1236	A	A	A	A	A	B	B	A	A	B	A	A	A	A	A	A	A	B	A	B	B	B	B	A	B	A	A	A	A	A	B	B	A	B	B	A	B	A	B	B
246	B	2B	1	95.71	86.848	83.866	U	1	wPt-7200	A	A	A	A	A	B	B	A	A	B	A	A	A	A	A	A	A	B	A	B	B	B	B	B	A	A	A	A	A	A	B	B	A	B	B	A	B	A	B	B
247	B	2B	1	97.44	86.848	83.866	U	3	wPt-3132	A	A	A	A	A	B	B	A	A	B	A	A	A	A	A	A	A	B	A	B	B	B	B	B	A	A	A	A	A	A	B	B	A	B	B	A	B	A	B	B
249	B	2B	1	103.089	93.983	89.263	U	1	wPt-4133	A	A	A	A	A	B	B	A	A	B	B	B	A	A	-	A	A	B	A	B	B	B	B	B	A	A	A	A	A	A	B	B	A	A	B	A	B	A	B	B
250	B	2B	1	106.002	96.442	89.263	U	1	wPt-1068	A	A	A	A	A	B	B	A	A	B	B	B	A	A	A	A	A	B	A	B	B	B	B	B	A	A	A	A	A	A	B	B	A	A	B	A	B	A	B	B
251	B	2B	1	115.252	104.737	97.974	U		wPt-4223	A	A	A	A	B	B	B	A	A	B	B	B	A	A	A	A	A	-	A	B	B	B	B	B	A	A	A	B	A	A	B	B	A	A	B	A	B	A	B	B
252	B	2B	1	118.695	108.437	101.269	U	1	wPt-9190	A	A	A	A	B	B	B	A	A	B	B	B	A	A	A	A	A	B	A	B	B	-	B	B	A	A	A	B	A	A	B	A	A	A	B	A	-	A	B	B
253	B	2B	1	130.845	121.346	111.159	U		wPt-8776	A	A	A	A	B	B	B	A	A	B	B	B	A	A	A	A	A	B	A	B	B	B	B	B	A	A	A	B	A	A	B	A	A	A	A	B	B	B	A	B
254	B	2B	1	151.772	141.793	131.629	U		wPt-3632	A	A	B	A	B	A	A	A	B	B	B	B	A	A	A	A	A	B	A	-	B	B	B	B	B	B	A	B	A	A	B	A	A	A	A	B	B	B	A	B
255	B	2B	1	153.488	142.777	131.629	U		wPt-4426	A	A	B	A	B	A	A	A	B	B	B	B	A	A	A	A	A	B	A	A	B	B	B	B	B	B	A	B	A	A	B	A	A	A	A	B	-	B	A	B
256	B	2B	1	164.532	153.654	146.539	U		wPt-6643	A	A	B	B	B	A	A	A	B	B	A	B	A	A	A	A	B	B	B	A	A	B	A	B	B	B	A	B	-	A	B	A	A	A	A	B	B	B	A	B
257	B	2B	1	169.493	158.035	152.514	U		wPt-4917	A	A	B	B	B	A	A	A	B	B	A	B	A	B	A	A	B	B	B	A	A	A	A	B	B	B	B	B	B	A	B	A	A	A	A	B	B	B	A	B
259	B	2B	1	174.229	162.44	156.826	U	1	tPt-513343	A	A	B	B	B	A	A	A	B	B	B	B	A	B	A	A	B	B	B	A	A	A	A	B	B	B	B	B	B	A	B	A	-	A	A	B	B	B	A	B
260	B	2B	1	177.623	165.958	156.826	U		wPt-3695	A	A	B	B	B	A	A	A	B	B	B	B	A	B	A	A	B	B	B	A	A	A	A	B	B	B	B	B	B	A	B	A	A	A	A	B	B	B	A	B
261	B	3B	1	0	0	0	U		wPt-4842	B	B	B	B	B	B	A	B	A	B	B	B	A	B	A	B	A	A	A	B	A	A	A	B	B	A	A	B	-	B	A	B	A	A	A	A	A	B	B	A
262	B	3B	1	10.187	10.786	9.768	U		wPt-9410	B	B	B	B	B	B	A	B	B	B	B	A	A	B	A	B	A	A	A	B	A	A	A	B	B	A	A	B	B	B	A	B	B	A	A	B	A	B	A	A
266	B	3B	1	12.425	13.427	13.16	U		wPt-0571	B	B	B	B	B	B	A	B	B	B	B	A	A	B	A	B	A	A	A	B	A	A	A	B	-	A	A	B	B	B	A	B	B	A	A	B	A	B	A	A
267	B	3B	1	32.007	27.062	27.09	U		wPt-0250	B	B	B	B	A	B	A	B	B	B	B	B	A	B	A	B	A	A	B	B	A	A	B	B	B	A	A	B	B	B	A	B	B	A	B	A	A	B	A	A
269	B	3B	1	38.015	32.891	32.487	U		wPt-9088	B	B	B	B	A	B	A	B	B	B	B	B	A	B	A	B	A	B	B	B	A	A	B	B	A	A	A	B	B	B	A	B	B	-	B	A	A	B	A	A
270	B	3B	1	40.107	34.475	33.563	U		wPt-3046	B	B	B	B	A	B	A	B	B	B	B	B	A	B	A	B	A	B	B	B	A	A	B	B	A	A	A	B	B	B	A	B	A	A	B	A	A	B	A	A
276	B	3B	1	44.731	38.713	37.874	U		wPt-6020	B	B	B	B	A	A	A	B	B	B	A	B	A	B	A	B	A	B	B	B	A	A	B	B	A	A	A	B	B	B	A	B	A	A	B	A	A	B	A	A
277	B	3B	1	47.003	39.768	37.874	U		wPt-9432	B	B	B	B	A	A	A	B	B	B	A	B	A	B	A	B	A	B	B	B	A	A	B	B	A	A	A	B	B	B	A	B	A	A	B	A	A	B	A	A
280	B	3B	1	48.823	41.746	40.026	U		wPt-0544	B	B	B	B	A	A	A	B	B	B	A	B	A	B	A	B	A	B	B	B	A	A	B	B	B	A	A	B	B	B	A	B	A	A	B	A	-	B	-	A
281	B	3B	1	54.381	47.113	43.257	U		wPt-2280	B	B	B	B	A	A	A	B	B	B	A	B	A	B	A	B	A	B	B	B	A	B	B	B	B	A	A	B	B	B	A	B	A	A	B	A	A	B	A	A
283	B	3B	1	60.607	53.646	48.861	U		wPt-4902	B	B	A	B	A	A	A	B	B	B	A	B	A	B	A	A	A	B	B	B	A	B	A	B	B	A	A	B	B	B	A	B	A	A	B	A	A	B	A	A
287	B	3B	1	86.164	81.353	78.871	U		wPt-2491	B	B	A	B	A	B	A	A	B	B	B	A	B	B	A	B	A	A	A	B	A	B	A	B	B	-	A	B	A	B	A	B	B	B	B	A	A	B	B	A
288	B	3B	1	86.914	82.18	79.958	U		tPt-513516	B	B	A	B	A	B	A	A	B	B	B	A	B	B	A	B	A	A	A	B	A	B	A	B	B	A	A	B	A	B	A	B	B	B	B	A	A	B	B	A
290	B	3B	1	94.528	89.781	85.409	U		wPt-8363	B	B	A	B	A	B	A	A	B	B	B	A	B	B	A	-	A	A	A	A	B	B	A	B	B	B	A	B	A	B	B	B	B	B	B	A	A	-	-	A
291	B	3B	1	99.125	95.483	89.385	U	1	wPt-5295	B	B	A	B	-	B	A	A	B	B	B	A	B	A	A	B	-	A	A	A	B	B	A	B	B	B	A	B	-	B	B	B	B	B	B	A	A	B	B	-
292	B	3B	1	103.168	97.405	92.011	U		wPt-5943	B	B	A	B	A	B	A	A	B	B	B	A	B	A	A	B	A	A	A	A	B	B	A	B	B	B	A	B	A	B	B	B	B	B	B	A	A	B	B	A
295	B	3B	1	108.676	101.041	94.422	U		wPt-9368	B	B	A	B	A	B	A	A	B	B	B	A	B	A	A	B	A	A	A	A	B	B	A	B	B	B	A	B	A	B	B	B	B	B	B	-	A	B	B	A
298	B	3B	1	113.14	106.162	99.623	U		wPt-7546	B	B	A	B	A	B	A	A	B	B	B	A	B	A	A	B	A	A	A	A	B	B	A	B	-	-	A	A	A	B	B	B	B	B	B	A	A	B	B	A
300	B	3B	1	122.339	114.936	109.491	U		wPt-9422	B	B	A	B	A	B	A	A	B	B	B	A	B	A	B	B	B	A	A	A	B	B	A	B	B	B	A	A	A	B	B	B	B	B	B	A	A	B	B	B
301	B	3B	1	127.925	119.698	110.567	U		wPt-5825	B	B	A	B	A	B	A	A	B	B	B	A	B	A	B	B	-	A	A	A	B	B	A	B	B	B	A	A	A	B	B	-	B	-	B	A	A	B	B	B
303	B	3B	1	129.467	120.58	113.042	U	5	wPt-1311	B	B	A	B	A	B	A	A	B	B	B	A	B	A	B	B	B	A	A	A	B	B	A	B	B	B	A	A	A	B	B	B	B	B	B	-	A	B	-	B
304	B	4B	1	0	0	0	U	3	wPt-9393	A	A	A	A	B	A	A	A	B	B	A	A	A	A	A	B	B	B	A	B	A	B	A	B	B	B	A	A	A	A	A	B	A	B	A	A	A	A	A	A
305	B	4B	1	0	68.098	72.665	U		wPt-5265	A	A	A	A	A	B	A	B	B	B	A	B	A	B	B	A	B	B	A	B	B	A	A	B	B	B	A	A	A	A	B	B	A	B	B	A	A	A	B	B
306	B	4B	1	0.764	0.858	145.883	U	5	tPt-5519	A	A	A	A	B	A	A	A	B	B	A	A	A	A	A	B	B	B	A	B	A	B	A	B	B	B	A	A	A	A	A	B	A	B	A	A	A	A	A	A
307	B	4B	1	21.988	17.66	161.904	U	6	wPt-8796	A	A	A	A	B	A	A	A	A	B	A	A	A	B	B	A	B	B	A	B	A	A	A	B	A	B	A	A	A	B	A	B	A	A	A	A	A	A	B	A
309	B	4B	1	35.48	31.899	177.89	U	2	tPt-8905	A	A	A	A	B	B	A	B	B	B	A	B	A	B	B	A	B	-	A	B	B	A	A	B	A	B	A	A	A	B	A	-	A	B	A	A	A	A	-	A
311	B	5B	1	0	0	0	U		wPt-1432	B	A	A	B	B	A	B	B	A	A	A	A	A	B	A	B	B	A	A	B	B	A	B	B	A	A	A	B	A	B	A	A	A	A	B	A	A	A	B	B
312	B	5B	1	21.273	20.967	22.033	U		wPt-0819	B	A	A	B	B	A	B	B	B	A	A	A	A	B	A	B	B	A	A	A	B	A	A	B	A	B	A	B	A	A	B	A	A	B	B	B	A	A	B	B
313	B	5B	1	26.417	26.517	27.964	U		wPt-7237	B	A	A	B	B	A	A	B	B	A	A	A	A	B	A	B	B	-	A	A	B	A	A	B	A	B	B	B	A	A	B	A	A	B	B	B	A	A	B	B
314	B	5B	1	35.279	34.24	35.131	U		tPt-0228	B	A	A	B	B	A	A	B	B	B	A	A	A	B	A	B	B	A	A	A	B	A	A	B	B	B	B	B	A	A	-	A	A	B	B	B	A	A	-	B
315	B	5B	1	38.129	37.346	37.337	U		wPt-9569	B	A	B	B	B	A	A	B	B	B	A	A	A	B	A	B	B	A	A	A	B	A	A	B	B	B	B	B	A	A	B	A	A	B	B	B	A	A	B	B
316	B	5B	1	41.286	39.505	38.487	U	3	wPt-4996	B	A	B	B	B	-	A	B	B	B	A	A	A	B	A	B	B	A	A	-	B	A	A	B	B	B	B	B	A	A	B	A	A	B	B	B	A	A	B	B
319	B	5B	1	54.927	53.923	51.413	U		wPt-7101	B	A	B	B	B	A	A	B	B	B	A	A	A	B	B	B	B	A	A	B	B	A	A	B	B	B	A	A	A	A	B	A	A	B	B	B	B	A	B	B
320	B	5B	1	59.86	58.9	55.931	U	2	wPt-3457	B	A	B	B	B	A	A	B	B	B	A	A	A	B	B	B	B	A	A	B	B	A	A	B	B	B	A	A	A	A	B	A	A	B	B	B	B	B	B	B
321	B	5B	1	62.682	60.491	55.931	U		wPt-6531	B	A	B	B	B	A	A	B	B	B	A	A	A	B	-	B	B	A	A	B	B	A	A	B	B	B	A	A	A	A	B	A	A	B	B	B	B	B	-	B
323	B	5B	1	69.015	66.041	63.515	U	2	wPt-3049	B	A	B	B	B	B	A	B	B	B	A	A	A	A	B	B	B	A	A	B	B	A	A	B	B	B	A	A	A	A	B	A	A	B	B	B	A	B	B	B
324	B	5B	1	69.758	66.86	63.515	U	2	wPt-0473	B	A	B	B	B	B	A	B	B	B	A	A	A	A	B	B	B	A	A	B	B	A	A	B	B	B	-	A	A	A	B	A	A	B	B	B	A	B	B	B
325	B	5B	1	82.233	81.193	75.64	U		wPt-6191	B	A	B	B	B	B	A	B	B	B	A	A	A	A	B	B	B	B	A	B	B	A	A	A	B	B	A	A	A	A	B	A	A	B	A	B	A	B	B	B
327	B	5B	1	90.866	89.408	86.631	U		wPt-3329	B	A	B	B	B	B	A	B	B	B	A	B	A	A	B	A	B	B	A	B	B	B	A	A	B	B	A	A	A	A	B	A	A	B	A	B	A	B	B	B
328	B	5B	1	91.866	89.408	86.631	U	1	tPt-1253	B	A	B	B	B	B	A	B	B	B	A	B	A	A	B	A	B	B	A	B	B	B	A	A	B	B	A	A	A	A	B	A	A	B	A	B	A	B	B	B
329	B	5B	1	93.972	92.009	87.717	U	1	wPt-6880	B	A	B	B	B	B	A	B	B	B	A	B	A	A	B	A	B	B	A	B	B	B	A	A	B	B	A	A	A	A	B	A	A	B	A	B	A	B	B	B
331	B	5B	1	101.934	98.046	90.958	U		wPt-1030	B	A	B	B	B	B	A	B	B	B	A	B	A	A	B	A	B	B	A	B	B	B	A	A	B	B	A	A	A	A	B	A	A	B	A	B	A	B	B	B
336	B	5B	1	103.448	99.448	90.958	U		wPt-4448	B	A	B	B	B	B	A	B	B	B	A	B	A	A	B	A	B	B	A	B	B	B	A	A	B	B	A	A	A	A	B	A	A	B	A	B	A	B	B	B
337	B	5B	2	0	0	0	U		wPt-0295	B	A	B	B	A	A	A	A	B	B	B	A	A	A	B	-	B	B	B	B	A	A	B	B	B	A	B	A	B	B	A	A	A	A	A	B	B	B	B	B
338	B	5B	2	1.174	1.134	1.226	U		wPt-4402	B	A	B	B	A	A	A	A	B	B	B	A	A	A	B	B	B	B	B	B	A	A	B	-	B	A	B	A	B	B	A	A	A	A	A	B	B	B	B	B
339	B	6B	1	0	0	0	U		wPt-6293	B	B	A	B	A	B	A	B	B	B	B	A	B	A	B	B	A	B	A	A	A	A	A	A	A	B	B	B	B	B	A	A	B	B	B	A	B	A	B	B
340	B	6B	1	5.353	5.829	4.669	U		wPt-6154	B	B	A	B	A	B	A	B	B	B	B	A	B	A	B	B	A	B	A	A	B	A	A	A	A	B	B	B	-	B	A	A	B	A	B	A	B	A	B	B
343	B	6B	1	7.897	8.288	6.821	U		wPt-0151	B	B	A	B	A	B	A	B	B	B	B	A	B	A	B	B	B	B	A	A	B	A	A	A	A	B	B	B	B	B	A	A	B	A	B	A	B	A	B	B
344	B	6B	1	9.655	10.068	6.821	U		wPt-7662	B	B	A	B	A	B	A	B	B	B	B	A	B	A	B	B	B	B	A	A	B	A	A	A	A	B	-	-	B	B	A	A	B	A	B	A	B	A	B	B
346	B	6B	1	11.586	12.022	6.821	U		tPt-513738	B	B	A	B	A	B	A	B	B	B	B	A	B	-	B	B	B	B	A	A	B	A	A	A	A	B	B	B	B	B	A	A	B	A	B	A	B	A	B	B
347	B	6B	1	12.461	12.975	6.821	U		wPt-4678	B	B	A	B	A	B	A	B	B	B	B	A	B	A	B	B	B	B	A	A	B	A	A	A	A	B	B	B	B	B	A	A	B	A	B	A	B	A	B	B
350	B	6B	1	32.02	32.055	26	U		wPt-2095	B	B	A	B	B	B	A	B	B	B	B	A	A	A	A	B	B	B	A	A	B	A	A	A	A	B	B	A	B	B	A	A	A	A	B	B	B	B	B	A
352	B	6B	1	34.299	34.569	27.183	U		wPt-4142	B	B	A	B	B	B	A	B	B	B	B	A	A	A	A	B	A	B	A	A	B	A	A	A	A	B	B	A	B	B	A	A	A	A	B	B	B	B	B	A
354	B	6B	1	45.533	46.591	40.293	U		tPt-513184	B	B	A	A	B	A	A	B	B	B	B	-	A	A	A	B	-	B	A	A	B	A	A	A	A	A	B	A	B	B	A	B	A	B	B	B	B	B	B	A
355	B	6B	1	46.338	47.449	41.465	U		wPt-8814	B	B	A	A	B	A	A	B	B	B	B	A	A	A	A	B	A	B	A	A	B	A	A	A	A	A	B	A	B	B	A	B	A	B	B	B	B	B	B	A
356	B	6B	1	58.968	56.768	55.325	U		wPt-7489	B	B	A	A	B	A	A	B	B	B	B	A	A	A	A	B	A	B	A	A	B	A	A	-	A	A	B	A	A	B	A	B	A	B	B	B	A	-	A	A
357	B	6B	1	62.369	59.93	58.038	U		wPt-9659	B	B	A	A	B	A	A	B	B	B	B	A	A	A	A	B	A	B	-	A	B	A	-	A	A	-	B	A	A	B	A	B	A	B	B	B	A	B	A	-
358	B	6B	1	63.627	61.245	59.124	U		wPt-6247	B	B	A	A	B	A	A	B	B	B	B	A	A	A	A	B	B	B	A	A	B	A	A	A	A	A	B	A	A	B	A	B	A	B	B	B	A	B	A	A
359	B	6B	1	65.037	62.032	59.124	U		tPt-1723	B	B	A	A	B	A	A	B	B	B	B	A	A	A	A	B	B	B	A	A	B	A	A	A	A	A	B	A	A	B	A	B	A	B	B	B	A	B	A	A
360	B	6B	1	67.135	64.412	60.199	U		wPt-5333	B	B	A	A	B	A	A	B	B	B	B	A	A	A	A	B	B	B	A	A	B	A	A	A	A	A	B	A	A	B	A	B	A	B	B	B	A	B	B	A
366	B	6B	1	69.227	66.792	61.275	U		wPt-2400	B	B	A	A	B	A	A	B	B	B	B	A	A	A	A	B	B	B	A	A	B	A	A	A	A	A	B	A	A	B	A	B	A	B	B	B	A	B	A	A
367	B	6B	1	70.164	67.91	61.275	U		wPt-9195	B	B	-	A	B	A	A	B	B	B	B	A	A	A	A	B	B	B	A	A	B	A	A	A	A	A	B	-	A	B	A	B	A	B	B	B	A	B	A	A
368	B	6B	1	76.765	74.659	69.963	U		wPt-2564	B	B	A	B	B	A	A	B	B	B	B	A	A	A	A	B	B	B	A	A	B	A	A	A	A	A	B	B	A	-	A	B	A	B	B	-	A	B	A	A
371	B	6B	1	77.626	75.549	69.963	U		wPt-4924	B	B	A	B	B	A	A	B	B	B	B	A	A	A	A	B	B	B	A	A	B	A	A	A	A	A	B	B	A	B	A	B	A	B	B	B	A	B	A	A
372	B	6B	1	80.581	77.172	71.039	U		wPt-8183	B	B	A	B	B	A	A	B	B	B	B	A	A	A	A	B	B	B	A	A	B	A	A	A	A	A	B	A	A	B	A	B	A	B	B	B	A	B	A	A
376	B	6B	1	116.483	114.341	120.02	U		wPt-7443	B	B	A	B	B	A	B	A	B	A	A	A	B	B	B	B	B	A	B	A	B	B	A	A	A	A	B	A	A	B	B	B	A	A	A	B	A	B	B	-
380	B	6B	1	125.36	121.146	123.445	U		wPt-9241	B	B	A	B	B	A	B	A	B	A	A	A	B	B	B	B	B	A	B	A	B	B	A	A	A	A	B	A	B	B	B	B	A	A	A	B	A	B	B	A
383	B	6B	1	132.555	127.287	128.853	U		wPt-4662	A	B	A	B	B	A	B	A	B	A	A	A	B	-	B	B	B	A	B	A	B	B	A	A	A	A	B	A	B	B	B	B	A	A	A	B	A	B	B	A
387	B	6B	1	134.876	129.967	131.026	U		tPt-513425	A	B	A	B	B	A	B	A	B	A	A	B	B	B	B	B	B	A	B	A	B	B	A	A	A	A	-	A	B	B	B	B	A	A	A	A	A	B	B	A
390	B	7B	1	0	0	0	U		wPt-7580	A	A	A	A	A	B	A	A	A	A	A	B	A	B	A	A	B	A	A	A	B	B	A	A	B	A	A	A	A	-	A	-	B	B	B	A	A	B	A	A
391	B	7B	1	10.202	9.002	9.255	U		tPt-512908	A	A	A	B	A	B	A	A	A	A	A	B	A	B	A	A	B	A	A	A	B	B	B	A	B	A	A	A	A	B	B	B	B	B	B	A	A	B	A	A
392	B	7B	1	11.334	10.017	10.352	U		wPt-6372	A	A	A	B	A	B	A	A	A	A	A	B	A	B	A	A	B	A	A	A	B	B	B	A	B	A	A	A	A	-	B	B	B	B	B	A	A	B	A	A
394	B	7B	1	16.141	14.724	12.504	U		wPt-8283	A	A	A	B	A	B	A	A	A	A	A	B	A	B	A	A	B	A	A	A	B	B	B	A	B	A	A	A	A	B	B	B	B	B	B	A	A	B	A	A
396	B	7B	1	18.914	16.954	12.504	U		wPt-4863	A	A	A	B	A	B	A	A	A	A	A	B	A	B	A	A	B	A	A	A	B	B	B	A	-	A	A	A	A	B	-	B	B	B	B	A	A	B	A	A
397	B	7B	1	20.498	18.38	13.579	U	1	wPt-9467	A	A	A	B	A	B	A	A	A	A	A	B	A	B	A	-	B	A	A	A	B	B	B	A	B	A	A	A	A	B	B	B	B	B	B	A	A	B	A	A
398	B	7B	1	21.332	19.348	13.579	U	1	wPt-0312	A	A	A	B	A	B	A	A	A	A	A	B	A	B	A	A	B	A	A	A	B	B	B	A	B	A	A	A	A	B	B	B	B	B	B	A	A	B	A	A
399	B	7B	1	24.816	22.478	16.011	U		wPt-9665	A	A	A	B	A	B	A	A	A	A	A	B	A	B	A	A	B	A	B	A	B	B	B	A	B	A	A	A	A	B	B	B	B	B	B	A	A	B	A	A
402	B	7B	1	39.095	35.253	25.544	U		tPt-7362	A	A	A	B	A	B	A	A	A	A	A	B	A	B	A	B	B	A	B	A	B	B	B	A	B	A	A	A	B	B	B	B	B	B	B	A	B	B	A	A
409	B	7B	1	39.859	36.19	25.544	U		wPt-2668	A	A	A	B	A	B	A	A	A	A	A	B	A	B	A	B	-	A	B	A	B	B	-	A	B	A	A	A	B	B	B	B	B	B	-	A	B	B	A	A
410	B	7B	1	78.324	75.65	62.093	U		wPt-1957	A	B	B	A	A	B	B	B	A	B	A	B	B	B	A	B	B	A	A	A	B	A	B	B	B	A	B	A	B	B	B	B	B	B	B	A	B	A	A	A
412	B	7B	1	81.161	78.046	62.093	U	1	wPt-5228	A	B	B	A	A	B	B	B	A	B	A	B	B	B	A	B	B	A	A	A	B	A	B	B	B	A	B	A	B	B	B	B	B	B	B	A	B	A	A	A
414	B	7B	1	88.03	84.466	67.316	U		wPt-9877	A	B	B	A	A	B	-	B	A	B	A	B	B	B	A	A	B	A	A	A	B	A	A	B	B	A	B	A	B	B	B	B	B	B	A	A	B	A	A	A
416	B	7B	1	89.996	86.373	68.563	U		wPt-2878	A	B	B	A	A	B	B	B	A	B	A	B	B	B	A	A	-	A	A	A	B	A	A	B	B	A	B	A	B	B	B	B	B	B	A	A	B	A	A	A
420	B	7B	1	92.255	89.013	68.563	U		wPt-9746	A	B	B	A	A	B	B	B	A	B	A	B	B	B	A	A	B	A	A	A	B	A	A	B	B	A	B	A	B	B	B	B	B	B	A	A	B	A	A	A
422	B	7B	1	93.151	90.013	68.563	U		wPt-0547	A	B	B	A	A	B	B	B	A	B	A	B	B	B	A	A	B	A	A	A	B	A	A	B	B	A	B	A	B	B	B	B	B	B	A	A	B	A	A	A
423	B	7B	1	93.859	90.801	70.715	U		wPt-9515	A	B	B	A	A	B	B	B	A	B	A	B	B	B	A	A	B	A	A	A	B	A	A	B	B	A	B	A	B	B	B	B	B	B	B	A	B	A	A	A
425	B	7B	1	117.213	113.694	96.074	U	3	wPt-7113	A	B	B	A	A	B	A	B	A	A	A	A	B	B	A	A	A	A	A	A	B	A	A	B	A	A	B	A	A	A	A	B	-	-	B	A	B	A	A	A
426	R	1R	1	0	0	0	U		tPt-514071	B	B	A	A	B	A	A	A	B	A	B	B	A	A	A	B	B	B	B	A	A	A	B	B	A	B	B	A	A	A	A	B	A	B	B	B	A	A	B	B
427	R	1R	1	0.722	0.787	0	U		rPt-399487	B	B	A	A	B	A	A	A	B	A	B	B	A	A	A	B	B	B	B	A	A	A	B	B	A	B	B	A	A	A	A	B	A	B	B	B	A	A	B	B
432	R	1R	1	11.89	11.83	9.6	U		rPt-506878	B	B	A	A	B	A	A	A	B	A	B	B	B	A	B	B	B	B	B	A	A	A	A	B	A	B	B	A	A	A	A	B	A	A	A	B	A	A	B	B
433	R	1R	1	15.724	15.331	11.946	U		rPt-401418	B	B	A	A	B	A	A	A	B	A	B	B	B	A	B	B	B	B	B	A	A	A	A	B	A	B	B	A	A	A	A	B	A	A	A	B	A	A	B	B
435	R	1R	1	17.03	16.852	11.946	U		rPt-507892	B	B	A	A	B	A	A	A	B	A	-	B	B	A	B	B	B	B	B	A	A	A	A	-	-	B	B	A	A	A	A	B	-	A	A	B	A	A	B	B
436	R	1R	1	18.496	17.97	11.946	U		rPt-389803	B	B	A	A	B	A	A	A	B	A	B	B	B	A	B	B	B	B	B	A	A	A	A	B	A	B	B	A	A	A	A	B	A	A	A	B	A	A	B	B
437	R	1R	1	20.24	19.199	11.946	U		rPt-4415	B	B	A	A	B	A	A	A	B	A	B	B	B	A	B	B	B	B	B	A	A	A	A	B	A	B	B	A	A	A	A	B	-	A	A	B	A	A	B	B
439	R	1R	1	30.347	28.607	20.214	U		tPt-513783	B	B	A	B	B	A	A	A	B	B	B	B	B	A	B	B	B	B	B	A	A	A	A	B	A	B	B	A	A	A	B	B	A	A	A	B	A	A	B	B
441	R	1R	1	36.2	34.461	26.047	U		rPt-505728	A	B	A	B	A	A	A	A	B	B	B	B	B	A	B	B	B	B	B	A	A	A	A	B	A	-	B	A	B	A	B	B	A	A	A	B	A	A	B	B
444	R	1R	1	38.285	36.036	28.199	U		rPt-508713	A	B	A	B	A	A	A	A	B	B	B	B	B	A	B	B	B	B	B	A	A	A	A	B	A	B	B	A	B	A	B	B	A	A	A	B	A	A	B	B
446	R	1R	1	40.376	37.635	30.351	U		rPt-401475	A	B	A	B	A	A	A	A	B	B	B	B	B	A	B	B	B	B	B	A	A	A	A	B	A	B	B	A	B	A	B	B	A	A	A	B	A	A	B	B
449	R	1R	1	43.171	40.015	33.581	U		rPt-506092	A	B	A	B	A	A	A	A	B	B	B	B	B	A	B	B	B	B	B	A	A	-	A	B	A	B	B	A	B	A	B	B	-	A	-	B	A	A	B	B
452	R	1R	1	44.567	41.598	33.581	U		rPt-505853	A	B	A	B	A	A	A	A	B	B	B	B	B	A	B	B	B	B	B	A	A	A	A	B	A	B	B	A	B	A	B	B	A	A	A	B	A	A	B	B
454	R	1R	1	47.654	43.962	36.811	U		rPt-507990	A	B	A	B	A	A	A	A	B	B	B	B	B	A	B	B	B	B	B	A	A	A	A	B	A	B	B	A	B	A	B	B	A	A	A	B	A	A	B	B
456	R	1R	1	50.853	46.334	36.811	U		rPt-390338	A	B	A	B	A	A	A	A	B	B	B	B	B	A	B	B	B	B	B	A	-	A	A	B	A	B	B	-	-	A	B	B	A	A	A	B	A	A	B	B
457	R	1R	1	51.659	47.334	37.36	U		rPt-507401	A	B	A	B	A	A	A	A	B	B	B	B	B	A	B	B	B	B	B	A	A	A	A	B	A	B	B	-	B	A	B	B	A	A	A	B	A	A	B	B
460	R	1R	1	55.521	50.298	37.886	U		rPt-400449	A	B	A	B	A	A	A	A	B	B	B	B	B	A	B	B	B	B	B	A	A	A	A	B	A	B	B	A	B	A	B	B	A	A	A	B	A	A	B	B
464	R	1R	1	56.347	50.298	37.886	U		rPt-402491	A	B	A	B	A	A	A	A	B	B	B	B	B	A	B	B	B	B	B	A	A	A	A	B	A	B	B	A	B	A	B	B	A	A	A	B	A	A	B	B
465	R	1R	1	57.305	51.267	38.521	U		rPt-402673	A	B	A	B	A	A	A	A	B	B	B	B	B	A	B	B	B	B	B	A	A	A	A	B	A	B	B	A	B	A	B	B	A	A	A	B	A	A	B	B
467	R	1R	1	60.218	53.851	38.962	U		rPt-508463	A	B	A	B	A	A	A	A	B	B	B	B	B	A	B	B	B	B	B	A	A	A	A	B	A	B	B	A	B	A	B	B	A	A	A	B	A	A	B	B
470	R	1R	1	61.775	54.741	40.037	U		rPt-508306	A	B	A	B	A	A	A	A	B	B	B	B	B	A	B	B	B	B	B	A	A	A	A	B	A	B	B	A	B	A	B	B	A	A	A	B	A	A	B	B
475	R	1R	1	64.075	56.608	43.267	U		rPt-400535	A	B	A	B	A	A	A	A	B	B	B	B	B	A	B	B	B	B	B	A	A	A	A	B	A	B	B	A	B	A	B	B	A	A	-	B	A	A	B	B
478	R	1R	1	64.769	57.404	43.267	U		rPt-389501	A	B	A	B	A	A	A	A	B	B	B	B	B	A	B	B	B	B	B	A	A	A	A	B	A	B	B	A	B	A	B	B	A	A	A	B	A	A	B	B
480	R	1R	1	67.947	58.916	45.419	U		rPt-400458	A	B	A	B	A	-	A	A	B	B	B	B	B	A	B	B	B	B	B	A	A	A	A	B	A	B	B	A	B	A	B	B	A	A	A	B	A	A	B	B
481	R	1R	1	70.032	60.964	45.419	U		rPt-411519	A	B	A	B	A	A	A	A	B	B	B	B	-	A	B	B	B	B	B	A	A	A	A	B	A	B	B	A	B	A	B	B	A	A	A	B	A	A	B	B
482	R	1R	1	71.741	61.988	45.419	U		rPt-507905	A	B	A	B	A	A	A	A	B	B	B	B	B	A	B	B	B	B	B	A	A	A	A	B	A	B	B	A	B	A	B	B	A	A	A	B	A	A	B	B
483	R	1R	1	72.539	62.933	47.571	U		rPt-505905	A	B	A	B	A	A	A	A	B	B	B	B	B	A	B	B	B	B	B	A	A	A	A	B	A	B	B	A	B	A	B	B	A	A	A	B	A	A	B	B
486	R	1R	1	73.324	63.721	47.571	U		rPt-508822	A	B	A	B	A	A	A	A	B	B	B	B	B	A	B	B	B	B	B	A	A	A	A	B	A	B	B	A	B	A	B	B	A	A	A	B	A	A	B	B
487	R	1R	1	74.102	63.721	47.571	U	1	rPt-400043	A	B	A	B	A	A	A	A	B	B	B	B	B	A	B	B	B	B	B	A	A	A	A	B	A	B	B	A	B	A	B	B	A	A	A	B	A	A	B	B
488	R	1R	1	75.359	64.736	47.571	U	1	rPt-400843	A	B	A	B	A	A	A	A	B	B	B	B	B	A	B	B	B	B	B	A	A	A	A	B	A	B	B	A	B	A	B	B	A	A	A	B	A	A	B	B
490	R	1R	1	78.168	67.045	47.571	U		rPt-410823	A	B	A	B	A	A	A	A	B	B	B	B	B	A	B	B	B	B	B	A	-	A	-	B	A	B	B	A	B	A	B	B	A	A	A	B	A	A	B	B
491	R	1R	1	79.856	68.747	47.571	U		rPt-505204	A	B	A	B	A	A	A	A	B	B	B	-	B	A	B	B	B	B	B	A	A	A	A	B	A	B	B	A	B	A	B	B	A	A	A	B	A	A	B	B
497	R	1R	1	84.557	74.257	51.883	U		rPt-400256	A	B	A	B	A	A	A	A	B	A	B	B	-	A	B	B	B	B	B	B	A	A	A	B	A	B	-	A	B	A	B	B	-	A	A	B	B	A	B	B
498	R	1R	1	86.085	76.014	51.883	U		rPt-401385	A	B	A	B	A	A	-	A	B	A	B	B	B	A	B	B	B	B	B	B	A	A	A	B	A	B	B	A	B	A	B	B	B	A	A	B	B	A	B	B
499	R	1R	1	90.472	79.357	53.378	U		rPt-509578	A	B	A	B	A	A	A	A	B	A	B	B	B	A	B	B	B	B	B	B	A	A	A	B	A	B	B	A	B	A	B	B	B	-	A	B	B	A	B	B
501	R	1R	1	93.412	81.532	55.422	U		rPt-508150	A	B	A	B	A	A	A	A	B	A	B	B	B	-	B	B	B	B	B	B	A	A	A	B	A	B	B	A	B	-	B	B	B	A	A	B	B	A	B	B
502	R	1R	1	103.073	90.184	62.754	U		rPt-507059	B	B	B	B	A	A	A	A	B	A	B	B	B	A	B	B	B	B	B	B	A	A	A	B	-	B	B	A	B	A	B	B	B	A	A	B	B	A	B	B
506	R	1R	1	106.143	92.627	62.754	U		rPt-399684	B	B	B	B	A	A	A	A	B	A	B	B	B	A	B	B	B	B	B	B	A	A	A	B	A	B	B	A	B	A	B	B	B	A	A	B	B	A	B	B
507	R	1R	1	108.367	94.999	65.984	U		rPt-9074	B	B	B	B	A	A	A	A	B	A	B	B	B	A	B	B	B	B	B	B	A	A	A	B	A	B	-	A	B	A	B	B	B	A	A	B	B	A	B	B
508	R	1R	1	110.062	96.574	65.984	U		rPt-505884	B	B	B	B	A	A	A	A	B	A	B	B	B	A	B	B	B	B	B	B	A	A	A	B	A	B	B	A	B	A	B	B	B	A	A	B	B	A	B	B
510	R	1R	1	111.833	98.978	70.296	U		rPt-508520	B	B	B	B	A	A	A	A	B	A	B	B	B	A	B	B	B	B	B	B	A	A	A	B	A	B	B	A	B	A	B	B	B	A	A	B	B	A	B	B
511	R	1R	1	112.764	98.978	70.296	U		rPt-505873	B	B	B	B	A	A	A	A	B	A	B	B	B	A	B	B	B	B	B	B	A	A	A	B	A	B	B	A	B	A	B	B	B	A	A	B	B	A	B	B
514	R	2R	1	0	0	0	U		rPt-509534	A	A	A	B	B	A	B	A	B	B	A	A	B	B	B	A	A	A	-	B	A	B	B	B	A	B	B	A	B	A	A	A	B	B	B	A	A	B	-	B
517	R	2R	1	1.028	1.158	0	U		rPt-402494	A	A	A	B	B	A	B	A	B	B	A	A	B	B	B	A	A	A	A	B	A	B	B	B	A	B	B	A	B	A	A	A	B	B	B	A	A	B	A	B
518	R	2R	1	2.501	1.158	0	U		rPt-506394	A	A	A	B	B	A	B	A	B	B	A	A	B	B	B	A	A	A	A	B	A	B	B	B	A	B	B	A	B	A	A	A	B	B	B	A	A	B	A	B
524	R	2R	1	20.465	20.986	20.419	U		rPt-506945	B	A	B	B	B	A	B	A	B	B	A	B	B	A	B	A	A	B	B	B	A	B	B	B	A	B	B	A	A	B	A	B	B	B	B	A	A	B	A	A
528	R	2R	1	22.619	23.429	23.65	U		rPt-507479	B	A	B	B	B	A	B	A	B	B	A	B	B	A	B	A	A	B	B	B	A	B	B	B	A	B	B	A	A	B	A	B	B	B	B	A	A	B	A	A
532	R	2R	1	23.445	23.429	24.725	U		rPt-401315	B	A	B	B	B	A	B	A	B	B	A	B	B	A	B	A	A	B	B	B	A	B	B	B	A	B	B	A	A	B	A	B	B	B	B	A	A	B	A	A
534	R	2R	1	26.094	25.801	26.877	U		rPt-390283	B	A	B	B	B	A	B	A	B	B	A	B	B	A	B	A	A	B	B	B	A	B	B	B	A	B	B	A	A	B	A	B	B	B	B	A	A	B	A	A
535	R	2R	1	28.046	26.998	29.029	U		rPt-505773	B	A	B	B	B	A	B	A	B	B	A	B	B	A	B	A	A	B	B	B	A	B	B	B	A	B	B	A	A	B	A	B	B	B	B	A	A	B	A	A
537	R	2R	1	28.928	28.219	29.029	U		rPt-400410	B	A	B	B	B	A	B	A	B	B	A	B	B	A	B	A	A	B	B	B	-	B	B	B	A	B	B	A	A	B	A	B	B	B	B	A	A	B	A	A
538	R	2R	1	30.463	30.094	32.259	U		rPt-507787	B	A	B	B	B	A	B	A	B	B	A	B	B	A	B	A	A	B	B	B	A	B	B	B	A	B	B	A	A	B	A	B	B	B	B	A	A	B	A	A
539	R	2R	1	32.04	31.732	32.259	U		rPt-506408	B	A	B	B	B	A	B	A	B	B	A	B	B	A	B	A	A	B	B	B	A	B	B	B	A	B	B	A	A	B	A	B	B	B	B	A	A	B	A	A
542	R	2R	1	44.981	42.337	44.315	U		rPt-411506	B	B	B	B	A	A	B	A	B	B	A	A	B	A	B	B	A	B	A	B	B	B	B	B	A	B	B	A	A	B	A	B	B	B	B	A	A	B	A	A
543	R	2R	1	46.586	44.102	46.467	U		rPt-390017	B	B	B	B	A	A	B	A	B	B	A	A	B	A	B	B	A	B	B	B	-	B	B	B	A	B	B	A	A	B	A	B	A	B	B	A	A	B	A	A
545	R	2R	1	47.35	44.952	47.543	U		rPt-398631	B	B	B	B	A	A	B	A	B	B	A	A	B	A	B	B	A	B	A	B	B	B	B	B	A	B	B	A	A	B	A	B	A	B	B	A	A	B	A	A
546	R	2R	1	50.507	48.019	50.352	U		rPt-506496	B	B	B	B	A	A	B	A	B	B	A	A	B	A	B	B	A	B	A	B	B	A	B	B	A	B	B	A	A	-	A	A	A	B	B	A	A	B	A	A
548	R	2R	1	56.48	53.745	56.196	U	1	rPt-399621	B	B	A	B	A	A	B	A	B	B	A	A	B	A	B	B	A	B	A	B	B	A	A	A	A	B	B	A	A	B	A	A	A	B	B	A	A	B	A	A
550	R	2R	1	57.258	53.745	56.196	U	1	rPt-411511	B	B	A	B	A	A	B	A	B	B	A	A	B	A	B	B	A	B	A	B	B	A	A	A	A	B	B	A	A	B	A	A	A	B	B	A	A	B	A	A
551	R	2R	1	59.558	56.03	57.702	U		rPt-505513	B	B	A	B	A	A	B	A	B	B	A	A	B	A	B	B	A	B	A	B	B	A	A	B	A	B	B	A	A	B	A	A	A	B	B	A	A	B	A	A
553	R	2R	1	64.378	60.896	63.752	U		rPt-506922	B	B	A	B	A	A	B	A	B	B	A	A	B	A	B	B	A	B	B	B	B	A	B	A	A	B	B	A	A	B	A	A	B	B	B	A	A	B	A	A
556	R	2R	1	66.706	62.692	64.989	U		rPt-508677	B	B	A	B	A	A	B	A	B	B	A	A	B	A	B	B	A	B	B	B	B	A	B	-	A	B	B	A	A	B	A	A	B	B	B	A	A	B	-	A
557	R	2R	1	74.541	69.899	72.453	U		rPt-505385	B	B	A	B	A	B	B	A	B	B	A	A	B	A	B	B	A	B	B	B	B	A	B	A	A	B	B	A	A	B	A	A	B	B	B	A	A	A	A	A
558	R	2R	1	83.805	78.778	81.197	U		rPt-508408	A	B	A	B	A	B	B	A	B	A	A	A	B	A	B	B	A	B	B	B	B	A	B	A	B	B	B	A	A	B	A	A	B	B	B	A	B	A	A	A
560	R	2R	1	98.801	91.881	94.433	U	1	rPt-508811	A	B	A	B	A	B	B	A	B	A	A	A	A	A	B	B	A	B	A	B	B	A	A	A	B	B	B	A	A	B	A	A	A	B	A	A	B	A	A	A
563	R	2R	1	104.971	98.711	100.943	U	1	rPt-390669	A	B	A	B	A	B	B	A	B	A	A	A	A	A	A	B	A	B	A	B	B	A	A	A	B	B	B	A	A	B	A	A	A	B	A	A	B	A	A	B
565	R	2R	1	106.715	98.711	100.943	U		rPt-506180	A	B	A	B	A	B	B	A	B	A	A	A	A	A	A	B	A	B	A	B	B	A	A	A	B	B	B	A	A	B	A	A	A	B	A	A	B	A	A	B
566	R	2R	1	113.252	105.044	104.173	U	1	rPt-508741	A	B	A	B	A	B	B	A	B	A	A	A	A	A	-	B	A	B	B	B	B	A	B	A	B	B	B	A	A	B	A	A	B	B	A	A	B	A	A	B
567	R	2R	1	115.295	106.146	104.173	U	1	rPt-505691	A	B	A	B	A	B	B	A	B	A	A	A	A	A	A	B	A	B	B	B	B	A	B	A	B	B	B	A	A	B	A	A	B	-	A	A	B	A	A	B
568	R	2R	1	119.779	111.322	108.593	U		rPt-505631	A	B	A	B	A	B	B	A	B	A	A	A	A	A	A	B	A	B	B	B	B	A	B	A	B	B	A	-	B	B	A	A	B	B	A	A	B	A	A	B
569	R	3R	1	74.503	0	0	U		rPt-507271	A	B	A	A	A	B	A	A	A	A	B	B	A	B	B	A	A	B	B	B	A	A	B	A	B	A	A	B	A	B	A	A	B	A	-	A	A	B	B	B
572	R	3R	1	76.978	1.441	0	U		rPt-389403	A	B	A	A	A	B	A	A	A	A	B	B	A	B	B	A	A	B	B	B	A	A	B	A	B	A	A	B	A	B	A	A	B	A	B	A	A	B	B	B
573	R	3R	1	80.651	5.791	2.173	U		rPt-390710	A	B	A	A	A	B	A	A	A	A	B	B	A	B	B	A	A	B	B	B	A	A	B	A	B	A	A	B	A	B	A	A	B	A	B	A	A	B	B	B
575	R	3R	2	0	0	0	U		rPt-507709	B	B	B	A	A	A	B	A	A	B	B	A	A	A	A	B	A	B	B	A	B	B	B	B	A	A	B	B	A	B	B	B	B	B	A	A	B	B	A	-
576	R	3R	2	9.379	8.831	8.722	U		rPt-508572	B	B	B	A	A	A	A	A	A	B	B	A	A	A	A	A	A	B	B	A	B	A	B	B	A	A	B	B	A	B	B	B	A	B	A	A	B	B	A	B
579	R	3R	2	13.01	12.816	10.874	U		rPt-506698	B	B	B	A	A	A	A	A	A	B	B	A	A	A	A	A	A	B	B	A	B	A	A	B	B	A	B	B	A	B	B	B	A	B	A	A	B	B	A	B
580	R	3R	2	15.192	14.391	10.874	U		rPt-398769	B	B	B	A	A	A	A	A	A	B	B	A	A	A	A	A	A	B	B	A	B	A	A	B	B	A	B	B	A	B	B	B	A	B	A	A	B	B	A	B
583	R	3R	2	17.18	15.399	11.949	U		rPt-506986	B	B	B	A	A	A	A	A	A	B	B	A	A	A	A	A	A	B	B	A	B	A	A	B	B	A	B	-	A	B	B	B	A	B	A	A	B	B	A	B
585	R	3R	2	24.127	21.348	18.437	U		rPt-399873	B	B	B	A	A	B	A	A	A	B	B	A	A	A	A	A	A	B	B	A	B	A	A	B	B	A	B	B	A	B	B	B	A	A	A	A	B	B	B	B
589	R	3R	2	25.384	23.933	18.437	U		rPt-508654	B	B	B	A	A	B	A	A	A	B	B	A	A	A	A	A	A	B	B	A	B	A	A	B	B	A	B	B	A	B	B	B	A	A	A	A	-	-	B	B
592	R	3R	2	29.763	23.933	18.437	U		rPt-390784	B	B	B	A	A	B	A	A	A	B	B	A	A	A	A	A	A	B	B	A	B	A	A	B	B	A	B	B	A	B	B	B	A	A	A	A	-	-	B	B
593	R	3R	2	36.675	32.805	21.667	U		rPt-508152	B	B	A	A	A	B	A	A	A	B	B	A	-	A	A	A	A	B	B	A	B	A	A	B	B	A	B	B	A	B	B	B	A	A	A	A	B	B	B	B
594	R	3R	2	39.734	55.938	21.667	U		rPt-507316	B	B	A	A	A	B	A	A	A	B	B	A	A	A	A	-	A	B	B	A	B	A	A	B	B	A	B	B	A	B	B	B	A	A	A	A	B	B	B	B
595	R	3R	2	43.428	57.293	21.667	U		rPt-506603	B	B	A	A	A	B	A	A	A	B	B	A	A	A	A	A	A	B	B	A	B	A	A	B	B	A	B	B	A	B	B	B	A	A	A	A	B	B	B	B
599	R	3R	2	44.123	58.08	21.667	U		rPt-402648	B	B	A	A	A	B	A	A	A	B	B	A	A	A	A	A	A	B	B	A	B	A	A	B	B	A	B	B	A	B	B	B	A	A	A	A	B	B	B	B
604	R	3R	2	45.116	58.876	22.743	U		rPt-399897	B	B	A	A	A	B	A	A	A	B	B	A	A	A	A	A	A	B	B	A	B	A	A	B	B	A	-	B	A	B	B	B	A	A	A	A	B	B	B	B
605	R	3R	2	46.45	54.552	22.743	U		rPt-509081	B	B	A	A	A	B	A	A	A	B	B	A	A	A	A	A	A	B	B	A	B	A	A	B	B	A	B	B	A	B	B	B	A	A	A	A	B	B	B	B
607	R	3R	2	49.683	50.947	23.818	U		rPt-506598	B	B	A	A	A	B	A	A	A	B	B	B	A	A	A	A	A	B	B	A	B	A	A	B	B	A	-	B	A	B	B	B	A	A	A	A	B	B	B	B
611	R	3R	2	51.58	49.057	23.818	U		rPt-390724	B	B	A	A	A	B	A	A	A	B	B	B	A	A	A	A	A	B	B	A	B	A	A	B	B	A	B	B	A	B	-	B	A	A	A	A	B	B	B	B
612	R	3R	2	55.246	46.211	25.97	U		rPt-506565	B	B	A	A	A	B	A	A	A	B	B	B	A	A	A	A	A	B	B	A	B	A	A	B	B	A	B	B	A	B	B	B	A	A	A	A	B	B	B	B
617	R	3R	2	58.104	34.948	28.122	U		rPt-507210	B	B	A	A	A	B	A	A	A	B	B	A	A	A	A	A	A	B	B	A	B	A	A	B	B	A	B	B	A	-	B	B	A	A	A	A	B	B	B	B
619	R	3R	2	59.326	35.286	29.208	U		rPt-509479	B	B	A	A	A	B	A	A	A	B	B	A	A	A	A	A	A	B	B	A	B	A	A	B	B	A	B	B	A	B	B	B	A	A	A	A	B	B	B	B
620	R	3R	2	63.719	39.898	32.449	U		rPt-398622	B	B	A	A	A	B	A	A	A	B	B	A	A	A	A	A	A	B	B	A	B	A	A	B	B	A	B	B	-	B	B	B	A	A	A	A	B	B	B	B
624	R	3R	2	64.414	40.685	32.449	U		rPt-390174	B	B	A	A	A	B	A	A	A	B	B	A	A	A	A	A	A	B	B	A	B	A	A	B	B	A	B	B	-	B	B	B	A	A	A	A	B	B	B	B
625	R	3R	2	65.129	41.473	34.601	U		rPt-390397	B	B	A	A	A	B	A	A	A	B	B	A	A	A	A	A	A	B	B	A	B	A	A	B	B	A	B	B	A	B	B	B	A	A	A	A	B	B	B	B
626	R	3R	2	72.253	63.559	40.303	U		rPt-402214	B	B	A	A	A	B	A	A	A	B	B	-	A	A	A	A	A	B	B	A	B	A	A	B	B	-	B	B	A	B	A	B	A	A	A	A	B	B	B	B
627	R	3R	2	80.651	70.557	48.538	U		rPt-509432	B	B	A	A	A	B	A	A	A	B	B	A	A	A	A	A	A	B	A	-	B	A	A	B	B	A	B	B	A	-	A	B	A	A	B	A	B	-	B	B
628	R	4R	1	0	0	0	U	1	rPt-398820	A	A	B	A	B	A	A	A	A	A	B	A	B	A	A	A	B	B	A	B	A	A	B	B	B	A	A	B	A	A	A	A	B	A	A	A	A	B	A	B
631	R	4R	1	1.445	1.607	1.086	U	1	rPt-401232	A	A	B	A	B	A	A	A	A	A	B	A	B	A	A	A	B	B	A	B	A	A	B	B	B	A	A	B	A	A	A	A	B	B	A	A	A	B	A	B
637	R	4R	1	32.096	31.626	32.665	U	1	rPt-506862	A	A	B	A	B	A	B	B	A	A	B	A	B	A	A	A	B	B	A	B	B	A	B	B	A	B	A	A	B	A	A	A	B	B	B	A	A	A	A	A
640	R	4R	1	32.554	31.823	32.665	U	1	rPt-506216	A	A	B	A	B	A	B	B	A	A	B	A	B	A	A	A	B	B	A	B	B	A	B	B	A	B	A	A	B	A	A	A	B	B	B	A	A	A	A	A
644	R	4R	1	32.867	32.563	32.665	U	1	rPt-411210	A	A	B	A	B	A	B	B	A	A	B	A	B	A	A	A	B	B	A	B	B	A	-	B	A	B	A	A	B	A	A	A	B	B	B	A	A	A	A	A
645	R	4R	1	36.059	35.954	36.977	U		rPt-402630	A	B	B	A	B	A	B	B	A	A	B	A	B	A	B	A	B	B	A	B	B	A	B	B	A	B	A	A	B	A	A	A	B	B	B	A	A	A	A	A
646	R	4R	1	36.829	36.805	36.977	U		rPt-507250	A	B	B	A	B	A	B	B	A	A	B	A	B	A	B	A	B	B	A	B	B	-	B	B	A	B	A	A	B	A	A	A	B	B	B	-	A	A	-	A
652	R	4R	1	38.851	38.995	40.218	U		rPt-401771	A	A	B	A	B	A	B	B	A	A	B	A	B	A	A	A	B	B	A	B	B	A	B	B	A	B	A	A	B	A	A	A	B	B	B	A	A	A	A	A
656	R	4R	1	40.79	41.399	43.459	U		rPt-411069	A	A	B	A	B	A	B	B	A	A	B	A	B	A	A	A	B	B	A	B	B	A	-	B	A	B	A	A	B	A	A	A	B	B	B	A	A	A	A	A
662	R	4R	1	42.11	42.809	43.459	U		rPt-506931	A	A	B	A	B	A	B	B	A	A	B	A	B	A	A	A	B	B	A	B	B	A	A	B	A	B	A	A	B	A	A	A	B	B	B	A	A	A	A	A
665	R	4R	1	42.804	42.809	43.459	U		rPt-411344	A	A	B	A	B	A	B	B	A	A	B	A	B	A	A	A	B	B	A	B	B	A	A	B	A	B	A	A	B	A	A	A	B	B	B	A	A	A	A	A
668	R	4R	1	43.735	43.887	43.459	U		rPt-399809	A	A	B	A	B	A	B	B	A	A	B	A	B	A	A	A	B	B	A	B	B	A	A	B	A	B	A	A	B	A	A	A	B	B	B	A	A	A	A	A
671	R	4R	1	49.384	48.348	44.534	U		rPt-508996	A	A	B	A	B	A	B	B	A	A	B	A	B	A	A	A	B	B	A	B	B	A	A	B	A	B	A	A	B	A	A	A	B	B	B	A	A	A	A	A
675	R	4R	1	50.238	48.348	44.534	U		rPt-399987	A	A	B	A	B	A	B	B	A	A	B	A	B	A	A	A	B	B	A	B	B	A	A	B	A	B	A	A	B	A	A	A	B	B	B	A	A	A	A	A
678	R	4R	1	51.224	48.348	44.534	U		rPt-506954	A	A	B	A	B	A	B	B	A	A	B	A	B	A	A	A	B	B	A	B	B	A	A	B	A	B	A	A	B	A	A	A	B	B	B	A	A	A	A	A
681	R	4R	1	53.177	51.755	46.158	U		rPt-509632	A	A	B	A	B	A	B	B	A	A	B	A	B	A	A	A	B	B	A	B	B	A	B	B	A	B	A	A	B	A	A	A	B	B	B	A	A	A	A	A
684	R	4R	1	56.501	52.913	47.761	U		rPt-506530	A	A	B	A	B	A	B	B	A	A	B	A	B	A	A	A	B	B	A	B	B	A	B	B	A	B	A	A	B	A	A	A	B	B	B	A	A	A	A	A
686	R	4R	1	57.536	54.11	47.761	U	1	rPt-410976	A	A	B	A	B	A	B	B	A	A	B	A	B	A	A	A	B	B	A	B	B	A	B	B	A	B	A	A	B	A	A	A	B	B	B	A	A	A	A	A
687	R	4R	1	62.581	57.453	52.073	U		rPt-507139	A	A	B	A	B	A	B	B	A	A	B	A	B	A	A	A	B	B	A	B	B	A	B	B	A	B	A	A	B	A	A	A	B	B	B	A	A	A	-	A
689	R	4R	1	64.456	58.611	52.073	U		rPt-401399	A	A	B	A	B	A	B	B	A	A	B	A	B	A	A	A	B	B	A	B	B	A	B	B	A	B	A	A	B	A	A	A	B	B	B	A	A	A	A	A
692	R	4R	1	69.032	63.675	56.385	U		rPt-507481	A	A	B	A	B	A	B	B	A	A	B	A	B	A	A	A	B	B	A	B	B	A	B	A	A	A	A	A	B	A	A	A	B	A	B	A	A	A	A	A
693	R	4R	1	71.478	66.553	58.558	U		rPt-389776	A	A	B	A	B	A	B	B	A	A	B	A	B	A	A	A	B	-	A	B	B	A	B	A	A	A	A	A	B	A	A	A	B	A	B	A	A	A	A	A
696	R	4R	1	72.77	67.986	59.655	U		rPt-390419	A	A	B	A	B	A	B	B	A	A	B	A	B	A	A	A	B	B	A	B	B	A	B	A	A	B	A	A	B	A	A	A	B	A	B	A	A	A	A	A
700	R	4R	1	73.68	69.104	61.268	U		rPt-402300	A	A	B	A	B	A	B	B	A	A	B	A	B	A	A	A	B	B	A	B	B	A	B	A	A	B	A	A	B	A	A	A	B	A	B	A	A	A	A	A
704	R	4R	1	81.706	76.722	66.122	U	1	rPt-400965	A	A	B	A	A	A	B	B	A	B	B	A	B	A	A	A	B	B	A	B	B	A	B	A	A	A	A	A	B	A	A	A	B	A	B	A	A	A	A	A
705	R	4R	1	83.541	77.769	66.122	U	3	tPt-514263	A	A	B	A	A	A	B	B	A	B	B	A	B	A	A	A	B	B	A	B	B	A	B	A	A	A	A	A	B	A	A	A	B	A	B	A	A	A	A	A
716	R	4R	1	87.633	81.564	68.274	U	3	rPt-400828	A	A	B	A	A	A	B	B	A	B	B	A	B	A	A	A	B	B	A	B	B	A	B	A	A	A	A	A	B	A	A	A	B	A	B	A	A	A	A	A
717	R	4R	1	88.466	82.517	68.274	U	2	rPt-402470	A	A	B	A	A	A	B	B	A	B	B	A	B	A	A	A	B	B	A	B	B	A	B	A	A	A	A	A	B	A	A	A	B	A	B	A	A	A	A	A
718	R	4R	1	98.336	90.158	78.075	U	1	rPt-399742	A	A	B	A	A	B	B	B	A	B	B	A	B	B	A	A	B	B	A	B	B	A	A	A	A	A	A	A	B	A	A	A	B	A	-	A	A	A	A	A
719	R	4R	1	99.35	91.001	78.075	U	1	rPt-399575	A	A	B	A	A	B	B	B	A	B	B	A	B	B	A	A	B	B	-	B	-	-	A	A	A	A	A	A	B	A	-	A	B	A	B	A	A	A	A	A
725	R	4R	1	100.28	91.859	79.151	U	2	rPt-401376	A	A	B	A	A	B	B	B	A	B	B	A	B	B	A	A	B	B	A	B	B	A	A	A	A	A	A	A	B	A	A	A	B	A	B	A	A	A	A	A
731	R	4R	1	100.975	92.647	79.151	U	1	rPt-507237	A	A	B	A	A	B	B	B	A	B	B	A	B	B	A	A	B	B	A	B	B	A	A	A	A	A	A	A	B	A	A	A	B	A	B	A	A	A	A	A
737	R	4R	1	103.756	95.801	83.462	U	3	rPt-7906	A	A	B	A	A	B	B	B	A	B	B	A	B	B	A	A	B	B	A	B	B	A	A	A	A	A	A	A	B	A	A	A	B	A	B	A	A	A	A	A
741	R	4R	1	104.45	96.588	83.462	U	3	rPt-507498	A	A	B	A	A	B	B	B	A	B	B	A	B	B	A	A	B	B	A	B	B	A	A	A	A	A	A	A	B	A	A	A	B	A	B	A	A	A	A	A
744	R	4R	1	105.534	97.738	83.462	U	1	rPt-505352	A	A	B	A	A	B	B	B	A	B	B	A	B	B	A	A	B	B	A	B	B	A	A	A	A	A	A	A	B	A	A	A	B	A	B	A	A	A	A	A
746	R	4R	1	108.196	100.9	83.462	U	1	rPt-508722	A	A	B	-	A	B	B	B	A	B	B	A	B	B	-	A	B	B	A	B	B	A	A	A	A	A	A	A	B	A	A	A	B	A	B	A	A	A	A	A
748	R	4R	1	111.123	103.713	86.693	U		rPt-399468	A	A	B	A	A	B	B	B	A	B	B	A	B	B	B	A	B	B	A	B	B	A	A	A	A	A	A	A	B	A	A	A	B	A	B	A	A	A	A	A
750	R	4R	1	114.308	106.923	89.934	U	1	rPt-506534	A	A	B	B	A	B	B	B	A	B	B	A	B	B	B	A	B	B	A	B	B	A	A	A	A	A	A	A	B	A	A	A	B	A	B	-	B	A	A	A
755	R	4R	1	123.471	116.527	96.432	U	1	rPt-401048	A	A	B	B	A	B	A	B	A	B	B	A	B	B	B	A	B	A	A	B	B	B	A	A	A	A	A	A	B	A	A	B	B	A	B	A	B	A	A	A
758	R	4R	1	125.312	118.591	96.432	U	1	rPt-509706	A	A	B	B	A	B	A	B	A	B	B	A	B	B	B	A	B	A	A	B	B	B	A	A	A	A	A	A	B	A	A	B	B	A	B	A	B	A	A	A
762	R	4R	1	128.344	122.062	99.663	U	1	rPt-505244	A	A	B	B	A	B	A	B	A	B	B	A	B	B	B	A	B	A	A	B	B	B	A	A	A	A	A	A	B	A	A	A	B	A	B	A	B	A	A	A
764	R	4R	1	129.038	122.849	99.663	U	1	rPt-509243	A	A	B	B	A	B	A	B	A	B	B	A	B	B	B	A	B	A	A	B	B	B	A	A	A	A	A	A	B	A	A	A	B	A	B	A	B	A	A	A
768	R	4R	1	134.631	128.391	107.247	U		tPt-1348	A	A	B	B	A	B	A	B	A	B	B	A	B	B	B	A	B	A	A	B	B	B	A	A	A	A	A	A	B	A	A	B	A	A	B	A	B	A	A	A
769	R	4R	1	142.622	136.873	118.702	U		tPt-4648	A	A	A	B	A	B	A	B	A	B	A	A	B	B	B	A	B	A	A	B	B	B	B	A	A	A	B	A	B	A	A	B	A	B	B	B	B	A	A	A
770	R	4R	1	145.187	139.695	122.57	U		rPt-411302	A	A	A	B	A	B	A	B	A	B	A	A	B	B	B	A	-	A	A	B	B	B	-	A	A	A	B	A	B	A	A	B	A	-	B	B	B	A	A	A
771	R	4R	1	146.347	140.829	122.57	U		rPt-389770	A	A	A	B	A	B	A	B	A	B	A	A	B	B	B	A	B	A	A	B	B	B	B	A	A	A	B	A	B	A	A	B	A	B	B	B	B	A	A	A
773	R	4R	1	147.534	142.152	125.8	U		rPt-389455	A	A	A	B	A	B	A	B	A	B	A	A	B	B	B	A	B	A	A	B	B	B	B	A	A	A	B	A	B	A	A	B	A	B	B	B	B	A	A	A
774	R	4R	1	152.769	147.687	133.384	U		rPt-402637	A	A	A	B	A	B	A	B	A	B	A	A	B	B	B	A	B	A	A	A	B	B	B	A	A	A	B	A	B	A	A	B	A	B	B	B	B	A	A	A
775	R	4R	1	153.672	147.687	134.46	U		rPt-390129	A	A	A	B	A	B	A	B	A	B	A	A	B	B	B	A	B	A	A	A	B	B	B	A	A	A	B	A	B	A	A	B	A	B	B	B	B	A	A	A
781	R	4R	1	154.859	150.84	136.612	U		rPt-508068	A	A	A	B	A	B	A	B	A	B	A	A	B	B	B	A	B	A	A	A	B	B	B	A	A	A	B	A	B	A	A	B	A	B	B	B	B	A	A	A
782	R	4R	1	155.901	150.84	137.687	U		rPt-508638	A	A	A	B	A	B	A	B	A	B	A	A	B	B	B	A	B	A	A	A	B	B	B	A	A	A	B	A	B	A	A	B	A	B	B	B	B	A	A	A
786	R	4R	1	156.596	152.416	137.687	U		rPt-506444	A	A	A	B	A	B	A	B	A	B	A	A	B	B	B	A	B	A	A	-	B	B	B	A	A	A	B	A	B	A	A	B	-	B	B	B	B	A	A	A
787	R	4R	1	158.84	155.017	138.763	U		rPt-508573	A	A	A	B	A	B	A	B	A	B	A	B	B	B	B	A	B	A	A	-	B	B	B	A	A	A	B	A	B	A	A	B	A	B	B	B	B	A	A	A
788	R	4R	1	162.856	158.328	143.085	U		rPt-411193	B	A	A	B	A	B	A	B	A	B	A	B	B	B	B	A	B	A	A	A	B	B	B	A	A	A	B	A	B	A	A	B	A	B	B	B	B	A	-	A
790	R	4R	1	168.723	165.439	147.451	U		rPt-411417	B	B	A	B	A	B	A	B	A	B	A	-	B	B	B	A	B	A	A	A	B	B	B	A	B	A	B	A	B	A	A	B	A	B	B	B	B	B	A	A
791	R	5R	2	0	0	0	U		rPt-508939	B	A	B	B	B	B	B	A	A	B	B	B	B	B	A	B	B	B	B	A	B	B	A	A	B	B	B	A	B	A	A	B	B	A	B	A	A	B	A	-
793	R	5R	2	5.593	5.263	4.55	U	1	rPt-2311	B	B	B	B	B	B	B	A	A	B	B	B	B	B	A	B	B	B	B	A	B	B	A	A	B	B	B	A	B	A	A	B	B	B	B	A	A	B	A	A
796	R	5R	2	9.134	8.314	7.359	U	1	rPt-401074	B	B	B	B	B	B	B	A	A	B	B	B	B	B	A	B	B	B	B	A	B	B	A	A	B	B	B	A	B	A	A	B	B	B	A	A	A	B	B	A
797	R	5R	2	10.398	9.487	8.854	U		wPt-2212	B	B	B	B	B	B	B	A	A	B	B	B	B	B	A	B	B	B	B	A	B	-	A	A	B	B	A	A	B	A	A	B	B	B	A	A	A	B	B	A
798	R	5R	2	11.558	13.528	8.854	U	1	rPt-506172	B	B	B	B	B	B	B	A	A	B	B	B	B	B	A	B	B	B	B	A	B	B	A	A	B	B	A	A	B	A	A	B	B	B	A	A	A	B	B	A
800	R	5R	2	13.072	13.528	8.854	U	1	rPt-411072	B	B	B	B	B	B	B	A	A	B	B	B	B	B	A	B	B	B	B	A	B	B	A	A	B	B	A	A	B	A	A	B	B	B	A	A	A	B	B	A
801	R	5R	2	15.853	17.774	9.93	U		rPt-506739	B	B	B	B	B	B	B	A	A	B	B	B	B	B	A	B	B	B	B	A	B	B	A	A	B	B	A	-	B	A	A	B	B	B	A	A	A	B	B	-
802	R	5R	2	19.882	22.449	13.808	U		rPt-401067	B	B	B	B	B	B	B	A	A	B	B	B	B	B	A	B	B	B	B	A	B	B	A	A	B	B	B	A	B	A	A	B	B	B	A	A	A	B	B	A
803	R	5R	2	23.674	26.584	17.492	U		tPt-513922	B	B	B	B	B	B	B	A	A	B	B	-	B	B	A	B	B	B	B	A	B	B	B	A	B	B	A	A	B	A	A	B	B	B	A	A	B	B	B	A
805	R	5R	2	25.078	27.38	18.568	U	1	rPt-508190	B	B	B	B	B	B	B	A	A	B	B	B	B	B	A	B	B	B	B	A	B	B	B	A	B	B	A	A	B	A	A	B	B	B	A	A	B	B	B	A
808	R	5R	2	25.772	28.175	18.568	U	1	rPt-505300	B	B	B	B	B	B	B	A	A	B	B	B	B	B	A	B	B	B	B	A	B	B	B	A	B	B	-	A	B	A	A	B	B	B	A	A	B	B	B	A
811	R	5R	2	27.78	30.444	19.643	U		rPt-401055	B	B	B	B	B	B	B	A	A	B	B	B	B	B	A	B	B	B	B	A	B	B	B	A	A	B	A	A	B	A	A	B	B	B	A	A	B	B	B	A
813	R	5R	2	29.718	32.722	21.795	U		rPt-402625	B	A	B	B	B	B	B	A	A	B	B	B	B	B	A	B	B	B	B	A	B	B	B	A	A	B	A	A	B	A	A	B	B	B	A	A	B	B	-	A
818	R	5R	2	31.33	34.494	21.795	U		rPt-505220	B	A	B	B	B	B	B	A	A	B	B	B	B	B	A	B	B	B	B	A	B	B	B	A	A	B	A	A	B	A	A	B	B	B	A	A	B	B	B	A
825	R	5R	2	32.719	36.069	23.947	U		rPt-399520	B	A	B	B	B	B	B	A	A	B	A	B	B	B	A	B	B	B	B	A	B	B	B	A	A	B	A	A	B	A	A	B	B	B	A	A	A	-	B	A
827	R	5R	2	33.414	36.857	25.022	U		rPt-401046	B	A	B	B	B	B	B	A	A	B	A	B	B	B	A	B	B	B	B	A	B	B	B	A	A	B	A	A	B	A	A	B	B	B	A	A	A	B	B	A
828	R	5R	2	34.817	37.668	25.022	U	1	rPt-390405	B	A	B	B	B	B	B	A	A	B	-	B	B	B	A	B	B	B	-	A	B	B	B	A	A	B	A	A	B	A	A	B	B	B	A	A	-	B	B	A
829	R	5R	2	36.408	38.503	26.098	U		tPt-513256	B	A	B	B	B	B	B	A	A	B	A	B	B	B	A	B	B	B	B	A	B	B	B	A	A	B	A	A	B	A	A	B	B	-	A	A	A	B	B	-
831	R	5R	2	38.04	40.117	27.27	U	1	rPt-509048	B	A	B	B	B	B	B	A	A	B	A	B	B	B	A	B	B	B	B	A	B	B	B	A	A	B	A	A	B	-	A	B	B	B	A	A	A	A	B	A
835	R	5R	2	53.547	54.613	38.092	U		rPt-508420	B	A	B	B	B	B	B	A	A	B	A	B	B	B	A	B	A	B	B	A	B	A	B	A	A	B	A	A	A	A	A	B	B	B	A	A	A	A	B	A
837	R	5R	2	54.255	55.455	38.092	U		rPt-399663	B	A	B	B	B	B	B	A	A	B	A	B	B	B	A	B	A	B	B	A	B	A	B	A	A	B	A	A	A	A	A	B	B	B	A	A	A	A	B	A
844	R	5R	2	56.041	55.691	38.092	U		rPt-508633	B	A	B	B	B	B	B	A	A	B	A	B	B	B	A	B	A	B	B	A	B	A	B	A	A	B	A	A	A	A	A	B	B	B	A	A	A	A	B	A
846	R	5R	2	57.326	56.408	38.092	U	1	rPt-410783	B	A	B	B	B	B	B	A	A	B	A	B	B	B	A	B	A	B	B	A	B	A	B	A	A	B	A	A	A	A	A	B	B	B	A	A	-	A	B	A
847	R	5R	2	59.299	58.843	40.427	U	3	tPt-8940	B	A	B	B	B	B	B	A	A	B	A	B	B	B	A	B	A	B	B	A	B	A	B	A	A	B	A	A	A	A	A	B	B	B	A	-	B	A	B	A
854	R	5R	1	0	0	0	U		rPt-508266	A	A	A	B	A	A	B	B	A	B	A	B	B	A	A	B	B	A	A	A	B	B	B	B	A	B	A	B	B	A	A	B	A	B	A	A	B	B	A	B
855	R	5R	1	1.493	-1.567	1.107	U		tPt-9180	A	A	A	B	A	A	B	B	A	B	A	B	B	A	A	B	B	A	A	A	B	B	B	B	A	B	A	B	B	A	A	B	A	B	A	A	B	B	A	B
856	R	5R	1	7.037	6.029	4.338	U		rPt-390757	A	A	A	B	A	A	B	B	A	B	A	B	B	A	A	B	B	A	A	A	B	B	B	B	A	B	A	B	B	A	B	B	A	B	A	A	B	B	A	B
857	R	5R	1	7.919	7.053	5.413	U		rPt-509222	A	A	A	B	A	A	B	B	A	B	A	B	B	A	A	B	B	A	A	A	B	B	B	B	A	B	A	B	B	A	B	B	A	B	A	A	B	B	A	B
858	R	6R	1	0	0	0	U	1	rPt-402243	A	B	B	A	A	B	A	A	B	A	A	A	A	B	A	B	B	B	B	B	B	A	B	B	B	-	B	A	A	B	B	A	A	A	A	A	B	-	B	A
859	R	6R	1	3.485	2.001	2.389	U		tPt-512844	A	B	B	A	A	B	A	A	B	A	A	A	A	B	A	B	B	B	B	B	B	A	B	B	B	B	B	A	A	B	B	A	A	A	A	A	B	B	B	A
861	R	6R	1	7.284	6.406	6.766	U		rPt-507326	A	B	B	A	A	A	A	A	B	A	A	A	A	B	A	B	B	B	B	B	B	A	A	B	B	B	B	A	A	B	-	A	-	A	A	A	B	B	B	A
863	R	6R	1	10.336	8.155	8.918	U		rPt-410992	A	B	B	A	A	A	A	A	B	A	A	A	A	B	A	B	B	B	B	B	B	A	A	B	B	B	B	A	A	B	B	A	A	A	A	A	B	B	B	A
864	R	6R	1	11.031	8.966	9.993	U		rPt-398845	A	B	B	A	A	A	A	A	B	A	A	A	A	B	A	B	B	B	B	B	B	A	A	B	B	B	B	A	A	B	B	A	A	A	A	A	B	B	B	A
884	R	6R	1	12.705	10.66	11.176	U		rPt-507791	A	B	B	A	A	A	A	A	B	A	A	A	A	B	A	B	B	B	B	B	B	A	A	B	B	B	B	A	A	B	B	A	A	A	A	A	B	B	B	A
885	R	6R	1	22.495	19.247	18.651	U		rPt-506066	A	B	B	A	B	A	A	A	B	A	A	A	A	B	A	B	B	B	B	B	B	A	A	B	B	B	B	-	A	B	B	A	A	A	A	A	B	B	B	A
889	R	6R	1	24.141	20.428	18.651	U		rPt-402334	A	B	B	A	B	A	A	A	B	A	A	A	A	B	A	B	B	B	B	B	B	A	A	B	B	B	B	A	A	B	B	A	A	A	A	A	B	B	B	A
892	R	6R	1	28.695	24.207	22.962	U		rPt-402205	A	B	B	A	B	A	A	A	B	A	A	A	A	B	A	B	B	B	B	B	B	A	A	B	B	B	B	A	A	B	B	A	A	A	A	B	B	B	B	A
913	R	6R	1	30.085	25.018	26.193	U		rPt-505345	A	B	B	A	B	A	A	A	B	A	A	A	A	-	A	B	B	B	B	B	B	A	A	B	B	B	B	A	A	B	B	A	A	A	A	B	B	B	B	A
915	R	6R	1	31.474	26.617	26.193	U		rPt-411264	A	B	B	A	B	A	A	A	B	A	A	-	A	B	A	B	B	B	B	B	B	A	A	B	B	B	B	A	A	B	B	A	A	A	A	B	B	B	B	A
921	R	6R	1	52.023	47.017	41.586	U		rPt-401505	A	B	B	A	B	A	A	B	B	A	B	B	A	B	A	B	A	-	B	B	B	A	A	B	B	B	B	A	B	B	B	B	A	-	A	B	B	A	B	A
923	R	6R	1	55.55	49.618	44.946	U		rPt-389311	A	B	B	A	B	A	A	B	B	A	B	B	A	B	A	B	A	B	-	B	B	A	A	B	B	B	B	A	B	B	B	B	A	B	A	B	B	A	B	A
926	R	6R	1	56.974	50.413	44.946	U		rPt-399399	A	B	B	A	B	A	A	B	B	A	B	B	A	B	A	B	A	B	B	B	B	A	A	B	B	B	B	A	B	B	B	B	A	B	A	B	B	A	B	A
928	R	6R	1	58.085	51.421	47.098	U	1	tPt-514244	A	B	B	A	B	A	A	B	B	-	B	B	-	B	A	B	A	-	B	B	B	A	A	B	B	B	-	A	B	B	B	B	A	B	A	B	B	A	B	A
929	R	6R	1	60.524	53.233	48.173	U		rPt-402561	A	B	B	A	B	A	A	B	B	A	B	B	A	B	A	B	A	B	B	B	B	A	A	A	B	B	B	A	B	B	B	B	A	-	A	B	B	A	B	-
930	R	6R	1	61.99	54.769	49.754	U		rPt-505212	A	B	B	A	B	A	A	B	B	A	B	B	A	B	-	B	A	B	B	B	B	A	A	-	B	B	B	A	B	B	B	B	A	B	A	B	B	-	B	A
931	R	6R	1	64.611	57.433	53.071	U		rPt-506868	A	B	B	A	B	A	A	B	B	A	B	B	A	B	A	B	A	B	B	B	B	A	A	A	B	B	B	A	B	B	B	B	A	B	A	B	B	A	B	A
935	R	6R	1	70.668	61.433	56.82	U		rPt-401881	A	B	B	A	B	B	A	B	B	A	B	B	A	B	A	B	A	B	B	B	B	A	A	-	B	B	B	B	B	B	B	B	A	B	A	B	B	A	B	B
936	R	6R	1	73.999	65.68	59.252	U		rPt-411161	A	B	B	A	B	B	A	B	B	A	B	B	A	B	B	B	A	B	B	B	B	A	A	A	B	B	B	B	B	B	B	B	A	B	A	B	B	A	B	B
939	R	6R	1	77.024	68.296	62.979	U		rPt-508076	A	B	A	A	B	B	A	B	B	A	B	B	A	B	B	B	A	B	B	B	B	A	A	A	B	B	B	B	B	B	B	B	A	B	A	B	A	A	B	B
940	R	6R	1	78.795	70.029	65.444	U		rPt-508462	A	B	A	A	B	B	A	B	B	A	B	B	A	B	B	B	A	B	B	B	B	A	A	A	B	B	B	B	B	B	B	B	A	B	A	B	A	A	B	B
941	R	6R	1	84.212	73.983	71.931	U		rPt-506000	A	B	A	A	B	B	B	B	B	A	B	B	A	B	B	B	A	B	B	B	A	A	A	A	B	A	B	B	B	B	B	B	B	B	A	B	A	A	B	B
946	R	6R	1	84.914	74.77	73.007	U		rPt-508512	A	B	A	A	B	B	B	B	B	A	B	B	A	B	B	B	A	B	B	B	A	A	A	A	B	A	B	B	B	B	B	B	B	B	-	B	A	A	B	B
947	R	6R	1	85.615	75.565	73.007	U		rPt-389991	A	B	A	A	B	B	B	B	B	A	B	B	A	B	B	B	A	B	B	B	A	A	A	A	B	A	B	B	B	B	B	B	B	B	A	B	A	A	B	B
948	R	6R	1	86.594	76.573	74.082	U		rPt-400789	A	B	A	A	B	B	B	B	B	A	B	B	A	B	B	B	A	B	B	B	A	A	A	A	B	A	B	B	B	B	B	B	B	B	A	B	A	A	B	B
950	R	6R	1	93.733	83.122	80.144	U		rPt-411354	A	B	A	A	B	B	B	B	B	B	B	B	A	B	B	A	A	B	B	B	A	A	A	A	B	A	B	B	B	B	B	B	B	B	A	B	A	A	B	B
953	R	6R	1	97.427	87.559	82.587	U		rPt-390413	A	B	A	A	B	B	B	B	B	B	B	B	A	B	B	A	A	B	B	B	A	A	A	A	B	A	B	B	B	B	B	B	B	B	A	B	A	A	B	B
956	R	6R	1	100.66	90.294	83.791	U		rPt-402552	A	B	A	A	B	B	B	B	B	B	B	B	A	B	B	A	A	B	B	B	A	A	A	A	B	A	B	B	B	A	B	B	B	B	-	B	A	A	B	B
962	R	6R	1	104.746	92.863	87.022	U		rPt-508968	A	B	A	A	B	B	B	B	B	B	B	B	A	B	B	A	A	B	B	B	A	A	A	A	B	A	B	B	B	A	B	B	B	B	A	B	A	-	B	B
966	R	6R	1	105.92	93.84	88.097	U		rPt-508843	A	B	A	A	B	B	B	B	B	B	B	B	A	B	B	A	A	B	B	B	A	A	A	A	B	A	B	B	B	A	B	B	A	B	A	B	A	A	B	B
968	R	6R	1	108.227	96.535	88.097	U		rPt-505250	A	B	A	A	B	B	B	B	B	B	B	B	A	B	B	A	A	-	B	B	A	A	A	A	B	A	B	B	B	A	B	B	A	B	A	-	A	A	B	B
970	R	6R	1	112.194	100.988	91.327	U		rPt-400608	A	B	A	A	B	B	B	B	B	B	B	B	A	B	B	A	A	B	B	B	A	A	A	A	A	A	B	B	B	A	B	B	A	B	A	B	A	A	B	B
971	R	6R	1	114.856	103.581	94.558	U		rPt-507320	A	B	A	A	B	B	B	B	B	B	B	B	A	A	B	A	A	B	B	B	A	A	A	A	A	A	B	B	B	A	B	B	A	B	A	A	A	A	B	B
972	R	6R	1	116.363	105.054	94.558	U		rPt-505447	A	B	A	A	B	B	B	B	B	B	B	B	A	A	B	A	A	B	B	B	A	A	A	A	A	A	B	B	B	A	B	B	A	B	A	A	A	A	B	-
974	R	6R	1	123.402	111.315	99.955	U		rPt-399312	A	B	A	A	B	B	B	B	B	B	B	B	A	A	B	A	A	A	B	B	A	A	A	A	A	A	B	B	B	A	B	B	B	B	A	A	A	A	-	B
979	R	6R	1	128.833	116.721	105.363	U		rPt-507181	A	B	A	A	B	B	B	B	B	B	B	B	A	A	B	A	A	A	B	B	A	A	A	A	A	A	B	B	B	A	B	B	B	B	A	A	A	A	B	B
980	R	6R	1	130.389	118.305	106.449	U		rPt-402507	A	B	A	A	B	B	B	B	B	B	B	B	A	A	B	A	A	A	B	B	A	A	A	A	A	A	B	B	B	A	B	B	B	B	A	A	A	A	B	B
984	R	6R	1	132.892	119.62	107.525	U		rPt-401314	A	B	A	A	B	B	B	B	B	B	B	B	A	A	B	A	A	A	B	B	A	A	A	A	A	A	B	B	B	A	B	B	A	B	A	A	A	A	B	B
989	R	6R	1	133.683	120.549	108.6	U		rPt-505870	A	B	A	A	B	B	B	B	B	B	B	B	A	A	B	A	A	A	B	B	A	A	A	A	A	A	B	B	B	A	B	B	A	B	A	A	A	A	B	B
991	R	6R	1	135.601	123.174	108.6	U		rPt-505974	A	B	A	A	B	B	B	B	B	B	B	B	A	A	-	A	A	A	B	B	A	-	-	A	A	A	B	B	B	A	B	B	-	B	A	A	A	-	B	B
992	R	6R	1	141.025	127.372	114.465	U	1	wPt-4134	A	B	A	A	B	B	B	B	B	B	B	B	A	A	B	-	A	A	B	B	A	A	A	A	A	-	B	B	B	A	B	B	B	B	A	A	A	B	B	B
993	R	7R	1	0	0	0	U	4	rPt-400871	B	B	A	A	B	B	A	B	B	B	B	B	B	B	B	B	B	A	B	A	B	A	A	A	B	B	B	B	B	A	A	B	A	A	B	A	B	A	B	B
994	R	7R	1	0.945	1.032	1.086	U	2	rPt-508051	B	B	A	A	B	B	A	B	B	B	B	B	B	B	B	B	B	A	B	A	B	A	A	A	B	B	B	B	B	A	A	B	A	A	B	A	B	A	B	B
998	R	7R	1	4.527	3.98	3.238	U	3	rPt-509598	B	B	A	A	B	B	A	B	B	B	B	B	B	B	B	B	B	A	B	A	B	A	A	A	B	B	B	B	B	A	A	B	A	A	B	A	B	A	B	B
1001	R	7R	1	5.444	3.98	3.238	U	4	rPt-389585	B	B	A	A	B	B	A	B	B	B	B	B	B	B	B	B	B	A	B	A	B	A	A	A	B	B	B	B	B	A	A	B	A	A	B	A	B	A	B	B
1002	R	7R	1	6.479	3.98	3.238	U	3	rPt-509227	B	B	A	A	B	B	A	B	B	B	B	B	B	B	B	B	B	A	B	A	B	A	A	A	B	B	B	B	B	A	A	B	A	A	B	A	B	A	B	B
1010	R	7R	1	8.118	4.767	3.238	U	1	rPt-390451	B	B	A	A	B	B	A	B	B	B	B	B	B	B	B	B	B	A	B	A	B	A	A	A	B	B	B	B	B	A	A	B	A	A	B	A	B	A	B	B
1012	R	7R	1	10.098	6.729	5.39	U	1	rPt-506023	B	B	A	A	A	B	A	B	B	B	B	B	B	B	B	B	B	A	A	A	B	A	A	A	B	B	B	B	B	A	A	B	A	A	B	A	B	A	B	B
1016	R	7R	1	11.335	8.21	6.465	U	2	rPt-509359	B	B	A	A	B	B	A	B	B	B	B	B	B	B	B	B	B	A	A	A	B	A	A	A	B	B	B	B	B	A	A	B	A	A	B	A	B	A	B	B
1026	R	7R	1	12.884	9.21	7.541	U	3	rPt-509722	B	B	A	A	B	B	A	B	B	B	B	B	B	B	B	B	B	A	B	A	B	A	A	A	B	B	B	B	B	A	A	B	A	A	B	A	B	A	B	B
1029	R	7R	1	15.609	10.769	7.541	U	3	rPt-399775	B	B	A	A	B	B	A	B	B	B	B	B	B	B	B	B	B	A	B	A	B	A	A	A	B	B	B	B	B	A	A	B	A	A	B	A	B	A	B	B
1030	R	7R	1	16.977	11.872	7.541	U	3	rPt-507494	B	B	A	A	B	B	A	B	B	B	B	B	B	B	B	B	B	A	B	A	B	A	A	A	B	B	B	B	B	A	A	B	A	A	B	A	B	A	B	B
1038	R	7R	1	17.845	12.659	7.541	U	1	tPt-513145	B	B	A	A	B	B	A	B	B	B	B	B	B	B	B	B	B	A	B	A	B	A	A	A	B	B	B	B	-	A	A	B	A	A	B	A	B	A	B	B
1043	R	7R	1	19.54	14.235	9.693	U	2	rPt-401480	B	B	A	A	B	B	A	B	B	B	B	B	B	B	B	B	B	A	B	A	B	A	A	A	B	B	B	B	B	A	A	B	A	A	B	A	B	A	B	B
1047	R	7R	1	22.098	15.487	9.693	U	3	rPt-390057	B	B	A	A	B	B	A	B	B	B	B	B	B	B	B	B	B	A	-	A	B	A	A	A	B	B	B	B	-	A	A	B	A	A	B	A	B	A	B	B
1048	R	7R	1	25.011	16.857	9.693	U	2	rPt-402554	B	B	A	A	B	B	A	B	B	B	B	B	B	B	B	B	B	A	B	A	B	A	A	A	B	B	B	B	B	A	A	B	A	A	B	A	B	A	B	B
1051	R	7R	1	25.796	18.173	11.845	U	3	rPt-507379	B	B	A	A	B	B	A	B	B	B	B	B	B	B	B	B	B	A	B	A	B	A	A	A	B	B	B	B	B	A	A	B	A	A	B	A	B	A	B	B
1052	R	7R	1	27.123	18.173	11.845	U	2	rPt-507001	B	B	A	A	B	B	A	B	B	B	B	B	B	B	B	B	B	A	B	A	B	A	A	A	B	B	B	B	B	A	A	B	A	A	B	A	B	A	B	B
1056	R	7R	1	28.811	20.545	15.075	U		rPt-505765	B	B	A	A	B	B	A	B	B	B	B	B	B	B	B	B	B	A	B	A	B	A	A	A	B	B	B	B	B	A	A	B	A	A	B	A	B	A	B	B
1059	R	7R	1	29.63	21.34	16.15	U	1	rPt-507550	B	B	A	A	B	B	A	B	B	B	B	B	B	-	B	B	B	A	B	A	B	A	A	A	B	B	B	B	B	A	A	B	A	A	B	A	B	A	B	B
1060	R	7R	1	32.759	23.704	19.381	U		wPt-9434	B	B	A	A	B	B	A	-	B	B	B	B	B	B	B	B	B	A	B	A	B	A	A	A	B	B	B	B	B	A	A	B	A	A	B	A	B	A	B	B
1063	R	7R	1	33.454	24.491	19.381	U		rPt-507588	B	B	A	A	B	B	A	B	B	B	B	B	B	B	B	B	B	A	B	A	B	A	A	A	B	B	B	B	B	A	A	B	A	A	B	A	B	A	B	B
1065	R	7R	1	35.017	26.216	21.532	U		rPt-402021	B	B	A	A	B	B	A	B	B	B	B	B	B	B	B	B	B	A	-	A	B	A	A	A	B	B	B	B	B	A	A	B	A	A	B	A	B	A	B	B
1066	R	7R	1	42.375	32.357	25.844	U	1	rPt-505136	B	B	A	A	B	B	A	-	B	A	B	B	B	B	B	B	B	A	B	A	B	B	A	B	B	B	-	B	B	A	-	B	-	A	B	A	B	A	B	B
1067	R	7R	1	44.62	34.919	26.92	U	2	rPt-508154	B	B	A	A	B	B	A	B	B	A	B	B	B	B	B	B	B	A	B	A	B	B	A	B	B	B	B	B	B	A	A	B	A	A	B	A	B	A	B	B
1069	R	7R	1	46.864	37.283	29.071	U		rPt-398668	B	B	A	A	B	B	A	A	B	A	B	B	B	B	B	B	B	A	B	A	B	B	A	B	B	B	B	B	B	A	A	B	A	A	B	A	B	A	B	B
1073	R	7R	1	48.323	37.283	30.147	U	1	rPt-507389	B	B	A	A	B	B	A	A	B	A	B	B	B	B	B	B	B	A	B	A	B	B	A	B	B	B	B	B	B	A	A	B	A	A	B	A	B	A	B	B
1075	R	7R	1	60.894	50.251	43.176	U		rPt-411498	B	A	A	A	B	B	A	A	A	A	B	B	B	B	B	B	B	A	B	A	B	B	A	B	B	B	A	B	B	A	A	B	A	A	A	A	B	A	A	B
1076	R	7R	1	63.814	52.741	45.489	U		rPt-509288	B	A	A	A	B	B	A	A	A	A	B	B	B	B	B	B	B	A	B	A	B	B	A	B	B	B	A	B	B	A	A	B	A	A	A	A	B	A	A	B
1077	R	7R	1	65.398	54.324	47.641	U		rPt-399325	B	A	A	A	B	B	A	A	A	A	B	B	B	B	A	B	B	A	B	A	B	B	A	B	B	B	A	B	B	A	A	B	A	A	A	A	B	A	A	B
1078	R	7R	1	68.178	56.688	51.953	U		rPt-505399	B	A	A	A	B	B	A	A	A	A	B	B	B	B	A	B	B	A	B	A	B	B	A	B	B	B	A	B	B	A	A	B	A	A	A	A	B	A	A	B
1088	R	7R	1	68.991	57.893	51.953	U		rPt-508338	B	A	A	A	B	B	A	A	A	A	B	B	B	B	A	B	B	A	B	A	B	B	A	B	B	B	A	B	B	A	A	B	A	A	-	A	B	A	A	B
1089	R	7R	1	72.497	59.067	53.071	U		rPt-509068	B	A	A	A	B	B	A	A	A	A	B	B	B	B	A	B	B	A	B	A	B	B	A	B	B	B	A	B	B	A	A	B	A	A	A	A	B	A	A	B
1091	R	7R	1	90.84	77.974	74.433	U	1	rPt-402147	B	A	A	B	B	B	A	A	A	A	B	B	B	B	B	B	B	A	B	A	B	B	A	B	B	B	A	A	B	A	A	B	-	A	A	B	B	-	A	B
6	A	1A	1	16.367	12.916	8.71	R		wPt-7030
7	A	1A	1	16.367	12.916	8.71	R		wPt-4765
11	A	1A	2	0	0	0	R		wPt-3712
12	A	1A	2	0	0	0	R		tPt-1419
13	A	1A	2	0	0	0	R		wPt-0497
14	A	1A	2	0	0	0	R		wPt-6754
15	A	1A	2	0	0	0	R		wPt-1010
16	A	1A	2	0	0	0	R		wPt-9985
17	A	1A	2	0	0	0	R		wPt-0769
18	A	1A	2	0	0	0	R		wPt-5077
19	A	1A	2	0	0	0	R		tPt-7724
20	A	1A	2	0	0	0	R		wPt-4709
21	A	1A	2	0	0	0	R		wPt-5274
23	A	1A	2	3.715	1.575	1.075	R		wPt-4065
25	A	1A	2	5.612	1.575	1.075	R		wPt-5181
30	A	2A	1	9.371	8.023	4.338	R		wPt-7649
33	A	2A	2	1.014	1.276	0	R		wPt-6711
38	A	2A	2	32.751	29.474	24.008	R		wPt-3114
41	A	3A	1	0	0	0	R		wPt-7341
42	A	3A	1	0	0	0	R		wPt-2748
44	A	3A	1	3.576	2.435	2.184	R		wPt-4349
46	A	3A	1	16.235	15.26	13.775	R		tPt-6949
47	A	3A	1	16.235	15.26	13.775	R		tPt-0519
52	A	3A	1	59.347	57.477	52.37	R		wPt-8104
56	A	3A	1	82.268	80.88	74.929	R		wPt-3697
59	A	3A	1	111.33	109.717	107.468	R		wPt-2144
61	A	3A	1	112.365	110.804	107.468	R		wPt-2942
62	A	3A	1	112.365	110.804	107.468	R		wPt-3978
84	A	4A	1	101.281	97.414	74.751	R		wPt-6176
85	A	4A	1	101.281	97.414	74.751	R		wPt-1007
86	A	4A	1	101.281	97.414	74.751	R		wPt-3491
87	A	4A	1	101.281	97.414	74.751	R		wPt-9641
88	A	4A	1	101.281	97.414	74.751	R		wPt-0610
89	A	4A	1	101.281	97.414	74.751	R		tPt-513220
90	A	4A	1	101.281	97.414	74.751	R		rPt-0238
91	A	4A	1	101.281	97.414	74.751	R		rPt-399275
92	A	4A	1	101.281	97.414	74.751	R		rPt-506188
93	A	4A	1	101.281	97.414	74.751	R		wPt-1155
94	A	4A	1	101.281	97.414	74.751	R		wPt-4424
95	A	4A	1	101.281	97.414	74.751	R		wPt-7590
96	A	4A	1	101.281	97.414	74.751	R		wPt-7354
97	A	4A	1	101.281	97.414	74.751	R		wPt-3845
98	A	4A	1	101.281	97.414	74.751	R		wPt-8967
99	A	4A	1	101.281	97.414	74.751	R		wPt-5271
100	A	4A	1	101.281	97.414	74.751	R		wPt-6757
101	A	4A	1	101.281	97.414	74.751	R		wPt-0763
102	A	4A	1	101.281	97.414	74.751	R		tPt-512961
103	A	4A	1	101.281	97.414	74.751	R		wPt-8657
107	A	5A	1	7.352	5.854	4.312	R		wPt-3620
115	A	5A	2	17.746	16.508	15.587	R		tPt-6495
120	A	6A	1	4.482	5.193	1.097	R		wPt-9832
123	A	6A	1	12.074	13.255	5.403	R		wPt-4017
124	A	6A	1	12.074	13.255	5.403	R		wPt-9280
126	A	6A	1	20.115	18.391	9.725	R		tPt-0877
128	A	6A	1	22.854	21.542	10.811	R		wPt-5652
129	A	6A	1	22.854	21.542	10.811	R		wPt-7027
132	A	6A	1	25.744	19.179	11.887	R		wPt-0689
135	A	6A	1	37.491	33.587	22.749	R		wPt-7623
143	A	6A	2	0	0	0	R		wPt-7655
144	A	6A	2	0	0	0	R		wPt-2877
145	A	6A	2	0	0	0	R		wPt-2632
146	A	6A	2	0	0	0	R		wPt-8124
147	A	6A	2	0	0	0	R		wPt-7204
152	A	7A	1	0	0	0	R		wPt-0002
155	A	7A	1	5.391	5.688	4.608	R		wPt-8043
165	A	7A	1	28.391	30.256	20.06	R		wPt-2780
167	A	7A	1	30.872	33.141	22.977	R		wPt-2799
169	A	7A	1	32.261	34.74	22.977	R		wPt-4835
171	A	7A	1	33.665	36.347	25.172	R		tPt-512944
173	A	7A	1	45.367	47.953	35.309	R		tPt-513474
174	A	7A	1	45.367	47.953	35.309	R		wPt-4748
179	A	7A	1	87.673	85.765	70.811	R		wPt-4796
180	A	7A	1	87.673	85.765	70.811	R		wPt-0205
189	B	1B	1	2.862	7.159	2.421	R		wPt-1238
190	B	1B	1	2.862	7.159	2.421	R		wPt-3411
191	B	1B	1	2.862	7.159	2.421	R		wPt-1912
193	B	1B	1	6.493	3.779	7.221	R		wPt-1500
196	B	1B	1	15.091	6.08	15.791	R		wPt-2988
197	B	1B	1	15.091	6.08	15.791	R		wPt-2395
198	B	1B	1	15.091	6.08	15.791	R		wPt-6608
199	B	1B	1	15.091	6.08	15.791	R		wPt-7652
200	B	1B	1	15.091	6.08	15.791	R		tPt-5080
202	B	1B	1	23.275	23.232	21.602	R		wPt-2540
204	B	1B	1	26.515	26.117	23.765	R		wPt-7422
206	B	1B	1	28.635	28.126	24.84	R		tPt-513893
207	B	1B	1	28.635	28.126	24.84	R		tPt-513967
210	B	1B	1	54.019	52.91	44.746	R		wPt-0725
211	B	1B	1	54.019	52.91	44.746	R		wPt-2575
214	B	1B	1	74.366	72.769	67.402	R		wPt-1911
215	B	1B	1	74.366	72.769	67.402	R		wPt-2251
216	B	1B	1	74.366	72.769	67.402	R		wPt-7460
220	B	1B	1	89.846	85.527	76.071	R		wPt-4982
221	B	1B	1	89.846	85.527	76.071	R		wPt-7997
224	B	1B	1	107.03	100.827	91.531	R		wPt-3451
228	B	1B	1	122.57	114.217	101.501	R		wPt-6690-1B
231	B	1B	1	136.145	128.073	115.453	R		wPt-7066
238	B	2B	1	64.175	60.418	54.089	R		wPt-7757
239	B	2B	1	64.175	60.418	54.089	R		wPt-4125
240	B	2B	1	64.175	60.418	54.089	R		wPt-5556
241	B	2B	1	64.175	60.418	54.089	R		wPt-5672
248	B	2B	1	97.44	86.848	83.866	R		wPt-0950
258	B	2B	1	169.493	158.035	152.514	R		wPt-5736
263	B	3B	1	10.187	10.786	9.768	R		wPt-1590
264	B	3B	1	10.187	10.786	9.768	R		wPt-5064
265	B	3B	1	10.187	10.786	9.768	R		wPt-3598
268	B	3B	1	32.007	27.062	27.09	R		wPt-5432
271	B	3B	1	40.107	34.475	33.563	R		wPt-9579
272	B	3B	1	40.107	34.475	33.563	R		wPt-6216
273	B	3B	1	40.107	34.475	33.563	R		wPt-2936
274	B	3B	1	40.107	34.475	33.563	R		wPt-7745
275	B	3B	1	40.107	34.475	33.563	R		wPt-6467
278	B	3B	1	47.003	39.768	37.874	R		wPt-9510
279	B	3B	1	47.003	39.768	37.874	R		wPt-5939
282	B	3B	1	54.381	47.113	43.257	R		wPt-0142
284	B	3B	1	60.607	53.646	48.861	R		wPt-5747
285	B	3B	1	60.607	53.646	48.861	R		wPt-5020
286	B	3B	1	60.607	53.646	48.861	R		tPt-7068
289	B	3B	1	86.914	82.18	79.958	R		rPt-389999
293	B	3B	1	103.168	97.405	92.011	R		wPt-6956
294	B	3B	1	103.168	97.405	92.011	R		tPt-7209
296	B	3B	1	108.676	101.041	94.422	R		wPt-2391
297	B	3B	1	108.676	101.041	94.422	R		wPt-8021
299	B	3B	1	113.14	106.162	99.623	R		wPt-0900
302	B	3B	1	127.925	119.698	110.567	R		wPt-0280
308	B	4B	1	21.988	17.66	161.904	R		wPt-6209
310	B	4B	2	0	31.899	177.89	R		wPt-8292
317	B	5B	1	41.286	39.505	38.487	R		wPt-3461
318	B	5B	1	41.286	39.505	38.487	R		wPt-3844
322	B	5B	1	62.682	60.491	55.931	R		wPt-8393
326	B	5B	1	82.233	81.193	75.64	R		wPt-2707
330	B	5B	1	93.972	92.009	87.717	R		wPt-0921
332	B	5B	1	101.934	98.046	90.958	R		wPt-9504
333	B	5B	1	101.934	98.046	90.958	R		wPt-5827
334	B	5B	1	101.934	98.046	90.958	R		wPt-3213
335	B	5B	1	101.934	98.046	90.958	R		tPt-3144
341	B	6B	1	5.353	5.829	4.669	R		wPt-9406
342	B	6B	1	5.353	5.829	4.669	R		wPt-4031
345	B	6B	1	9.655	10.068	6.821	R		wPt-3774
348	B	6B	1	12.461	12.975	6.821	R		wPt-8239
349	B	6B	1	12.461	12.975	6.821	R		wPt-0882
351	B	6B	1	32.02	32.055	26	R		wPt-1437
353	B	6B	1	34.299	34.569	27.183	R		wPt-6594
361	B	6B	1	67.135	64.412	60.199	R		wPt-5168
362	B	6B	1	67.135	64.412	60.199	R		wPt-4742
363	B	6B	1	67.135	64.412	60.199	R		wPt-4218
364	B	6B	1	67.135	64.412	60.199	R		wPt-5408
365	B	6B	1	67.135	64.412	60.199	R		wPt-6292
369	B	6B	1	76.765	74.659	69.963	R		wPt-7935
370	B	6B	1	76.765	74.659	69.963	R		wPt-8892
373	B	6B	1	80.581	77.172	71.039	R		wPt-2424
374	B	6B	1	80.581	77.172	71.039	R		wPt-2000
375	B	6B	1	80.581	77.172	71.039	R		tPt-513954
377	B	6B	1	116.483	114.341	120.02	R		wPt-7464
378	B	6B	1	116.483	114.341	120.02	R		wPt-0986
379	B	6B	1	116.483	114.341	120.02	R		wPt-1325
381	B	6B	1	125.36	121.146	123.445	R		tPt-514268
382	B	6B	1	125.36	121.146	123.445	R		wPt-1761
384	B	6B	1	132.555	127.287	128.853	R		wPt-5885
385	B	6B	1	132.555	127.287	128.853	R		wPt-8551
386	B	6B	1	132.555	127.287	128.853	R		wPt-6116
388	B	6B	1	134.876	129.967	131.026	R		wPt-8493
389	B	6B	1	134.876	129.967	131.026	R		wPt-4560
393	B	7B	1	11.334	10.017	10.352	R		wPt-3873
395	B	7B	1	16.141	14.724	12.504	R		wPt-1723
400	B	7B	1	24.816	22.478	16.011	R		wPt-3408
401	B	7B	1	24.816	22.478	16.011	R		wPt-8981
403	B	7B	1	39.095	35.253	25.544	R		wPt-4298
404	B	7B	1	39.095	35.253	25.544	R		wPt-7191
405	B	7B	1	39.095	35.253	25.544	R		wPt-4869
406	B	7B	1	39.095	35.253	25.544	R		wPt-1715
407	B	7B	1	39.095	35.253	25.544	R		wPt-7351
408	B	7B	1	39.095	35.253	25.544	R		wPt-4010
411	B	7B	1	78.324	75.65	62.093	R		wPt-7413
413	B	7B	1	81.161	78.046	62.093	R		wPt-5462
415	B	7B	1	88.03	84.466	67.316	R		wPt-6320-7B
417	B	7B	1	89.996	86.373	68.563	R		tPt-6244
418	B	7B	1	89.996	86.373	68.563	R		wPt-8936
419	B	7B	1	89.996	86.373	68.563	R		wPt-9992
421	B	7B	1	92.255	89.013	68.563	R		tPt-513753
424	B	7B	1	93.859	90.801	70.715	R		tPt-8504
428	R	1R	1	0.722	0.787	0	R		rPt-400456
429	R	1R	1	0.722	0.787	0	R		rPt-505906
430	R	1R	1	0.722	0.787	0	R		rPt-390594
431	R	1R	1	0.722	0.787	0	R		rPt-400263
434	R	1R	1	15.724	15.331	11.946	R		rPt-509054
438	R	1R	1	20.24	19.199	11.946	R		rPt-4783
440	R	1R	1	30.347	28.607	20.214	R		rPt-509009
442	R	1R	1	36.2	34.461	26.047	R		rPt-5341
443	R	1R	1	36.2	34.461	26.047	R		rPt-505199
445	R	1R	1	38.285	36.036	28.199	R		rPt-507436
447	R	1R	1	40.376	37.635	30.351	R		rPt-400103
448	R	1R	1	40.376	37.635	30.351	R		rPt-505603
450	R	1R	1	43.171	40.015	33.581	R		rPt-401410
451	R	1R	1	43.171	40.015	33.581	R		rPt-507063
453	R	1R	1	44.567	41.598	33.581	R		rPt-399769
455	R	1R	1	47.654	43.962	36.811	R		rPt-505936
458	R	1R	1	51.659	47.334	37.36	R		rPt-410927
459	R	1R	1	51.659	47.334	37.36	R		rPt-508079
461	R	1R	1	55.521	50.298	37.886	R		rPt-389936
462	R	1R	1	55.521	50.298	37.886	R		rPt-400853
463	R	1R	1	55.521	50.298	37.886	R		rPt-505310
466	R	1R	1	57.305	51.267	38.521	R		rPt-389911
468	R	1R	1	60.218	53.851	38.962	R		rPt-508906
469	R	1R	1	60.218	53.851	38.962	R		rPt-509241
471	R	1R	1	61.775	54.741	40.037	R		rPt-505185
472	R	1R	1	61.775	54.741	40.037	R		rPt-507636
473	R	1R	1	61.775	54.741	40.037	R		rPt-2542
474	R	1R	1	61.775	54.741	40.037	R		rPt-399789
476	R	1R	1	64.075	56.608	43.267	R		rPt-389670
477	R	1R	1	64.075	56.608	43.267	R		rPt-400883
479	R	1R	1	64.769	57.404	43.267	R		rPt-402101
484	R	1R	1	72.539	62.933	47.571	R		rPt-506994
485	R	1R	1	72.539	62.933	47.571	R		rPt-506136
489	R	1R	1	75.359	64.736	47.571	R		rPt-508034
492	R	1R	1	79.856	68.747	47.571	R		rPt-0318
493	R	1R	1	79.856	68.747	47.571	R		rPt-507254
494	R	1R	1	79.856	68.747	47.571	R		rPt-506629
495	R	1R	1	79.856	68.747	47.571	R		rPt-400287
496	R	1R	1	79.856	68.747	47.571	R		rPt-399723
500	R	1R	1	90.472	79.357	53.378	R		rPt-399378
503	R	1R	1	103.073	90.184	62.754	R		rPt-402080
504	R	1R	1	104.67	92.627	62.754	R		wPt-4532
505	R	1R	1	104.67	92.627	62.754	R		wPt-4129
509	R	1R	1	110.062	96.574	65.984	R		rPt-401180
512	R	1R	1	112.764	98.978	70.296	R		rPt-390364
513	R	1R	1	112.764	98.978	70.296	R		rPt-508637
515	R	2R	1	1.028	1.158	0	R		rPt-398737
516	R	2R	1	1.028	1.158	0	R		rPt-506794
519	R	2R	1	20.465	20.986	20.419	R		rPt-509208
520	R	2R	1	20.465	20.986	20.419	R		rPt-508567
521	R	2R	1	20.465	20.986	20.419	R		rPt-389754
522	R	2R	1	20.465	20.986	20.419	R		rPt-401388
523	R	2R	1	20.465	20.986	20.419	R		rPt-389882
525	R	2R	1	22.619	23.429	23.65	R		rPt-509223
526	R	2R	1	22.619	23.429	23.65	R		rPt-411209
527	R	2R	1	22.619	23.429	23.65	R		rPt-509069
529	R	2R	1	23.445	23.429	24.725	R		rPt-389602
530	R	2R	1	23.445	23.429	24.725	R		rPt-401329
531	R	2R	1	23.445	23.429	24.725	R		rPt-506827
533	R	2R	1	26.094	25.801	26.877	R		rPt-390470
536	R	2R	1	28.928	28.219	29.029	R		rPt-506176
540	R	2R	1	44.981	42.337	44.315	R		rPt-506761
541	R	2R	1	44.981	42.337	44.315	R		wPt-8713
544	R	2R	1	47.35	44.952	47.543	R		rPt-508204
547	R	2R	1	56.48	53.745	56.196	R		rPt-399876
549	R	2R	1	57.258	53.745	56.196	R		rPt-399607
552	R	2R	1	64.378	60.896	63.752	R		rPt-390369
554	R	2R	1	66.706	62.692	64.989	R		rPt-411066
555	R	2R	1	66.706	62.692	64.989	R		rPt-399721
559	R	2R	1	98.801	91.881	94.433	R		rPt-507767
561	R	2R	1	104.971	98.711	100.943	R		rPt-410936
562	R	2R	1	104.971	98.711	100.943	R		rPt-506604
564	R	2R	1	105.673	98.711	100.943	R	2	rPt-389730
570	R	3R	1	74.503	0	0	R		rPt-507299
571	R	3R	1	74.503	0	0	R		tPt-513724
574	R	3R	1	80.651	5.791	2.173	R		rPt-507999
577	R	3R	2	9.379	8.831	8.722	R		rPt-389640
578	R	3R	2	9.379	8.831	8.722	R		rPt-507764
581	R	3R	2	15.192	14.391	10.874	R		rPt-390694
582	R	3R	2	15.192	14.391	10.874	R		rPt-508643
584	R	3R	2	17.18	15.399	11.949	R		rPt-401352
586	R	3R	2	24.127	21.348	18.437	R		rPt-506566
587	R	3R	2	24.127	21.348	18.437	R		rPt-399503
588	R	3R	2	24.127	21.348	18.437	R		rPt-400346
590	R	3R	2	25.384	23.933	18.437	R		tPt-513488
591	R	3R	2	25.384	23.933	18.437	R		rPt-509415
596	R	3R	2	43.428	57.293	21.667	R		rPt-389254
597	R	3R	2	43.428	57.293	21.667	R		tPt-2425
598	R	3R	2	43.428	57.293	21.667	R		tPt-5381
600	R	3R	2	44.123	58.08	21.667	R		rPt-509584
601	R	3R	2	44.123	58.08	21.667	R		rPt-399945
602	R	3R	2	44.123	58.08	21.667	R		rPt-410888
603	R	3R	2	44.123	58.08	21.667	R		rPt-401530
606	R	3R	2	46.45	54.552	22.743	R		rPt-7608
608	R	3R	2	49.683	50.947	23.818	R		rPt-506218
609	R	3R	2	49.683	50.947	23.818	R		rPt-506440
610	R	3R	2	49.683	50.947	23.818	R		rPt-507730
613	R	3R	2	55.246	46.211	25.97	R		rPt-507575
614	R	3R	2	55.246	46.211	25.97	R		tPt-3022
615	R	3R	2	55.246	46.211	25.97	R		rPt-400826
616	R	3R	2	55.246	46.211	25.97	R		rPt-401296
618	R	3R	2	58.104	34.948	28.122	R		rPt-401554
621	R	3R	2	63.719	39.898	32.449	R		rPt-400235
622	R	3R	2	63.719	39.898	32.449	R		rPt-399990
623	R	3R	2	63.719	39.898	32.449	R		rPt-507377
629	R	4R	1	1.445	1.607	1.086	R		rPt-410972
630	R	4R	1	1.445	1.607	1.086	R		rPt-509496
632	R	4R	1	32.096	31.626	32.665	R		rPt-506833
633	R	4R	1	32.096	31.626	32.665	R		rPt-508851
634	R	4R	1	32.096	31.626	32.665	R		rPt-509308
635	R	4R	1	32.096	31.626	32.665	R		rPt-399748
636	R	4R	1	32.096	31.626	32.665	R		rPt-411238
638	R	4R	1	32.554	31.823	32.665	R		rPt-401136
639	R	4R	1	32.554	31.823	32.665	R		rPt-507283
641	R	4R	1	32.867	32.563	32.665	R		rPt-410866
642	R	4R	1	32.867	32.563	32.665	R		rPt-400896
643	R	4R	1	32.867	32.563	32.665	R		rPt-390565
647	R	4R	1	38.851	38.995	40.218	R		rPt-509441
648	R	4R	1	38.851	38.995	40.218	R		rPt-389771
649	R	4R	1	38.851	38.995	40.218	R		rPt-506239
650	R	4R	1	38.851	38.995	40.218	R		rPt-390310
651	R	4R	1	38.851	38.995	40.218	R		rPt-507092
653	R	4R	1	40.79	41.399	43.459	R		rPt-400825
654	R	4R	1	40.79	41.399	43.459	R		rPt-506416
655	R	4R	1	40.79	41.399	43.459	R		tPt-513113
657	R	4R	1	42.11	42.809	43.459	R		rPt-507938
658	R	4R	1	42.11	42.809	43.459	R		rPt-399636
659	R	4R	1	42.11	42.809	43.459	R		rPt-506220
660	R	4R	1	42.11	42.809	43.459	R		rPt-398487
661	R	4R	1	42.11	42.809	43.459	R		rPt-506928
663	R	4R	1	42.804	42.809	43.459	R		rPt-508446
664	R	4R	1	42.804	42.809	43.459	R		rPt-389414
666	R	4R	1	43.735	43.887	43.459	R		rPt-400488
667	R	4R	1	43.735	43.887	43.459	R		rPt-508849
669	R	4R	1	49.384	48.348	44.534	R		rPt-506689
670	R	4R	1	49.384	48.348	44.534	R		rPt-411422
672	R	4R	1	50.238	48.348	44.534	R		rPt-399714
673	R	4R	1	50.238	48.348	44.534	R		rPt-508639
674	R	4R	1	50.238	48.348	44.534	R		rPt-508526
676	R	4R	1	51.224	48.348	44.534	R		rPt-390695
677	R	4R	1	51.224	48.348	44.534	R		rPt-398503
679	R	4R	1	53.177	51.755	46.158	R		tPt-4576
680	R	4R	1	53.177	51.755	46.158	R		rPt-505470
682	R	4R	1	56.501	52.913	47.761	R		rPt-400139
683	R	4R	1	56.501	52.913	47.761	R		rPt-402163
685	R	4R	1	57.536	54.11	47.761	R		rPt-390454
688	R	4R	1	64.456	58.611	52.073	R		rPt-410932
690	R	4R	1	69.032	63.675	56.385	R		rPt-508114
691	R	4R	1	69.032	63.675	56.385	R		rPt-508284
694	R	4R	1	72.77	67.986	59.655	R		rPt-509402
695	R	4R	1	72.77	67.986	59.655	R		rPt-509404
697	R	4R	1	73.68	69.104	61.268	R		rPt-398783
698	R	4R	1	73.68	69.104	61.268	R		rPt-410792
699	R	4R	1	73.68	69.104	61.268	R		rPt-507179
701	R	4R	1	81.706	76.722	66.122	R		rPt-505216
702	R	4R	1	81.706	76.722	66.122	R		rPt-507596
703	R	4R	1	81.706	76.722	66.122	R		rPt-506124
706	R	4R	1	87.633	81.564	68.274	R		rPt-400699
707	R	4R	1	87.633	81.564	68.274	R		rPt-402640
708	R	4R	1	87.633	81.564	68.274	R		wPt-7654
709	R	4R	1	87.633	81.564	68.274	R		wPt-2333
710	R	4R	1	87.633	81.564	68.274	R		rPt-401402
711	R	4R	1	87.633	81.564	68.274	R		tPt-513991
712	R	4R	1	87.633	81.564	68.274	R		rPt-399420
713	R	4R	1	87.633	81.564	68.274	R		wPt-0949
714	R	4R	1	87.633	81.564	68.274	R		rPt-506964
715	R	4R	1	87.633	81.564	68.274	R		rPt-505497
720	R	4R	1	100.28	91.859	79.151	R		rPt-389881
721	R	4R	1	100.28	91.859	79.151	R		rPt-390125
722	R	4R	1	100.28	91.859	79.151	R		tPt-7039
723	R	4R	1	100.28	91.859	79.151	R		rPt-399885
724	R	4R	1	100.28	91.859	79.151	R		rPt-400270
726	R	4R	1	100.975	92.647	79.151	R		rPt-398658
727	R	4R	1	100.975	92.647	79.151	R		rPt-402563
728	R	4R	1	100.975	92.647	79.151	R		rPt-401010
729	R	4R	1	100.975	92.647	79.151	R		rPt-401957
730	R	4R	1	100.975	92.647	79.151	R		rPt-389740
732	R	4R	1	103.756	95.801	83.462	R		tPt-8684
733	R	4R	1	103.756	95.801	83.462	R		rPt-411383
734	R	4R	1	103.756	95.801	83.462	R		rPt-402302
735	R	4R	1	103.756	95.801	83.462	R		rPt-505775
736	R	4R	1	103.756	95.801	83.462	R		rPt-400317
738	R	4R	1	104.45	96.588	83.462	R		rPt-507202
739	R	4R	1	104.45	96.588	83.462	R		rPt-508124
740	R	4R	1	104.45	96.588	83.462	R		rPt-402601
742	R	4R	1	105.534	97.738	83.462	R		rPt-507109
743	R	4R	1	105.534	97.738	83.462	R		rPt-401825
745	R	4R	1	108.196	100.9	83.462	R		rPt-509554
747	R	4R	1	111.123	103.713	86.693	R		rPt-401029
749	R	4R	1	114.308	106.923	89.934	R		wPt-7498
751	R	4R	1	123.471	116.527	96.432	R		rPt-401955
752	R	4R	1	123.471	116.527	96.432	R		rPt-508693
753	R	4R	1	123.471	116.527	96.432	R		tPt-3067
754	R	4R	1	123.471	116.527	96.432	R		rPt-401544
756	R	4R	1	125.312	118.591	96.432	R		rPt-411095
757	R	4R	1	125.312	118.591	96.432	R		rPt-390526
759	R	4R	1	128.344	122.062	99.663	R		rPt-506686
760	R	4R	1	128.344	122.062	99.663	R		rPt-506829
761	R	4R	1	128.344	122.062	99.663	R		rPt-505802
763	R	4R	1	129.038	122.849	99.663	R		rPt-508459
765	R	4R	1	134.631	128.391	107.247	R		rPt-507289
766	R	4R	1	134.631	128.391	107.247	R		rPt-506089
767	R	4R	1	134.631	128.391	107.247	R		rPt-401280
772	R	4R	1	147.534	142.152	125.8	R		rPt-390424
776	R	4R	1	154.859	150.84	136.612	R		rPt-401142
777	R	4R	1	154.859	150.84	136.612	R		rPt-401879
778	R	4R	1	154.859	150.84	136.612	R		rPt-399659
779	R	4R	1	154.859	150.84	136.612	R		rPt-505311
780	R	4R	1	154.859	150.84	136.612	R		rPt-401524
783	R	4R	1	156.596	152.416	137.687	R		rPt-398797
784	R	4R	1	156.596	152.416	137.687	R		rPt-505418
785	R	4R	1	156.596	152.416	137.687	R		rPt-401203
789	R	4R	1	168.723	165.439	147.451	R		rPt-400936
792	R	5R	2	5.593	5.263	4.55	R		rPt-389649
794	R	5R	2	9.134	8.314	7.359	R		rPt-506174
795	R	5R	2	9.134	8.314	7.359	R		rPt-505276
799	R	5R	2	13.072	13.528	8.854	R		rPt-508769
804	R	5R	2	25.078	27.38	18.568	R		rPt-507099
806	R	5R	2	25.772	28.175	18.568	R		rPt-402087
807	R	5R	2	25.772	28.175	18.568	R		rPt-400368
809	R	5R	2	27.78	30.444	19.643	R		rPt-398585
810	R	5R	2	27.78	30.444	19.643	R		rPt-4583
812	R	5R	2	29.718	32.722	21.795	R		rPt-509020
814	R	5R	2	31.33	34.494	21.795	R		rPt-390685
815	R	5R	2	31.33	34.494	21.795	R		rPt-400297
816	R	5R	2	31.33	34.494	21.795	R		rPt-509088
817	R	5R	2	31.33	34.494	21.795	R		rPt-390440
819	R	5R	2	32.719	36.069	23.947	R		rPt-505581
820	R	5R	2	32.719	36.069	23.947	R		rPt-3136
821	R	5R	2	32.719	36.069	23.947	R		rPt-9131
822	R	5R	2	32.719	36.069	23.947	R		rPt-7137
823	R	5R	2	32.719	36.069	23.947	R		rPt-509677
824	R	5R	2	32.719	36.069	23.947	R		rPt-411479
826	R	5R	2	33.414	36.857	25.022	R		rPt-399999
830	R	5R	2	38.04	40.117	27.27	R		rPt-509051
832	R	5R	2	53.547	54.613	38.092	R		tPt-513842
833	R	5R	2	53.547	54.613	38.092	R		rPt-508897
834	R	5R	2	53.547	54.613	38.092	R		rPt-508902
836	R	5R	2	54.255	55.455	38.092	R		tPt-512902
838	R	5R	2	56.041	55.691	38.092	R		rPt-507000
839	R	5R	2	56.041	55.691	38.092	R		rPt-402367
840	R	5R	2	56.041	55.691	38.092	R		rPt-509673
841	R	5R	2	56.041	55.691	38.092	R		rPt-508041
842	R	5R	2	56.041	55.691	38.092	R		rPt-411252
843	R	5R	2	56.041	55.691	38.092	R		rPt-506001
845	R	5R	2	57.326	56.408	38.092	R		rPt-0716
848	R	5R	1	0	0	0	R		rPt-399953
849	R	5R	1	0	0	0	R		rPt-398506
850	R	5R	1	0	0	0	R		rPt-411267
851	R	5R	1	0	0	0	R		rPt-506113
852	R	5R	1	0	0	0	R		rPt-398767
853	R	5R	1	0	0	0	R		rPt-411270
860	R	6R	1	3.485	2.001	2.389	R		rPt-400887
862	R	6R	1	7.284	6.406	6.766	R		rPt-506274
865	R	6R	1	11.031	8.966	9.993	R		rPt-508661
866	R	6R	1	11.031	8.966	9.993	R		rPt-402133
867	R	6R	1	11.031	8.966	9.993	R		rPt-401114
868	R	6R	1	11.031	8.966	9.993	R		tPt-6200
869	R	6R	1	11.031	8.966	9.993	R		rPt-401969
870	R	6R	1	11.031	8.966	9.993	R		rPt-402328
871	R	6R	1	11.031	8.966	9.993	R		rPt-389714
872	R	6R	1	11.031	8.966	9.993	R		rPt-402575
873	R	6R	1	11.031	8.966	9.993	R		rPt-509027
874	R	6R	1	11.031	8.966	9.993	R		rPt-410869
875	R	6R	1	11.031	8.966	9.993	R		rPt-400907
876	R	6R	1	11.031	8.966	9.993	R		rPt-389306
877	R	6R	1	11.031	8.966	9.993	R		rPt-401639
878	R	6R	1	11.031	8.966	9.993	R		rPt-401349
879	R	6R	1	11.031	8.966	9.993	R		rPt-402229
880	R	6R	1	11.031	8.966	9.993	R		rPt-389369
881	R	6R	1	11.031	8.966	9.993	R		rPt-390698
882	R	6R	1	11.031	8.966	9.993	R		rPt-401326
883	R	6R	1	11.031	8.966	9.993	R		tPt-513882
886	R	6R	1	22.495	19.247	18.651	R		rPt-508866
887	R	6R	1	22.495	19.247	18.651	R		rPt-390046
888	R	6R	1	22.495	19.247	18.651	R		rPt-410769
890	R	6R	1	24.141	20.428	18.651	R		rPt-389488
891	R	6R	1	24.141	20.428	18.651	R		rPt-505158
893	R	6R	1	28.695	24.207	22.962	R		rPt-505829
894	R	6R	1	28.695	24.207	22.962	R		rPt-506050
895	R	6R	1	28.695	24.207	22.962	R		rPt-507305
896	R	6R	1	28.695	24.207	22.962	R		rPt-508779
897	R	6R	1	28.695	24.207	22.962	R		rPt-399917
898	R	6R	1	28.695	24.207	22.962	R		rPt-402089
899	R	6R	1	28.695	24.207	22.962	R		rPt-400990
900	R	6R	1	28.695	24.207	22.962	R		rPt-402449
901	R	6R	1	28.695	24.207	22.962	R		rPt-399693
902	R	6R	1	28.695	24.207	22.962	R		rPt-399935
903	R	6R	1	28.695	24.207	22.962	R		rPt-401911
904	R	6R	1	28.695	24.207	22.962	R		rPt-402337
905	R	6R	1	28.695	24.207	22.962	R		rPt-390381
906	R	6R	1	28.695	24.207	22.962	R		rPt-402041
907	R	6R	1	28.695	24.207	22.962	R		rPt-398480
908	R	6R	1	28.695	24.207	22.962	R		rPt-411236
909	R	6R	1	28.695	24.207	22.962	R		rPt-506637
910	R	6R	1	28.695	24.207	22.962	R		rPt-411220
911	R	6R	1	28.695	24.207	22.962	R		rPt-398629
912	R	6R	1	28.695	24.207	22.962	R		rPt-411266
914	R	6R	1	30.085	25.018	26.193	R		rPt-506014
916	R	6R	1	31.474	26.617	26.193	R		tPt-8051
917	R	6R	1	31.474	26.617	26.193	R		rPt-505949
918	R	6R	1	31.474	26.617	26.193	R		rPt-399301
919	R	6R	1	31.474	26.617	26.193	R		rPt-508379
920	R	6R	1	31.474	26.617	26.193	R		tPt-514229
922	R	6R	1	52.023	47.017	41.586	R		rPt-402438
924	R	6R	1	55.55	49.618	44.946	R		rPt-399587
925	R	6R	1	55.55	49.618	44.946	R		rPt-399777
927	R	6R	1	56.974	50.413	44.946	R		rPt-509330
932	R	6R	1	64.611	57.433	53.071	R		rPt-400005
933	R	6R	1	64.611	57.433	53.071	R		rPt-400819
934	R	6R	1	64.611	57.433	53.071	R		rPt-506799
937	R	6R	1	73.999	65.68	59.252	R		rPt-399879
938	R	6R	1	73.999	65.68	59.252	R		rPt-399825
942	R	6R	1	84.212	73.983	71.931	R		rPt-506495
943	R	6R	1	84.212	73.983	71.931	R		rPt-509724
944	R	6R	1	84.212	73.983	71.931	R		rPt-505559
945	R	6R	1	84.212	73.983	71.931	R		rPt-401152
949	R	6R	1	86.594	76.573	74.082	R		rPt-390252
951	R	6R	1	93.733	83.122	80.144	R		wPt-1085
952	R	6R	1	93.733	83.122	80.144	R		wPt-8089
954	R	6R	1	97.427	87.559	82.587	R		rPt-509043
955	R	6R	1	97.427	87.559	82.587	R		rPt-509045
957	R	6R	1	100.66	90.294	83.791	R		rPt-506500
958	R	6R	1	100.66	90.294	83.791	R		rPt-411299
959	R	6R	1	100.66	90.294	83.791	R		rPt-402475
960	R	6R	1	100.66	90.294	83.791	R		rPt-398626
961	R	6R	1	100.66	90.294	83.791	R		rPt-506039
963	R	6R	1	104.746	92.863	87.022	R		rPt-411373
964	R	6R	1	104.746	92.863	87.022	R		rPt-389611
965	R	6R	1	104.746	92.863	87.022	R		rPt-506435
967	R	6R	1	105.92	93.84	88.097	R		rPt-5060
969	R	6R	1	108.227	96.535	88.097	R		rPt-399933
973	R	6R	1	116.363	105.054	94.558	R		rPt-508371
975	R	6R	1	123.402	111.315	99.955	R		rPt-400694
976	R	6R	1	123.402	111.315	99.955	R		rPt-400483
977	R	6R	1	123.402	111.315	99.955	R		rPt-506093
978	R	6R	1	123.402	111.315	99.955	R		rPt-506459
981	R	6R	1	130.389	118.305	106.449	R		rPt-399964
982	R	6R	1	130.389	118.305	106.449	R		rPt-390734
983	R	6R	1	130.389	118.305	106.449	R		rPt-509463
985	R	6R	1	132.892	119.62	107.525	R		rPt-509502
986	R	6R	1	132.892	119.62	107.525	R		rPt-507715
987	R	6R	1	132.892	119.62	107.525	R		tPt-514046
988	R	6R	1	132.892	119.62	107.525	R		rPt-509167
990	R	6R	1	133.683	120.549	108.6	R		rPt-508869
995	R	7R	1	0.945	1.032	1.086	R		rPt-505934
996	R	7R	1	0.945	1.032	1.086	R		rPt-508868
997	R	7R	1	0.945	1.032	1.086	R		rPt-400137
999	R	7R	1	4.527	3.98	3.238	R		rPt-410884
1000	R	7R	1	4.527	3.98	3.238	R		rPt-410979
1003	R	7R	1	6.479	3.98	3.238	R		rPt-508061
1004	R	7R	1	6.479	3.98	3.238	R		rPt-507506
1005	R	7R	1	6.479	3.98	3.238	R		rPt-507610
1006	R	7R	1	6.479	3.98	3.238	R		rPt-506720
1007	R	7R	1	6.479	3.98	3.238	R		rPt-401828
1008	R	7R	1	6.479	3.98	3.238	R		rPt-411254
1009	R	7R	1	6.479	3.98	3.238	R		rPt-390593
1011	R	7R	1	8.118	4.767	3.238	R		rPt-505931
1013	R	7R	1	10.098	6.729	5.39	R		rPt-7557
1014	R	7R	1	10.098	6.729	5.39	R		rPt-509512
1015	R	7R	1	10.098	6.729	5.39	R		rPt-390687
1017	R	7R	1	11.335	8.21	6.465	R		rPt-508669
1018	R	7R	1	11.335	8.21	6.465	R		rPt-401366
1019	R	7R	1	11.335	8.21	6.465	R		tPt-514019
1020	R	7R	1	11.335	8.21	6.465	R		tPt-5015
1021	R	7R	1	11.335	8.21	6.465	R		rPt-506317
1022	R	7R	1	11.335	8.21	6.465	R		rPt-505798
1023	R	7R	1	11.335	8.21	6.465	R		rPt-508078
1024	R	7R	1	11.335	8.21	6.465	R		rPt-509357
1025	R	7R	1	11.335	8.21	6.465	R		rPt-505580
1027	R	7R	1	12.884	9.21	7.541	R		rPt-1961
1028	R	7R	1	12.884	9.21	7.541	R		rPt-507824
1031	R	7R	1	16.977	11.872	7.541	R		rPt-400793
1032	R	7R	1	16.977	11.872	7.541	R		rPt-505458
1033	R	7R	1	16.977	11.872	7.541	R		tPt-513637
1034	R	7R	1	16.977	11.872	7.541	R		rPt-506060
1035	R	7R	1	16.977	11.872	7.541	R		rPt-507140
1036	R	7R	1	16.977	11.872	7.541	R		rPt-400580
1037	R	7R	1	16.977	11.872	7.541	R		rPt-506132
1039	R	7R	1	17.845	12.659	7.541	R		rPt-401026
1040	R	7R	1	17.845	12.659	7.541	R		rPt-398474
1041	R	7R	1	17.845	12.659	7.541	R		rPt-400710
1042	R	7R	1	17.845	12.659	7.541	R		rPt-507004
1044	R	7R	1	19.54	14.235	9.693	R		rPt-402558
1045	R	7R	1	19.54	14.235	9.693	R		rPt-402430
1046	R	7R	1	19.54	14.235	9.693	R		rPt-411462
1049	R	7R	1	25.011	16.857	9.693	R		tPt-513392
1050	R	7R	1	25.011	16.857	9.693	R		tPt-513111
1053	R	7R	1	27.123	18.173	11.845	R		rPt-507928
1054	R	7R	1	27.123	18.173	11.845	R		rPt-6980
1055	R	7R	1	27.123	18.173	11.845	R		rPt-410852
1057	R	7R	1	28.811	20.545	15.075	R		rPt-509091
1058	R	7R	1	28.811	20.545	15.075	R		rPt-400512
1061	R	7R	1	32.759	23.704	19.381	R		wPt-0203
1062	R	7R	1	32.759	23.704	19.381	R		wPt-6943
1064	R	7R	1	33.454	24.491	19.381	R		rPt-390416
1068	R	7R	1	44.62	34.919	26.92	R		rPt-390633
1070	R	7R	1	46.864	37.283	29.071	R		rPt-399878
1071	R	7R	1	46.864	37.283	29.071	R		rPt-505512
1072	R	7R	1	46.864	37.283	29.071	R		rPt-389678
1074	R	7R	1	48.323	37.283	30.147	R		rPt-508144
1079	R	7R	1	68.178	56.688	51.953	R		rPt-389781
1080	R	7R	1	68.178	56.688	51.953	R		rPt-398553
1081	R	7R	1	68.178	56.688	51.953	R		rPt-505932
1082	R	7R	1	68.178	56.688	51.953	R		rPt-398524
1083	R	7R	1	68.178	56.688	51.953	R		rPt-401263
1084	R	7R	1	68.178	56.688	51.953	R		rPt-402105
1085	R	7R	1	68.178	56.688	51.953	R		rPt-401798
1086	R	7R	1	68.178	56.688	51.953	R		rPt-389570
1087	R	7R	1	68.178	56.688	51.953	R		rPt-507265
1090	R	7R	1	72.497	59.067	53.071	R		rPt-505307
[truncated: 104 more columns]

## Sheet: Online resource 2
Table S2. Segregations of unique (U) markers and loci order including positions of redundant (R) markers on genetic map of MUST. Data on segregation distortion from expected Mendelian ratio are given (significance levels: 1:0.05 2:0.01 3:0.005 4:0.001 5:0.0005 6:0.0001). The last line (MUST_150) was not reproduced.
									3.28869
									% missing	1.32827	1.32827	1.32827	1.51803	1.70778	1.70778	1.89753	1.89753	1.89753	1.89753	2.08729	2.08729	2.08729	2.08729	2.27704	2.46679	2.46679	2.46679	2.46679	2.46679	2.65655	2.65655	2.65655	2.8463	2.8463	2.8463	3.03605	3.03605	3.03605	3.03605	3.22581	3.22581	3.22581	3.22581	3.22581	3.22581	3.41556	3.41556	3.41556	3.41556
Lp	Genome	Chromosome	Group	cM (Kosambi, N=172)	cM (Kosambi, N=171)	cM (Kosambi, N=154, missing <10%)	[U/R]	Signif.	MarkerName	MUST_76A	MUST_82A	MUST_185	MUST_25	MUST_105	MUST_110	MUST_34	MUST_75	MUST_103	MUST_186	MUST_48	MUST_77	MUST_84	MUST_182	MUST_109	MUST_89	MUST_113	MUST_124	MUST_153	MUST_169	MUST_156	MUST_170A	MUST_184	MUST_154	MUST_167	MUST_181	MUST_32	MUST_90	MUST_116	MUST_133	MUST_7	MUST_17	MUST_149	MUST_152	MUST_168	MUST_188	MUST_23	MUST_78A	MUST_87	MUST_187
1	A	1A	1	0	0	0	U		wPt-6280	A	A	A	B	A	A	A	A	A	B	A	A	B	A	B	B	B	A	B	B	B	B	B	A	B	A	B	B	B	A	A	A	B	A	A	B	A	B	A	A
2	A	1A	1	3.578	3.55	2.515	U		wPt-5876	A	A	A	B	A	A	A	A	A	B	A	A	B	A	B	B	B	A	B	B	B	B	B	A	B	A	B	B	B	A	A	A	B	A	A	B	A	B	A	A
4	A	1A	1	4.272	4.269	3.366	U		wPt-1167	A	A	A	B	A	A	A	A	A	B	A	A	B	A	B	B	B	A	B	B	B	B	B	A	B	A	B	B	B	A	A	A	B	A	A	B	A	B	A	A
5	A	1A	1	32.357	32.854	30.486	U		wPt-8478	A	A	A	B	A	A	B	A	B	A	A	A	B	A	B	B	A	B	A	B	B	B	A	A	A	A	B	B	B	B	B	A	B	B	B	A	B	B	A	B
6	A	1A	1	37.62	38.178	36.344	U		wPt-8172	A	A	A	B	A	A	B	A	B	A	B	A	B	A	A	B	A	B	A	B	B	B	A	A	A	A	B	B	B	B	B	A	B	B	B	A	B	B	B	B
7	A	1A	1	39.499	40.162	38.488	U		tPt-513702	A	A	B	B	A	A	-	A	B	A	B	A	B	A	A	B	A	B	A	B	B	B	A	A	A	A	B	B	B	B	B	A	B	B	B	A	B	B	B	B
8	A	1A	1	42.99	43.741	40.437	U		wPt-7907	A	A	B	B	A	A	B	A	B	A	B	A	B	A	A	B	A	B	A	B	A	B	A	A	A	A	B	B	B	B	B	A	B	B	B	A	B	B	B	B
10	A	1A	1	60.271	60.532	58.267	U		wPt-7784	B	B	B	B	A	A	B	A	B	A	B	A	B	A	A	B	A	A	A	A	A	B	A	A	B	B	B	A	B	B	B	A	A	A	B	A	A	B	B	B
11	A	1A	1	79.978	80.419	79.325	U	1	wPt-8016	B	B	B	B	B	A	-	A	A	B	B	B	B	A	A	B	B	A	A	A	A	B	B	B	B	B	B	A	B	B	B	A	A	A	B	A	A	B	B	B
12	A	1A	1	91.672	92.292	91.344	U		wPt-1310	B	B	B	B	B	B	A	A	A	B	B	B	B	A	A	B	B	A	A	A	A	B	B	B	B	B	B	A	B	B	B	A	A	A	B	A	A	B	B	B
14	A	1A	1	92.267	92.918	92	U		wPt-1011	B	B	B	B	B	B	A	A	A	B	B	B	B	A	A	B	B	A	A	A	A	B	B	B	B	B	B	A	B	B	B	A	A	A	B	A	A	B	B	B
15	A	1A	1	95.944	96.597	94.626	U		tPt-7724	B	B	B	B	B	B	A	A	A	B	B	B	B	A	A	B	B	A	A	A	A	B	B	B	B	B	B	A	B	B	B	A	A	A	B	A	A	B	B	B
29	A	1A	1	96.522	97.182	95.275	U		wPt-5181	B	B	B	B	B	B	A	A	A	B	B	B	B	A	A	B	B	A	A	A	A	B	B	B	B	B	B	A	B	B	B	A	A	A	B	A	A	B	B	B
31	A	1A	1	97.32	97.919	95.275	U		wPt-0432	B	B	B	B	B	B	A	A	A	B	B	B	B	A	A	B	B	A	A	A	A	B	B	B	B	B	B	A	B	B	B	A	A	A	B	A	A	B	B	B
32	A	1A	1	104.697	105.276	102.859	U		wPt-1786	B	B	B	B	A	A	B	A	A	B	-	B	B	A	A	B	B	-	A	A	A	B	B	B	B	B	B	A	B	B	B	A	A	A	B	A	-	B	B	B
33	A	2A	1	0	0	0	U		wPt-7649	B	B	B	A	B	A	B	B	B	B	B	A	A	B	B	B	B	B	A	A	B	A	A	B	A	A	B	B	B	A	A	B	B	B	B	B	B	B	A	B
34	A	2A	1	0.942	0.918	1.292	U		wPt-0623	B	B	-	A	B	A	-	B	B	-	B	A	A	B	B	B	B	B	A	A	B	A	-	B	A	A	B	B	B	A	A	B	B	B	B	B	B	B	A	B
35	A	2A	1	4.8	4.75	2.643	U	1	tPt-513343	B	B	B	A	B	A	B	B	B	B	B	A	A	B	B	-	B	B	A	A	B	A	B	B	A	A	B	B	B	A	A	B	B	B	B	B	B	B	A	B
36	A	2A	1	5.967	5.92	3.293	U		wPt-0071	B	B	B	A	B	A	B	B	B	B	B	A	A	B	B	B	B	B	A	A	B	A	B	B	A	A	B	B	B	A	A	B	B	B	B	B	B	B	A	B
37	A	2A	1	6.615	6.639	4.02	U		wPt-9797	B	B	B	A	B	A	B	B	B	B	B	A	A	B	B	B	B	B	A	A	-	A	B	B	A	A	B	B	B	A	A	B	B	B	B	B	B	B	A	B
38	A	2A	2	0	0	0	U	1	tPt-2481	A	A	A	A	B	B	B	B	B	A	B	A	B	B	B	B	B	B	B	B	A	A	B	B	A	B	B	A	A	B	A	B	A	A	A	B	A	A	B	B
41	A	2A	2	4.177	4.28	3.989	U		wPt-5647	A	A	A	A	B	B	B	B	B	A	B	A	B	B	B	B	B	B	B	B	A	A	B	B	A	B	B	A	A	B	A	B	A	A	A	B	A	A	B	B
42	A	2A	2	4.761	4.876	3.989	U		wPt-6245	A	A	A	A	B	B	B	B	B	A	B	A	B	B	B	B	B	B	B	B	A	A	B	B	A	B	B	A	A	B	A	B	A	A	A	B	A	A	B	B
43	A	2A	2	21.466	21.818	20.081	U		wPt-5839	A	A	B	A	B	B	A	B	-	B	B	A	B	B	A	B	B	B	B	B	A	A	B	A	A	B	B	A	B	A	A	A	A	A	A	B	A	A	B	B
46	A	2A	2	22.125	22.461	20.756	U		tPt-513914	A	A	B	A	B	B	A	B	A	B	B	A	B	B	A	B	B	B	B	B	A	A	B	A	A	B	B	A	B	A	A	-	A	A	A	B	A	A	B	B
47	A	2A	2	65.275	67.494	64.249	U	6	wPt-1751	A	A	B	B	B	B	B	B	A	B	A	A	B	B	A	A	B	B	A	B	B	B	B	A	A	B	B	A	B	A	B	-	B	A	B	B	B	A	B	B
49	A	2A	2	66.553	66.16	65.632	U	4	wPt-6969	A	A	B	B	B	B	B	B	A	B	A	A	B	B	A	A	B	B	A	B	B	B	B	A	A	B	B	A	B	A	B	A	B	A	B	B	B	A	B	B
50	A	3A	1	0	0	0	U		wPt-7890	A	A	A	B	A	A	A	B	A	B	B	B	B	A	A	A	B	A	B	B	A	B	A	A	B	A	B	B	B	A	A	A	A	B	A	B	A	A	B	A
52	A	3A	1	4.644	4.763	5.378	U		tPt-6949	A	A	A	B	A	A	A	B	A	B	B	B	B	A	A	A	B	A	B	A	A	B	A	A	B	A	B	B	B	A	A	A	A	A	A	B	A	A	B	A
53	A	3A	1	5.337	5.43	5.378	U		wPt-1655	A	A	A	B	A	A	A	B	A	B	B	B	B	A	A	A	B	A	-	A	A	B	A	A	B	A	-	B	B	A	A	A	A	A	A	B	A	A	B	A
55	A	3A	1	26.02	25.748	28.206	U		wPt-1652	A	A	A	B	A	B	A	B	A	A	A	B	B	A	-	B	B	A	B	A	-	B	A	-	B	B	B	A	B	A	A	A	A	A	-	B	A	A	B	A
56	A	3A	1	28.536	28.323	30.376	U		wPt-4407	A	A	A	B	A	B	A	B	A	A	A	B	B	A	A	B	B	A	B	A	B	B	A	B	B	B	B	A	B	A	A	A	A	A	B	B	A	A	B	A
57	A	3A	1	33.781	33.6	33.842	U		tPt-1961	A	-	A	-	A	B	-	B	A	A	A	B	B	A	A	B	B	A	B	A	B	B	A	B	B	B	B	A	B	A	A	A	A	A	B	B	A	A	B	A
58	A	3A	1	35.927	35.788	35.993	U		wPt-8326	A	B	A	B	A	B	A	B	A	A	A	B	B	A	A	B	B	A	B	A	B	B	A	B	B	B	B	A	B	A	A	A	B	A	B	B	A	A	B	A
59	A	3A	1	37.476	37.432	37.968	U		wPt-5357	A	B	A	B	A	B	A	B	A	A	A	B	B	-	A	B	B	A	B	A	B	B	A	B	B	B	B	A	B	A	-	A	B	-	B	B	A	A	B	A
60	A	3A	1	40.207	40.184	40.203	U		wPt-4692	A	B	A	B	A	B	A	B	A	A	A	B	B	A	A	B	B	A	-	A	B	-	A	B	B	B	B	A	B	A	A	A	-	A	B	B	A	A	B	A
61	A	3A	1	43.35	43.416	43.911	U		tPt-1143	A	B	A	B	A	B	A	B	A	A	A	B	B	A	A	B	B	A	-	A	B	B	A	B	A	B	-	A	B	A	A	A	B	A	B	B	A	A	B	B
62	A	3A	1	47.266	47.401	45.438	U		wPt-2377	A	B	A	B	A	B	A	B	A	A	A	B	B	A	A	B	B	A	B	A	B	B	A	B	A	B	B	A	B	A	A	A	B	A	B	B	A	A	B	B
64	A	3A	2	0	0	0	U	3	wPt-1036	B	B	A	B	B	A	A	B	A	B	A	B	B	B	B	B	A	A	B	-	A	-	B	B	B	B	A	B	B	-	A	A	B	B	B	A	-	B	B	A
65	A	3A	2	16.223	25.647	15.927	U	1	tPt-9901	A	B	A	B	A	A	A	A	A	A	A	B	-	A	B	B	A	A	B	A	A	A	B	B	B	B	A	A	-	A	A	A	B	-	B	-	A	-	B	A
66	A	3A	2	18.519	23.166	18.553	U		wPt-1694	A	B	A	B	A	A	A	A	A	A	A	B	B	A	B	B	A	A	B	A	A	-	B	B	B	B	A	A	B	A	A	A	B	B	B	A	A	B	B	A
67	A	3A	2	21.697	20.004	22.254	U	1	tPt-513264	A	B	A	B	A	A	A	A	A	A	A	B	B	A	B	B	A	A	B	A	A	A	B	B	B	B	A	A	B	A	A	A	B	B	B	A	A	B	B	A
69	A	3A	2	22.39	19.302	22.254	U	1	tPt-6376	A	B	A	B	A	A	A	A	A	A	A	B	B	A	B	B	A	A	-	A	A	A	B	B	B	B	A	A	B	A	A	A	B	B	B	A	A	B	B	A
70	A	3A	2	24.287	18.056	23.605	U		tPt-513815	A	B	A	B	A	A	A	A	A	A	A	B	B	A	B	B	A	A	B	A	A	A	B	B	B	B	-	A	B	A	A	A	B	B	B	A	A	B	B	A
71	A	4A	1	0	0	0	U	6	wPt-5428	A	A	B	A	A	A	A	B	A	A	B	A	A	B	B	B	A	A	A	A	B	B	B	A	A	-	A	A	A	A	A	A	-	B	B	A	A	B	A	A
72	A	4A	1	3.381	3.327	3.043	U	3	wPt-5857	A	A	B	A	A	A	B	B	A	A	B	A	A	B	B	B	A	A	A	A	B	B	B	A	A	B	A	A	A	A	A	A	-	B	B	A	A	B	A	A
73	A	4A	1	13.487	12.874	12.411	U	1	wPt-1375	A	A	A	A	A	A	B	B	A	A	B	A	A	B	B	B	A	A	A	A	B	-	B	A	A	-	A	B	A	A	A	A	B	B	B	A	A	B	B	A
75	A	4A	1	14.1	13.511	13.079	U		wPt-6995	A	A	A	A	A	A	B	B	A	A	B	A	A	B	B	B	A	A	A	A	B	B	B	A	A	B	A	B	A	A	A	A	B	B	B	A	A	B	B	A
77	A	4A	1	18.574	17.431	17.644	U		wPt-9860	A	A	B	A	A	A	B	B	A	A	B	A	A	B	B	B	A	A	A	A	B	B	B	A	A	B	A	B	A	A	A	A	B	B	B	A	A	B	B	A
79	A	4A	1	21.619	19.907	20.276	U		wPt-5124	A	A	B	A	A	A	B	B	A	A	B	A	A	B	B	B	A	A	A	A	B	B	B	A	A	B	A	A	A	A	A	A	B	B	B	A	A	B	A	A
80	A	4A	1	25.569	23.986	23.704	U		rPt-508223	A	A	B	A	-	A	B	B	A	B	B	A	A	B	B	B	A	A	A	A	B	B	B	-	-	B	A	A	A	A	-	A	B	B	B	A	A	B	A	A
81	A	5A	1	0	0	0	U		wPt-1165	A	A	B	B	B	B	B	-	B	B	B	A	B	A	A	A	B	A	B	B	B	A	A	B	A	A	B	A	B	A	A	A	A	A	B	A	B	B	A	B
82	A	5A	1	1.214	1.263	1.383	U		wPt-5787	A	A	B	B	A	B	B	-	B	B	B	A	B	-	A	A	B	A	B	B	B	A	A	B	A	-	B	A	B	A	A	A	B	-	B	A	B	B	A	B
83	A	5A	1	31.316	31.085	33.025	U		wPt-9204	A	A	A	A	A	B	B	A	-	B	A	A	B	A	A	A	B	A	B	A	B	A	B	B	A	A	B	A	B	A	-	A	B	A	B	B	B	B	B	B
84	A	5A	1	38.315	38.125	38.318	U		wPt-3509	B	A	A	A	A	B	B	A	B	B	A	A	B	A	A	A	B	A	B	A	B	A	B	B	-	A	B	A	B	A	A	A	A	A	B	B	B	B	B	B
87	A	5A	1	41.534	41.51	41.817	U		wPt-2543	B	A	A	A	A	B	B	B	B	B	A	A	B	A	A	A	B	A	B	A	B	A	B	B	B	A	B	A	B	A	A	A	A	A	B	B	B	B	B	B
88	A	5A	2	0	0	0	U		wPt-1052	B	A	B	A	B	B	A	-	A	B	B	A	A	A	A	A	A	A	A	B	B	B	A	B	B	A	B	A	B	B	A	B	A	A	B	B	B	B	B	A
90	A	5A	2	5.227	4.58	4.407	U		wPt-3334	B	A	B	A	B	A	A	B	A	B	B	A	B	A	A	B	A	A	A	B	B	-	A	-	-	A	B	-	B	B	A	B	-	A	B	B	B	B	B	A
91	A	5A	2	10.255	9.632	8.71	U		wPt-5231	B	A	B	A	B	A	A	B	A	B	B	A	B	A	B	B	A	A	A	B	B	B	A	B	B	A	B	A	B	B	A	B	B	A	B	B	B	B	B	A
92	A	5A	2	21.56	21.006	19.335	U		tPt-4184	B	A	B	A	B	A	A	B	A	A	B	A	B	A	B	B	A	A	A	B	A	A	A	B	B	A	B	A	A	B	A	B	B	A	B	B	B	B	B	A
94	A	6A	1	0	0	0	U		wPt-5395	B	B	A	A	B	A	A	B	A	B	A	A	B	A	B	A	A	B	B	B	A	B	A	B	B	B	A	B	B	A	B	B	B	B	A	B	A	A	B	A
96	A	6A	1	1.203	1.193	1.331	U		wPt-5964	B	B	A	A	B	A	A	B	A	B	A	A	B	A	B	A	A	B	B	B	A	B	A	B	B	B	A	B	B	A	B	B	B	B	A	B	A	A	B	A
98	A	6A	1	2.018	1.989	1.331	U	1	wPt-7754	B	B	A	A	B	A	A	B	A	B	A	A	B	A	B	A	A	B	B	B	A	B	A	B	B	B	A	B	B	A	B	B	B	B	A	B	A	A	B	A
103	A	6A	1	3.533	3.533	3.281	U	1	wPt-9280	B	B	A	A	B	A	A	B	A	B	A	A	-	A	B	A	A	B	B	B	A	B	A	B	B	B	A	B	B	A	B	B	B	B	A	B	A	A	B	-
106	A	6A	1	4.695	4.709	4.58	U		rPt-399841	B	B	A	A	B	A	A	B	A	B	A	A	B	A	B	A	A	B	B	B	A	B	A	A	B	B	A	B	B	A	B	B	B	B	A	B	A	A	B	A
107	A	6A	1	7.733	7.8	7.981	U		wPt-5652	B	B	A	A	B	A	B	B	A	B	A	A	B	A	B	A	A	B	B	B	A	B	-	A	B	B	A	B	B	A	B	B	A	B	A	B	A	A	B	A
108	A	6A	1	9.474	9.526	9.949	U	1	tPt-0877	B	B	A	A	B	A	B	B	A	B	A	A	B	A	B	A	A	B	B	B	A	B	A	A	B	B	A	B	B	A	B	B	A	B	A	B	A	A	B	A
110	A	6A	1	10.485	10.567	11.105	U		wPt-9679	B	B	A	A	B	A	B	B	A	B	A	A	B	A	B	A	A	B	B	B	A	B	A	A	B	B	A	B	B	A	B	B	A	B	A	B	A	A	B	A
112	A	6A	1	11.063	11.152	11.755	U		wPt-3524	B	B	A	A	B	A	B	B	A	B	A	A	B	A	B	A	A	B	B	B	A	B	A	A	B	B	A	B	B	A	B	B	A	B	A	B	A	A	B	A
115	A	6A	1	16.028	16.186	16.752	U		tPt-513617	B	B	A	A	A	A	B	B	A	B	A	A	B	A	B	A	A	B	B	B	A	A	A	A	B	B	A	A	B	A	B	B	A	B	A	B	A	A	B	A
116	A	6A	1	17.438	17.602	17.629	U	3	wPt-3965	B	B	A	A	A	A	B	B	A	B	A	A	B	A	B	A	A	B	B	B	A	A	A	A	B	B	A	A	B	A	B	B	A	B	A	B	A	A	B	A
118	A	6A	1	19.214	19.404	18.928	U		wPt-9584	B	B	A	A	A	A	B	B	A	B	A	A	B	A	B	A	A	B	B	B	A	A	A	A	B	B	A	A	B	A	B	B	-	B	A	B	A	A	B	A
119	A	6A	1	40.596	41.048	41.835	U		wPt-8833	B	B	A	A	A	A	B	B	B	B	A	A	B	A	A	A	A	B	B	B	B	A	A	A	B	B	A	A	B	A	B	B	A	B	A	B	A	B	B	A
120	A	6A	1	41.521	41.983	41.835	U		wPt-7445	B	B	A	A	A	A	B	B	B	B	A	A	B	A	A	A	A	B	B	B	B	A	A	A	B	B	A	A	B	A	B	B	A	B	A	B	A	B	B	A
121	A	6A	1	42.377	42.861	43.784	U	3	tPt-514129	B	B	A	A	A	A	B	B	B	B	A	A	B	A	A	A	A	B	B	B	B	A	A	A	-	B	A	A	B	A	B	B	A	B	A	B	A	B	B	A
122	A	6A	1	43.076	43.586	43.784	U		wPt-0357	B	B	A	A	A	A	B	B	B	B	A	A	B	A	A	A	A	B	B	B	B	A	A	A	B	B	A	A	B	A	B	B	-	B	A	B	A	B	B	A
123	A	6A	1	48.443	48.886	50.724	U		wPt-5310	B	-	A	A	A	A	-	B	B	B	A	A	-	-	A	A	A	B	B	-	B	A	A	A	B	-	A	B	B	A	B	B	B	B	A	B	A	-	-	-
124	A	6A	2	0	0	0	U	2	wPt-7486	A	A	A	A	A	B	A	A	A	A	A	A	A	A	A	A	B	A	A	B	B	A	-	A	B	B	A	-	B	B	A	A	B	A	B	A	A	A	A	A
125	A	6A	2	3.712	3.779	3.434	U		wPt-7655	A	A	A	A	A	B	A	A	A	A	A	A	A	A	A	A	B	A	A	B	B	A	A	A	B	B	A	B	B	B	A	A	B	A	B	A	A	A	A	A
128	A	6A	2	4.302	4.364	3.434	U	1	wPt-4145	A	A	A	A	A	B	A	A	A	A	A	A	A	-	A	A	B	A	A	B	B	A	A	A	B	B	A	-	B	B	A	A	B	A	B	-	A	A	A	A
129	A	6A	2	5.221	6.119	6.685	U	1	wPt-8124	A	A	A	A	A	B	A	A	A	A	A	A	A	A	A	A	B	A	A	B	B	A	A	A	B	B	A	B	B	B	-	A	B	A	B	A	A	A	A	A
130	A	6A	2	6.036	6.119	6.685	U	1	wPt-9474	A	A	A	A	A	B	A	A	A	A	A	A	A	A	A	A	B	A	A	B	B	A	A	A	B	B	A	B	B	B	-	A	B	A	B	A	A	A	A	A
131	A	6A	2	7.8	8.384	9.09	U		wPt-4445	A	A	A	A	A	B	A	A	A	A	A	-	A	A	A	A	B	A	A	B	B	A	A	A	B	B	A	B	B	B	A	A	B	A	B	-	A	A	A	A
132	A	6A	2	8.47	9.115	10.077	U		wPt-5654	A	A	A	A	A	B	A	A	A	A	-	A	A	A	A	A	B	A	A	B	B	A	A	A	B	B	A	-	B	B	A	A	B	-	B	A	-	A	A	A
133	A	7A	1	0	0	0	U	1	wPt-0002	A	B	A	B	B	B	B	A	B	-	B	A	B	A	B	-	B	A	B	A	A	B	A	B	A	A	B	A	-	A	B	A	A	B	B	-	B	B	A	A
134	A	7A	1	0.861	0.866	0.948	U	1	wPt-4625	A	B	A	B	B	-	B	A	B	B	B	A	B	A	B	A	B	A	B	A	-	B	A	B	A	A	B	A	B	-	B	A	A	B	B	-	-	B	A	A
135	A	7A	1	15.202	15.351	16.71	U		wPt-8043	A	B	A	B	B	A	B	A	B	B	B	A	B	A	B	A	B	A	B	A	A	B	A	B	A	A	B	A	B	A	B	A	A	B	B	A	A	A	A	A
139	A	7A	1	16.682	16.861	18.022	U		wPt-0008	A	B	A	B	B	A	B	A	B	B	B	A	B	A	B	A	B	A	B	A	A	B	A	B	A	A	B	A	B	A	B	A	A	B	B	A	A	A	A	A
141	A	7A	1	17.867	18.124	20.609	U		wPt-8418	A	B	A	B	B	A	B	A	B	B	B	A	B	A	B	A	B	-	B	A	A	B	A	B	A	A	B	A	B	A	B	A	A	B	B	-	A	A	A	A
142	A	7A	1	18.694	18.878	20.609	U		wPt-0744	A	B	A	B	B	A	B	A	B	B	B	A	B	A	B	A	B	A	B	A	A	B	A	B	A	-	B	A	B	A	B	A	A	B	B	A	A	A	A	A
144	A	7A	1	20.619	20.868	22.766	U		tPt-9948	A	B	A	B	B	A	B	A	B	B	B	A	B	A	B	A	B	A	B	A	A	B	A	B	A	A	B	A	B	A	B	A	A	B	B	A	A	A	A	A
146	A	7A	1	23.902	24.159	26.461	U		tPt-514247	A	B	A	B	B	A	B	A	B	B	B	A	B	A	B	A	B	A	B	A	A	B	A	B	A	A	B	A	B	A	B	A	A	B	B	A	A	A	A	A
147	A	7A	1	24.48	24.744	28.41	U		tPt-514203	A	B	A	B	B	A	B	A	B	B	B	A	B	A	B	A	B	A	B	A	A	B	A	B	A	A	B	A	B	A	B	A	A	B	B	A	A	A	A	A
148	A	7A	1	25.121	25.411	28.41	U		wPt-6966	A	B	A	B	B	A	B	A	B	B	B	A	B	A	-	A	B	A	-	A	A	B	A	B	A	A	B	A	B	A	B	A	A	B	B	A	-	A	A	A
149	A	7A	1	44.372	44.329	48.626	U		wPt-9207	A	A	A	B	B	B	B	A	B	B	B	A	B	A	A	A	B	A	A	A	A	A	A	B	A	A	B	B	B	A	B	A	A	B	B	B	B	A	A	A
151	A	7A	1	75.879	76.158	79.834	U		wPt-1928	B	A	A	-	B	B	A	B	A	B	B	A	B	A	A	A	A	B	-	B	B	-	A	B	B	A	A	B	B	B	A	B	B	B	B	B	B	A	A	B
152	A	7A	1	77.191	77.463	81.283	U		wPt-7785	B	A	A	B	B	B	A	B	A	B	B	A	B	A	A	B	A	B	A	B	B	A	A	B	B	A	A	B	B	B	A	B	B	B	B	B	B	A	A	B
153	A	7A	1	89.424	89.894	93.915	U		wPt-7299	B	B	A	B	-	B	A	B	A	B	B	A	A	A	A	B	A	B	-	B	A	A	A	B	B	A	A	B	B	B	A	B	B	B	B	B	B	A	B	A
154	A	7A	1	91.361	91.79	95.383	U		tPt-1755	B	B	A	B	A	B	A	B	A	B	B	A	A	A	A	B	A	B	A	B	A	A	A	B	B	A	A	B	B	B	A	B	B	B	B	B	B	A	B	A
155	A	7A	1	96.945	97.469	101.254	U		wPt-6314	B	B	A	B	A	B	B	A	A	B	-	A	-	A	A	B	A	B	A	B	A	A	A	A	B	A	A	B	B	-	A	B	B	B	B	B	B	A	B	A
156	A	7A	1	98.344	98.884	101.254	U		wPt-8399	B	B	A	B	A	B	B	A	A	B	B	A	A	A	A	B	A	B	A	B	A	A	A	A	B	A	A	B	B	B	A	B	B	B	B	B	B	A	B	A
157	A	7A	1	98.928	99.469	101.254	U		tPt-2230	B	B	A	B	A	B	B	A	A	B	B	A	A	A	A	B	A	B	A	B	A	A	A	A	B	A	A	B	B	B	A	B	B	B	B	B	B	A	B	A
158	A	7A	1	99.512	100.054	101.254	U		wPt-4796	B	B	A	B	A	B	B	A	A	B	B	A	A	A	A	B	A	B	A	B	A	A	A	A	B	A	A	B	B	B	A	B	B	B	B	B	B	-	B	A
160	A	7A	1	100.2	100.715	101.254	U		wPt-4009	-	B	A	B	A	B	B	A	A	B	B	A	A	A	A	B	A	B	A	B	A	A	A	A	B	-	A	B	B	B	A	B	B	-	B	B	B	A	B	A
161	A	7A	2	0	0	0	U		wPt-1557	A	B	B	A	A	A	B	A	A	-	A	A	A	A	A	B	B	B	B	B	A	B	A	-	B	A	-	A	B	B	A	B	B	B	A	A	B	A	A	B
162	A	7A	2	6.763	6.85	6.768	U		wPt-7122	A	B	B	A	A	A	B	A	A	B	A	A	A	A	A	B	B	B	B	B	A	B	A	A	B	A	A	A	B	B	A	A	B	B	A	A	B	A	A	B
164	A	7A	2	15.618	15.816	14.731	U		wPt-0494	A	B	B	A	A	B	-	B	A	B	A	A	A	A	A	B	B	B	-	B	A	B	A	A	A	A	A	A	B	B	A	A	A	B	A	A	B	B	A	B
165	A	7A	2	17.376	17.577	16.7	U		wPt-6276	A	B	B	A	A	B	B	-	A	B	A	A	A	A	A	B	B	B	B	B	A	B	A	A	A	A	A	A	B	B	A	A	A	B	A	A	B	-	A	-
166	A	7A	2	17.954	18.162	17.355	U		wPt-6797	A	B	B	A	A	B	B	B	A	B	A	A	A	A	A	B	B	B	B	B	A	B	A	A	A	A	A	A	B	B	A	A	A	B	A	A	B	B	A	B
167	A	7A	2	21.579	21.753	20.763	U		wPt-2083	A	B	B	A	A	B	B	B	A	B	A	A	A	A	A	B	B	B	B	B	A	B	A	A	A	A	A	A	B	B	A	B	A	B	A	A	B	B	A	B
168	B	1B	1	0	0	0	U		wPt-3935	A	B	B	A	B	-	B	B	B	A	B	-	B	B	A	A	A	B	B	B	B	B	B	B	B	B	B	B	B	A	A	A	-	A	A	B	A	B	A	A
169	B	1B	1	4.038	4.062	4.159	U	1	wPt-8320	B	B	B	A	B	B	B	B	B	A	B	B	B	B	A	A	A	B	B	B	B	B	B	B	B	B	B	B	B	A	A	A	B	A	A	A	A	B	A	A
170	B	1B	1	4.749	4.804	4.938	U	1	wPt-1560	B	B	B	A	B	B	B	B	B	A	B	B	B	B	A	A	A	B	B	B	B	B	B	B	B	B	B	B	B	A	A	A	B	A	A	A	A	B	A	A
171	B	1B	1	11.394	10.97	12.004	U	5	wPt-2859	B	B	B	A	B	B	B	A	B	A	B	B	B	B	A	A	B	B	B	B	B	B	B	B	B	A	B	B	B	A	A	A	A	A	A	B	A	B	A	A
174	B	1B	1	12.638	12.268	13.44	U	5	wPt-7359	B	B	B	A	B	B	B	A	B	A	B	B	B	B	A	A	B	B	B	B	B	B	B	B	B	A	B	B	B	A	A	A	A	A	A	B	A	B	A	A
175	B	1B	1	13.817	13.45	14.765	U	3	wPt-11939	B	B	B	A	B	B	B	A	B	A	B	B	B	B	A	A	B	-	B	B	B	B	B	B	B	A	B	B	B	A	A	A	A	A	-	B	A	B	A	A
176	B	1B	1	21.129	20.986	22.721	U	1	wPt-3465	B	B	B	A	B	B	B	A	B	A	B	B	B	B	A	A	B	-	B	B	B	B	B	-	B	A	B	B	B	-	B	A	A	A	A	B	A	B	A	A
177	B	1B	1	29.632	29.44	31.451	U	6	wPt-0966	B	B	A	A	B	B	B	A	A	-	B	B	B	B	A	A	B	B	B	B	B	B	B	B	B	B	B	B	B	A	B	A	A	A	A	B	A	B	-	A
178	B	1B	1	33.472	33.472	35.748	U	6	wPt-2654	B	B	A	A	B	B	B	A	A	A	B	B	B	B	-	A	A	B	B	B	B	B	B	B	B	B	B	B	B	A	B	A	A	A	A	B	-	B	A	A
179	B	1B	1	34.987	34.911	37.326	U	4	wPt-8627	B	B	A	A	B	B	B	A	A	A	B	B	B	B	A	A	A	B	B	B	B	B	B	B	B	B	B	B	B	A	B	A	-	A	A	B	A	B	A	A
180	B	1B	1	37.88	37.844	40.584	U	1	wPt-4366	B	B	A	A	B	B	B	A	A	A	B	B	B	B	A	A	A	B	B	B	B	B	B	B	B	B	B	B	B	A	B	A	A	A	A	A	A	B	A	A
185	B	1B	1	45.393	45.494	48.44	U	1	wPt-3103	B	B	A	A	A	B	B	A	A	B	B	B	B	B	A	B	A	B	B	B	B	B	B	B	B	B	B	B	B	A	B	A	A	A	A	A	A	B	A	A
186	B	1B	1	46.028	46.096	48.44	U		wPt-4434	B	B	A	A	A	B	B	A	A	B	B	B	B	B	A	B	A	B	B	B	B	B	B	B	B	B	B	B	B	A	B	A	A	A	A	A	A	B	A	A
187	B	1B	1	47.185	47.278	50.389	U		wPt-1684	B	B	A	A	A	B	B	A	A	B	B	B	B	B	A	B	A	-	B	B	B	B	B	B	B	B	B	B	B	A	B	A	A	A	A	A	A	B	A	A
188	B	1B	1	47.763	47.863	50.389	U	1	wPt-6012	B	B	A	A	A	B	B	A	A	B	B	B	B	B	A	B	A	B	B	B	B	B	B	B	B	B	B	B	B	A	B	A	A	A	A	A	A	B	A	A
189	B	1B	1	51.242	51.395	54.96	U	5	wPt-8682	B	B	A	A	A	B	B	A	A	B	B	B	B	B	A	B	A	B	B	B	B	B	B	B	B	B	B	B	B	A	B	A	A	A	A	B	A	B	A	A
190	B	1B	1	53.742	53.853	57.072	U	6	wPt-5562	B	B	A	A	A	B	B	A	A	B	B	B	B	B	-	B	A	B	B	B	B	B	B	B	B	B	B	B	B	B	B	A	-	A	-	B	-	B	-	A
191	B	1B	1	61.189	61.473	64.855	U	2	wPt-5485	A	B	B	A	A	B	B	A	A	B	B	B	B	B	A	B	B	B	B	B	B	B	B	B	B	B	B	B	-	B	B	A	A	A	A	B	A	-	A	A
192	B	1B	1	62.351	62.66	66.167	U	3	wPt-1248	A	B	B	A	A	B	B	A	A	B	-	B	-	B	A	B	B	B	B	B	B	B	B	B	B	B	B	-	B	B	B	B	A	A	A	B	A	B	A	A
193	B	1B	1	64.092	64.421	67.466	U	6	wPt-8279	-	B	B	A	A	B	B	A	A	B	B	B	B	B	A	B	B	B	B	B	B	B	B	B	B	B	B	B	B	B	B	B	-	A	-	B	A	B	A	A
194	B	1B	1	64.67	65.006	67.466	U	3	wPt-8280	A	B	B	A	A	B	B	A	A	B	B	B	B	B	A	B	B	B	B	B	B	B	B	B	B	B	B	B	B	B	B	B	A	A	A	B	A	B	A	A
196	B	1B	1	75.398	75.925	78.193	U		wPt-1403	A	B	B	B	B	B	B	A	A	B	B	B	B	B	A	B	B	B	B	B	B	B	A	B	A	B	B	B	B	B	B	B	A	A	A	B	A	-	A	A
197	B	1B	1	77.509	78.002	80.415	U	1	wPt-6975	A	B	B	B	B	B	-	A	A	B	B	B	B	B	A	B	B	B	B	B	B	B	A	B	A	B	B	B	B	B	B	B	A	A	A	B	A	B	A	A
198	B	1B	1	93.77	93.897	94.771	U	6	wPt-5003	B	B	B	B	B	B	A	A	A	B	B	B	B	B	B	B	B	A	B	B	B	B	A	B	B	B	B	B	B	B	B	A	A	B	A	B	-	B	A	B
199	B	1B	1	94.354	94.511	95.459	U	6	wPt-4688	B	B	B	B	B	B	A	A	A	B	B	B	B	B	B	B	B	-	B	B	B	B	A	B	B	B	B	B	B	B	B	A	A	B	A	B	A	B	A	B
200	B	1B	1	112.19	111.787	113.554	U	3	wPt-1313	B	A	B	A	B	B	A	A	A	A	B	A	B	B	B	B	A	A	B	B	B	B	A	B	B	B	B	B	B	B	B	A	A	B	A	B	A	B	A	B
203	B	1B	1	117.06	116.798	118.958	U		wPt-3571	A	A	B	A	B	B	A	A	A	A	B	A	A	B	B	B	A	A	B	B	B	B	A	B	B	B	B	B	B	B	A	A	A	B	A	-	A	B	A	B
204	B	1B	1	117.887	117.734	120.263	U		wPt-9028	A	A	B	A	B	B	A	A	A	A	B	A	A	B	B	B	A	A	B	B	B	B	A	B	B	B	B	B	B	B	A	A	A	B	A	B	A	B	A	B
205	B	1B	1	118.824	118.587	120.263	U		wPt-5253	A	A	B	A	B	B	A	A	A	A	B	A	A	B	B	B	A	A	B	B	B	B	A	B	B	B	B	B	B	B	A	A	A	B	A	B	A	B	A	B
206	B	2B	1	0	0	0	U		tPt-512821	A	B	A	B	B	B	A	A	B	B	B	-	A	B	A	A	A	A	A	B	B	B	A	A	A	A	B	B	B	A	B	B	A	B	A	-	B	A	B	A
207	B	2B	1	1.816	1.779	1.871	U		tPt-513188	A	B	A	B	B	B	A	-	B	B	B	B	A	B	A	A	A	A	A	B	B	B	A	A	A	A	B	B	B	A	B	B	A	B	A	A	B	A	B	A
209	B	2B	1	2.527	2.504	2.715	U		wPt-9274	A	B	A	B	B	B	A	A	B	B	B	B	A	B	A	A	A	A	A	B	B	B	A	A	A	A	B	B	B	A	B	B	A	B	A	A	B	A	B	A
210	B	2B	1	4.262	4.259	3.365	U		wPt-8424(18)	A	B	A	B	B	B	A	A	B	B	B	B	A	B	A	A	A	A	A	B	B	B	A	A	A	A	B	B	B	A	B	B	A	B	A	A	B	A	B	A
228	B	2B	1	8.34	8.362	7.923	U		wPt-3388	A	B	A	A	B	A	A	A	B	B	B	B	A	B	B	A	A	A	A	B	-	B	A	A	A	A	B	B	B	A	B	B	A	B	A	-	B	A	B	A
229	B	2B	1	10.949	10.996	9.696	U		wPt-2106	A	B	A	A	B	A	A	A	B	B	B	B	A	B	B	A	A	A	A	B	B	B	A	-	A	A	A	A	B	A	B	B	A	B	A	A	B	A	B	A
230	B	2B	1	11.845	11.873	10.527	U		tPt-512890	A	B	A	A	B	A	A	A	-	B	B	B	A	B	B	-	A	A	A	B	B	B	A	A	A	A	A	A	B	A	B	B	A	B	-	-	B	A	B	A
231	B	2B	1	15.406	15.464	13.166	U		wPt-6706	A	B	A	A	B	A	A	A	B	B	B	B	A	B	B	A	A	A	A	B	B	B	A	A	A	A	A	A	B	B	B	B	A	B	A	A	B	A	B	A
233	B	2B	1	38.696	39.046	36.073	U		tPt-2971	-	B	A	A	B	-	A	A	B	A	A	B	A	B	B	B	A	B	A	A	A	B	A	B	B	B	A	A	B	B	A	B	A	B	A	A	B	A	A	A
234	B	2B	1	50.403	50.833	46.596	U		wPt-9668	A	A	A	A	B	A	B	A	B	A	A	B	A	B	-	-	-	B	A	A	A	B	B	B	B	B	A	A	-	B	A	B	A	B	A	A	B	A	A	A
235	B	2B	1	51.293	51.792	47.603	U	3	wPt-4327	A	A	A	A	B	A	B	A	-	A	A	B	A	B	B	B	B	B	A	A	A	B	B	B	B	B	A	A	B	B	A	B	A	B	A	A	B	A	A	A
236	B	2B	1	62.518	63.129	58.513	U	1	tPt-0638	A	A	A	A	B	A	B	A	B	A	A	B	A	B	B	B	B	B	A	A	A	B	B	B	B	B	B	A	A	B	A	B	A	A	A	A	B	A	A	A
237	B	2B	1	64.942	65.54	60.586	U	2	wPt-6477	A	A	A	A	B	A	B	A	B	A	A	B	A	B	B	B	B	B	A	A	A	B	B	B	B	B	B	A	A	B	A	B	A	A	A	A	B	A	A	A
239	B	2B	1	67.256	67.881	63.211	U	3	wPt-8548	A	A	A	A	B	A	B	A	B	A	A	B	A	B	B	B	B	B	A	A	A	B	B	A	B	B	B	A	A	B	A	B	A	A	A	A	B	A	A	A
242	B	2B	1	69.587	70.234	65.831	U	3	wPt-2664	A	A	A	A	B	A	B	A	B	A	A	B	A	B	B	B	B	B	A	A	A	B	B	A	B	B	B	A	A	B	-	B	A	A	A	A	A	A	B	-
243	B	2B	1	76.009	76.714	72.381	U	6	wPt-4166	A	A	A	A	B	A	B	A	B	A	A	B	A	B	B	B	B	B	A	A	A	B	B	A	A	B	A	A	A	B	A	B	A	A	B	A	A	A	B	A
245	B	2B	1	79.495	79.641	75.632	U	6	wPt-3132	A	A	A	A	B	A	B	A	B	A	A	B	A	B	B	B	B	B	A	A	A	B	B	A	A	B	A	A	A	B	A	B	A	A	B	A	A	A	B	A
247	B	2B	1	80.073	80.226	76.282	U	4	wPt-7200	A	A	A	A	B	A	B	A	B	A	A	B	A	B	B	B	B	B	A	A	A	B	B	A	A	B	A	A	A	B	A	B	A	A	B	A	A	A	B	A
248	B	2B	1	81.229	81.396	76.931	U	1	wPt-8460	A	A	A	A	B	A	B	A	B	A	A	B	A	B	B	B	B	B	A	-	A	B	B	A	A	B	A	A	A	B	A	B	A	A	B	A	A	A	B	A
249	B	2B	1	81.807	81.981	77.58	U	5	wPt-9350	A	A	A	A	B	A	B	A	B	A	A	B	A	B	B	B	B	B	A	A	A	B	B	A	A	B	A	A	A	B	A	B	A	A	B	A	A	A	B	A
252	B	2B	1	82.524	82.712	78.23	U	6	wPt-1646	A	A	A	A	B	A	B	A	B	A	A	B	A	B	B	B	-	B	A	A	A	B	B	A	A	B	A	A	A	B	A	A	A	A	B	A	A	A	B	A
254	B	2B	1	84.699	84.906	80.179	U	6	wPt-0694	A	A	A	A	B	A	B	A	B	A	A	B	A	B	B	B	B	B	A	A	A	B	B	A	A	B	A	A	A	B	A	A	A	A	B	A	A	A	B	A
255	B	2B	1	85.283	85.491	80.828	U	5	wPt-3755	A	A	A	A	B	A	B	A	B	A	A	B	A	B	B	B	B	B	A	A	A	B	B	A	A	B	A	A	A	B	A	A	A	A	B	A	A	A	B	A
256	B	2B	1	88.437	88.025	83.057	U	6	wPt-4223	A	A	A	A	B	A	B	A	B	A	A	B	A	B	A	B	B	B	A	A	A	B	B	A	A	B	A	A	A	B	A	A	A	A	B	A	A	A	B	A
257	B	2B	1	111.138	110.282	105.671	U	1	wPt-3632	A	A	A	A	B	B	A	A	B	A	A	B	A	B	A	B	B	B	A	B	A	B	A	A	B	B	A	B	A	B	B	A	A	A	B	A	B	B	B	A
258	B	2B	1	112.804	111.92	107.815	U	1	wPt-4426	A	A	A	A	B	B	A	A	B	A	A	B	A	A	A	B	B	B	A	B	A	B	A	A	B	B	A	B	A	B	B	A	A	A	B	A	B	B	B	A
259	B	2B	1	114.342	113.471	107.815	U	2	wPt-2266	A	A	A	A	-	B	A	A	B	A	A	B	A	A	A	B	B	B	A	B	A	B	A	A	B	B	A	B	A	-	B	A	A	A	B	A	B	B	B	A
260	B	2B	1	128.895	128.096	122.15	U		wPt-2724	A	A	A	A	B	B	A	A	B	A	A	B	A	A	A	B	B	B	A	B	A	B	A	A	B	A	A	A	A	B	B	A	A	A	A	A	B	-	B	B
261	B	3B	1	0	0	0	U		wPt-7264	A	B	B	A	A	B	B	B	B	B	B	B	B	B	A	A	A	A	B	B	A	B	A	B	A	B	B	A	B	A	B	B	A	B	A	A	B	A	B	A
263	B	3B	1	1.798	1.708	0.844	U		wPt-9496	A	B	B	A	A	B	B	B	B	B	B	B	B	B	A	A	A	A	B	B	A	B	A	B	A	B	B	A	B	A	B	B	A	B	A	A	B	A	B	A
264	B	3B	1	6.64	6.796	6.15	U		wPt-2368	A	-	B	A	A	B	B	-	B	B	B	A	A	B	A	A	A	A	B	B	A	B	A	B	A	B	-	A	B	A	A	B	A	B	A	A	B	A	A	A
265	B	3B	1	35.656	35.389	37.744	U		wPt-1590	A	B	B	A	B	A	B	B	B	A	B	A	A	B	B	B	A	A	B	B	A	B	A	B	A	A	B	B	B	A	A	A	B	A	B	B	B	A	A	B
269	B	3B	1	39.315	39.086	41.224	U		tPt-6487	A	B	B	A	B	A	B	B	B	A	B	A	A	B	B	B	A	A	B	B	A	B	A	B	A	A	B	B	B	A	A	A	B	A	B	B	B	A	A	B
270	B	3B	1	39.905	39.688	41.873	U		wPt-4842	A	B	B	A	B	A	B	B	B	A	B	A	-	B	B	B	A	A	B	B	A	B	A	B	A	A	B	B	B	A	-	A	B	A	B	B	B	A	A	B
271	B	3B	1	64.02	64.184	65.477	U		wPt-6973	B	B	A	B	B	A	B	-	A	A	B	A	A	A	B	B	B	A	B	A	A	B	A	B	A	A	B	B	B	B	A	A	B	A	B	B	B	A	-	B
273	B	3B	1	64.639	64.839	66.282	U		wPt-6239	B	B	A	B	B	A	B	A	A	A	B	A	A	A	B	B	B	A	B	A	A	B	-	B	A	-	B	B	B	B	A	A	B	A	B	B	B	A	A	B
274	B	3B	1	65.824	66.032	69.422	U		wPt-6802	B	B	A	B	B	A	B	A	A	A	B	A	A	-	B	B	B	A	B	-	A	B	A	B	A	A	B	B	B	B	-	A	-	A	B	B	B	A	A	B
276	B	3B	1	66.795	67.038	69.422	U		wPt-5467	B	B	A	B	B	A	B	A	A	A	B	A	A	A	B	B	B	A	B	A	A	B	A	B	A	A	B	B	B	B	A	A	B	A	B	B	B	A	A	B
277	B	3B	1	68.31	68.594	73.326	U		wPt-6216	B	B	A	B	B	A	B	A	A	A	B	A	A	A	B	B	B	A	B	A	A	B	A	B	A	A	B	B	B	B	A	A	B	A	B	B	B	A	A	B
279	B	3B	1	69.253	69.518	73.326	U		wPt-2936	B	B	A	B	B	A	B	A	A	-	B	A	A	A	B	B	B	A	B	A	A	B	A	B	A	A	B	B	B	B	A	A	B	A	B	B	B	A	A	B
282	B	3B	1	71.04	71.303	76.578	U		wPt-9088	B	B	A	B	B	A	B	A	A	A	B	A	A	A	B	B	B	A	B	A	A	B	A	B	A	A	B	B	B	B	A	A	B	A	B	B	B	A	A	B
283	B	3B	1	75.095	75.406	78.527	U		wPt-4597	B	B	A	B	B	A	B	A	A	A	B	A	A	A	A	B	B	A	B	A	A	B	A	B	A	A	B	B	B	B	A	A	B	A	B	B	B	A	A	B
286	B	3B	1	75.794	76.09	79.345	U	2	tPt-514248	B	B	A	B	B	A	B	-	-	-	B	A	A	A	A	B	B	-	B	A	-	B	A	B	-	A	B	B	B	B	-	-	B	-	B	B	B	B	A	B
287	B	3B	1	84.631	84.52	85.302	U		wPt-4902	B	B	A	B	B	A	B	A	A	A	B	A	A	A	A	B	B	A	B	A	A	B	A	B	B	A	B	B	B	B	A	A	B	A	B	B	B	B	A	B
291	B	3B	1	85.255	85.192	86.055	U		wPt-1171	B	B	A	B	B	A	B	A	A	A	B	A	A	A	A	B	B	A	B	A	A	B	A	B	B	A	B	B	B	B	A	A	B	A	B	B	B	-	A	B
292	B	3B	1	96.165	96.056	97.963	U		wPt-3725	B	B	A	B	B	B	B	A	A	A	B	A	A	A	A	B	B	B	B	A	A	B	A	B	B	A	B	B	B	B	A	A	B	B	B	B	B	B	A	B
293	B	3B	1	119.526	118.355	121.551	U		tPt-513516	A	B	A	B	B	B	B	A	A	A	B	A	B	A	A	B	B	B	B	A	A	B	A	B	B	A	B	A	B	B	B	B	B	B	B	A	B	B	B	B
296	B	3B	1	121.261	120.122	122.85	U		wPt-2491	A	B	A	B	B	B	B	A	A	A	B	A	B	A	A	B	B	B	B	A	A	B	A	B	B	A	B	A	B	B	B	B	B	B	B	A	B	B	B	B
297	B	3B	1	123.001	121.877	124.799	U		wPt-0021	A	B	A	B	B	B	B	A	A	A	B	A	B	A	A	B	B	B	B	A	A	B	B	B	B	A	B	A	B	B	B	B	B	B	B	A	B	B	B	B
298	B	3B	1	123.62	122.474	125.494	U		wPt-8363	A	B	A	B	B	B	B	A	A	A	B	A	B	A	A	B	B	B	B	A	A	B	B	B	B	A	B	A	B	B	B	B	B	B	B	A	B	B	B	B
299	B	3B	1	130.56	129.526	132.639	U		wPt-6956	A	B	A	B	B	B	B	B	A	A	B	A	B	A	A	B	B	B	A	A	A	A	B	B	B	A	B	A	A	B	B	B	B	B	A	A	B	B	B	B
302	B	3B	1	134.034	133.041	135.246	U		wPt-9368	A	B	A	B	B	B	B	B	A	A	B	A	B	A	A	B	B	B	A	A	A	A	B	B	B	A	B	A	A	B	B	B	B	B	A	A	A	B	B	B
305	B	3B	1	137.508	136.555	138.503	U		wPt-9786	A	B	A	B	B	B	B	B	A	B	B	A	B	A	A	B	B	B	A	A	A	A	B	B	B	A	B	A	A	B	B	B	B	B	A	A	-	B	B	B
308	B	3B	1	138.664	137.725	139.153	U		wPt-8959	A	B	A	B	B	B	B	B	A	B	B	A	B	A	A	B	B	B	A	A	A	A	B	B	B	A	B	A	A	B	B	B	B	B	A	A	A	B	B	B
309	B	3B	1	139.242	138.31	139.802	U		wPt-3342	A	B	A	B	B	B	B	B	A	B	B	A	B	A	A	B	B	B	A	A	A	A	B	B	B	A	B	A	A	B	B	B	B	B	A	A	A	B	B	B
310	B	3B	1	143.297	142.424	144.36	U		wPt-7514	A	A	A	B	A	B	B	B	A	B	B	A	B	A	A	B	B	B	A	A	A	A	B	B	B	A	B	A	A	B	B	B	B	B	A	A	A	B	B	B
311	B	3B	1	144.453	143.606	145.659	U		wPt-9989	A	A	A	B	A	B	B	B	A	B	B	A	B	A	A	B	B	B	A	A	A	A	B	B	B	A	B	A	A	B	B	B	B	B	A	A	A	B	B	B
313	B	3B	1	146.796	145.994	148.279	U		wPt-0343	A	A	A	B	A	B	B	B	A	B	B	A	B	A	A	B	B	B	A	A	A	A	B	B	B	A	B	A	A	A	B	B	B	B	A	A	A	B	B	B
315	B	3B	1	155.436	154.544	156.495	U		wPt-1306	A	A	A	B	A	B	B	B	A	B	B	A	B	A	A	B	-	B	A	A	A	A	B	B	B	A	B	A	A	A	-	A	B	A	A	A	A	A	B	B
316	B	4B	1	0	0	0	U		wPt-3608	B	A	B	B	A	A	A	A	B	A	A	B	A	B	B	A	B	A	A	B	A	A	A	A	A	A	A	A	B	A	B	B	A	B	A	A	A	A	A	B
317	B	4B	1	13.064	12.974	13.396	U	3	wPt-3605	B	A	B	A	A	A	A	A	B	A	-	B	A	B	B	A	B	A	A	B	A	A	-	B	A	A	A	A	A	A	B	B	A	A	A	A	A	A	A	B
318	B	4B	1	39.939	40.369	39.663	U	5	wPt-6149	A	A	A	A	A	A	A	A	B	A	-	A	A	B	B	A	B	A	A	A	A	A	A	B	A	A	A	A	A	A	B	B	A	-	A	B	B	A	A	B
319	B	4B	1	44.944	45.415	44.733	U	6	wPt-8796	A	A	A	A	A	A	A	A	B	A	A	A	A	B	B	A	B	A	A	A	A	A	A	B	A	A	A	A	A	A	B	A	A	A	A	B	B	A	A	B
320	B	4B	1	45.539	46.035	45.415	U	6	wPt-6209	A	A	A	A	A	A	A	A	B	A	A	A	A	B	B	A	B	A	A	A	A	A	A	B	A	A	A	A	A	A	B	A	A	A	A	B	B	A	A	B
321	B	4B	1	66.77	67.504	65.875	U	6	wPt-9393	A	A	A	B	A	A	A	A	A	A	A	A	A	B	B	A	A	A	A	A	A	A	A	B	A	A	A	A	B	A	B	A	A	A	B	B	B	B	A	B
323	B	5B	1	0	0	0	U	6	wPt-9569	B	B	B	B	A	B	B	A	A	B	B	B	-	B	A	B	B	B	B	A	B	A	B	B	B	B	B	A	B	B	B	B	B	B	B	A	B	A	A	A
325	B	5B	1	2.395	2.394	2.027	U	6	wPt-3844	B	B	B	B	A	B	B	A	A	B	B	B	B	B	A	B	B	B	B	A	B	A	B	B	B	B	B	A	B	B	B	B	B	B	B	A	B	A	A	A
328	B	5B	1	4.135	4.166	3.326	U	6	wPt-8637	B	B	B	B	A	B	B	A	A	B	B	B	B	B	A	B	B	B	B	A	B	A	-	B	B	B	B	A	B	B	B	B	B	B	B	A	B	A	A	A
329	B	5B	1	5.465	5.553	4.846	U	6	wPt-3289	B	B	B	B	A	B	B	A	A	B	B	B	B	B	A	B	B	B	B	A	B	A	B	B	B	B	B	A	B	B	B	B	B	B	B	A	B	A	-	A
330	B	5B	1	8.185	8.263	7.224	U	6	wPt-5514	B	B	B	B	A	B	B	A	A	B	B	B	B	B	A	B	B	B	B	A	B	A	B	B	B	B	B	A	B	B	B	B	B	B	B	A	B	A	A	A
331	B	5B	1	8.774	8.859	7.9	U	6	wPt-7114	B	B	B	B	A	B	B	A	A	B	B	B	B	B	A	B	B	B	B	A	-	A	B	B	B	B	B	A	B	B	B	B	-	B	B	A	B	A	A	A
332	B	5B	1	11.355	11.441	10.812	U	6	wPt-5792	B	B	B	B	A	B	B	A	A	B	B	-	B	B	A	B	B	B	B	A	B	A	B	B	B	B	B	A	B	B	B	B	B	B	B	A	B	A	A	A
333	B	5B	1	26.71	27.129	26.947	U	3	wPt-7101	A	A	B	B	A	A	B	A	A	B	B	B	B	B	A	B	B	B	B	A	A	A	B	B	B	A	B	-	B	B	B	B	A	A	B	A	A	A	A	A
334	B	5B	1	62.429	62.542	59.429	U		wPt-6191	A	A	B	B	B	A	A	A	A	A	B	B	B	B	A	B	B	B	B	B	A	B	B	B	A	A	B	A	A	B	A	B	A	A	B	A	A	A	B	B
336	B	5B	1	63.608	63.73	60.761	U		wPt-6265	A	A	B	B	B	A	A	A	A	A	B	B	B	B	A	B	B	B	B	B	A	B	B	B	A	A	B	A	A	B	A	B	A	A	B	A	A	A	B	B
337	B	5B	1	66.501	66.657	64.019	U	1	wPt-0935	B	A	B	B	B	A	A	A	A	A	B	B	B	B	A	B	B	B	B	B	A	B	B	B	A	A	B	A	A	B	A	B	B	A	B	A	A	A	B	B
340	B	5B	1	67.091	67.271	64.675	U	1	tPt-513057	B	A	B	B	B	A	A	A	A	A	B	B	B	B	A	B	B	B	B	B	A	B	-	B	A	A	B	A	A	B	A	-	B	A	B	A	A	A	B	B
341	B	5B	1	77.143	77.444	75.967	U		tPt-3144	B	A	A	B	B	A	B	A	A	B	A	B	B	B	A	A	B	B	B	B	A	B	B	B	A	A	B	B	A	B	B	B	B	B	B	A	A	A	B	B
342	B	5B	1	91.509	91.733	89.001	U		wPt-0927	B	A	A	B	B	A	B	A	A	B	A	B	A	B	A	A	B	B	B	B	A	B	B	B	A	A	B	B	B	B	B	B	B	B	A	A	B	A	B	B
343	B	5B	1	113.739	113.715	111.733	U		wPt-0295	B	B	A	B	B	A	B	A	A	B	A	B	A	B	A	A	B	B	A	A	B	-	B	B	A	A	B	B	B	B	B	A	B	B	A	B	B	B	-	B
344	B	5B	1	114.346	114.352	111.733	U		wPt-4402	B	B	A	B	B	A	B	A	A	B	A	B	A	B	A	A	B	B	A	A	B	B	B	B	A	A	B	B	B	B	B	A	B	B	A	B	B	B	-	B
345	B	6B	1	0	0	0	U	1	wPt-5971	B	B	A	B	A	A	B	A	A	A	A	A	A	B	A	A	A	B	A	B	A	A	A	A	B	A	-	A	-	A	A	B	B	B	A	B	A	B	A	B
346	B	6B	1	0.595	0.608	0.656	U	1	wPt-8015	B	B	A	B	A	A	B	A	A	A	A	A	A	-	A	A	A	B	A	B	A	A	A	A	B	A	B	A	B	A	A	-	B	B	A	B	A	B	A	B
347	B	6B	1	2.33	2.369	1.955	U		wPt-6154	B	B	A	B	A	A	B	A	A	A	A	A	A	B	A	A	A	B	A	B	A	A	A	A	B	A	B	A	B	A	A	-	B	B	A	B	A	B	A	B
350	B	6B	1	3.486	3.551	3.254	U		wPt-8239	B	B	A	B	A	A	B	A	A	A	A	A	A	B	A	A	A	B	A	B	A	A	A	A	B	A	B	A	B	A	A	B	B	B	A	B	A	B	A	B
354	B	6B	1	4.099	4.188	3.254	U		wPt-7203	B	B	A	B	A	A	B	A	A	A	A	A	A	B	A	A	A	B	-	B	A	A	-	A	B	A	B	A	B	A	A	B	B	B	A	B	A	B	A	B
356	B	6B	1	15.191	15.346	15.382	U		wPt-8814	B	B	A	B	A	B	B	A	B	A	A	A	A	B	A	A	A	-	A	B	A	-	A	-	B	-	B	A	B	A	A	B	B	B	-	-	-	B	A	B
357	B	6B	1	32.804	33.091	34.271	U		wPt-6292	B	B	A	A	A	B	B	A	B	A	A	A	B	A	A	A	B	A	A	B	B	A	A	A	B	A	A	A	B	A	B	B	B	B	A	B	A	B	A	B
364	B	6B	1	33.394	33.687	34.921	U		wPt-4742	B	B	A	A	A	B	B	A	B	A	A	A	B	A	A	A	B	A	A	B	B	A	A	A	B	A	A	A	B	A	B	B	B	B	A	B	A	B	A	B
365	B	6B	1	33.978	34.272	35.57	U		tPt-1723	B	B	A	A	A	B	B	A	B	A	A	A	B	A	A	A	B	A	A	B	B	A	A	A	B	A	A	A	B	A	B	B	B	B	A	B	A	B	A	B
368	B	6B	1	40.959	41.336	42.762	U	1	tPt-513403	B	B	A	A	A	B	B	A	B	A	A	A	B	A	A	A	B	A	A	B	B	A	A	A	B	A	A	B	A	A	B	B	B	A	A	B	A	B	A	B
371	B	6B	1	42.694	43.091	44.711	U	1	tPt-513954	B	B	A	A	A	B	B	A	B	A	A	A	B	A	A	A	B	A	A	B	B	A	A	A	B	A	A	B	A	A	B	B	B	A	A	B	A	B	A	B
375	B	6B	1	44.093	44.489	46.277	U	3	wPt-7935	B	B	A	A	A	B	B	A	B	A	A	A	B	A	A	A	B	A	A	B	B	A	A	A	B	A	A	B	A	A	B	B	B	A	A	B	A	B	A	B
380	B	6B	1	46.175	46.602	47.966	U	1	wPt-4924	B	B	A	A	A	B	B	A	B	A	A	A	B	A	A	A	B	A	A	B	B	A	A	A	B	A	A	B	A	A	B	B	B	A	A	B	A	B	A	B
381	B	6B	1	46.753	47.187	48.622	U	6	tPt-4990	B	B	A	A	A	B	B	A	B	A	A	A	B	A	A	A	B	A	A	-	B	A	A	A	B	A	A	B	A	A	B	B	-	A	A	B	A	B	A	B
382	B	6B	1	51.974	52.475	54.493	U	1	rPt-506913	B	B	A	A	A	B	B	A	B	A	A	A	B	A	A	A	B	A	A	B	B	A	A	A	B	B	A	B	A	A	B	B	B	A	A	A	A	B	A	A
383	B	6B	1	52.552	53.066	55.142	U	1	tPt-514287	B	B	A	A	A	B	B	A	B	A	A	A	B	A	A	A	B	A	A	B	B	A	A	A	B	B	A	B	A	A	B	B	B	A	A	A	A	B	A	A
386	B	6B	1	72.474	73.219	76.255	U	1	wPt-9790	B	B	B	A	A	B	A	A	B	B	A	A	A	A	A	A	B	A	A	B	A	A	A	A	A	B	B	A	A	B	B	B	A	A	A	A	A	B	A	A
387	B	6B	1	73.978	74.699	77.989	U		wPt-9930	B	B	B	A	A	B	A	A	B	B	A	A	A	A	A	A	B	A	A	B	A	A	A	A	A	B	B	A	A	B	B	B	A	A	A	A	A	B	A	A
388	B	6B	1	83.005	83.853	86.673	U		wPt-0986	B	B	B	A	A	B	A	B	B	B	A	A	A	B	B	A	B	A	A	B	A	A	A	A	A	B	B	A	A	B	A	B	A	A	A	A	A	B	A	A
391	B	6B	1	88.882	89.829	93.441	U		wPt-1761	B	B	B	A	A	B	A	B	B	B	A	A	A	B	B	B	A	A	A	B	A	A	A	A	A	B	B	A	A	B	A	B	A	A	A	A	A	B	A	A
393	B	6B	1	98.442	99.509	102.823	U		wPt-5885	B	B	B	B	A	B	A	B	B	B	B	A	A	B	B	B	A	B	A	B	A	A	A	A	A	B	B	A	A	B	A	B	A	A	A	A	A	B	A	A
394	B	6B	1	99.251	100.304	103.706	U		wPt-4662	B	B	B	B	A	B	A	B	B	B	B	A	A	B	B	B	A	B	A	B	A	A	A	A	A	B	B	A	A	B	A	B	A	A	A	A	A	B	A	A
396	B	6B	1	100.471	101.545	105.421	U		wPt-8268	B	B	B	B	A	B	A	B	B	B	B	A	A	B	B	B	A	B	A	B	A	A	A	A	A	B	B	A	A	-	A	B	A	A	A	A	A	B	A	A
398	B	6B	1	101.922	103.042	105.421	U		tPt-513425	B	B	B	B	A	B	A	B	B	B	B	A	A	B	B	B	A	B	A	B	A	A	A	A	A	B	B	A	A	B	A	B	A	A	A	A	A	B	A	A
401	B	6B	1	102.552	103.726	106.22	U		wPt-4560	B	B	B	B	-	B	A	B	B	B	B	A	A	B	B	B	A	B	A	B	A	A	A	A	A	B	B	-	-	B	A	B	A	A	A	A	A	B	A	A
402	B	7B	1	0	0	0	U		wPt-8283	B	B	A	A	B	B	A	A	A	B	A	A	A	B	B	B	B	B	A	A	A	B	B	A	A	A	B	B	B	A	B	A	B	B	A	A	A	A	B	B
403	B	7B	1	0.61	0.602	0	U		wPt-1723	B	B	A	A	B	B	A	A	A	B	A	A	A	B	B	B	B	B	A	A	A	B	B	A	A	A	B	B	B	A	B	A	B	B	A	A	A	A	B	B
404	B	7B	1	7.088	7.142	7.192	U		wPt-2737	A	B	B	A	B	B	A	A	A	B	B	A	A	B	B	B	B	A	A	A	A	B	B	A	A	A	B	B	B	A	B	A	B	B	A	A	A	A	B	B
405	B	7B	1	8.257	8.318	7.841	U		tPt-513305	A	B	B	A	B	B	A	A	A	B	B	A	A	B	B	B	B	A	-	A	A	B	B	A	A	A	B	B	B	A	B	A	B	B	A	A	A	A	B	B
406	B	7B	1	12.928	13.016	13.055	U		wPt-8919	A	B	B	A	B	B	A	A	A	B	B	A	A	B	B	B	-	A	A	A	B	B	B	A	A	A	B	B	B	A	B	A	B	B	A	A	A	A	B	A
409	B	7B	1	13.887	13.917	13.055	U	1	wPt-11598	A	B	B	A	B	B	A	A	A	B	B	A	A	B	B	B	B	A	A	A	B	B	B	A	A	A	B	B	B	A	B	A	B	B	-	A	A	A	B	A
411	B	7B	1	16.447	16.539	15.668	U		wPt-1330	A	B	B	A	B	B	A	A	A	B	B	A	A	B	B	B	B	A	A	A	B	B	B	A	A	A	B	B	B	A	B	A	B	B	B	-	A	A	B	A
412	B	7B	1	20.339	20.571	19.487	U		wPt-4258	A	B	B	A	B	B	A	A	A	B	B	A	A	B	B	B	-	B	A	A	B	B	-	A	A	A	B	B	B	-	B	A	B	B	-	A	A	A	B	-
413	B	7B	1	22.486	22.765	21.878	U		wPt-5892	A	B	B	A	B	B	A	A	A	B	B	A	A	B	B	B	B	B	A	A	B	B	-	A	A	A	B	B	A	B	B	A	-	B	B	A	A	A	B	A
415	B	7B	1	63.672	63.086	61.738	U		wPt-0600	A	B	A	A	A	A	B	A	A	B	A	A	A	B	A	A	A	B	B	A	B	B	B	A	B	A	B	B	A	B	A	A	A	B	B	A	A	A	B	B
416	B	7B	1	78.81	78.235	77.83	U		wPt-9877	A	B	A	A	A	A	B	A	B	B	A	A	A	B	A	A	A	B	B	B	B	B	B	A	B	B	A	B	-	B	A	A	A	A	A	A	A	B	B	B
417	B	7B	1	79.415	78.837	78.506	U		tPt-3700	A	B	A	A	A	A	B	A	B	B	A	A	A	B	A	A	A	B	B	B	B	B	B	A	B	B	A	B	A	B	A	-	A	A	A	A	A	B	B	B
418	R	1R	1	0	0	0	U		rPt-506579	B	A	A	A	A	A	B	A	A	B	B	A	B	B	A	A	A	B	B	B	B	A	B	B	A	B	A	B	B	A	A	-	B	B	A	A	A	A	B	A
427	R	1R	1	1.746	1.199	1.982	U		rPt-508726	B	A	A	A	A	A	A	A	A	B	B	A	B	B	A	A	A	B	B	B	-	A	B	B	A	B	A	B	B	A	A	A	B	B	A	A	A	A	B	A
429	R	1R	1	2.903	2.381	3.294	U		rPt-402007	B	A	A	A	A	A	A	A	A	B	B	A	B	B	A	A	A	B	B	B	B	A	B	B	A	B	A	B	B	A	A	A	B	B	A	A	A	A	B	A
433	R	1R	1	4.059	3.556	3.943	U		rPt-401418	B	A	A	A	A	A	A	A	A	B	B	A	B	B	A	A	A	B	B	B	B	A	B	B	A	B	A	B	B	A	A	A	B	B	A	A	A	A	B	A
438	R	1R	1	5.215	4.726	5.242	U		rPt-401195	B	A	A	A	A	A	A	A	A	B	B	A	B	B	A	-	A	B	B	B	B	A	B	B	A	B	A	B	B	A	A	A	B	B	A	A	A	A	B	B
440	R	1R	1	6.371	5.896	5.891	U		rPt-507311	B	A	A	A	A	A	A	A	A	B	B	A	B	B	A	A	A	B	B	B	B	A	B	B	A	B	A	B	B	A	A	A	B	B	A	A	A	A	B	B
448	R	1R	1	8.106	7.651	7.84	U		rPt-399696	B	A	A	A	A	A	A	A	A	B	B	A	A	B	A	A	A	B	B	B	B	A	B	B	A	B	A	B	B	A	A	A	B	B	A	A	A	A	B	B
449	R	1R	1	11	10.578	11.098	U		rPt-390654	B	A	A	A	A	A	A	A	A	B	B	A	A	B	A	A	A	B	A	B	B	A	B	B	A	B	A	B	B	A	A	A	B	A	A	A	A	A	B	B
451	R	1R	1	11.578	11.163	11.754	U		rPt-508713	B	B	A	A	A	A	A	A	A	B	B	A	A	B	A	A	A	B	A	B	B	A	B	B	A	B	A	B	B	A	A	A	B	A	A	A	A	A	B	B
452	R	1R	1	13.313	12.918	13.703	U		rPt-4471	B	B	A	A	A	A	A	A	A	B	B	A	A	B	A	A	A	B	A	B	B	A	B	B	A	B	B	B	B	A	A	A	B	A	A	A	A	A	B	B
458	R	1R	1	15.047	14.673	15.002	U		rPt-509060	B	B	A	A	A	A	A	A	A	B	B	A	A	B	A	A	A	B	A	B	B	A	B	B	A	B	B	B	B	A	A	A	B	A	A	A	A	A	B	B
477	R	1R	1	15.625	15.258	15.652	U		rPt-507401	B	B	A	A	A	A	A	A	A	B	B	A	A	B	A	A	A	B	A	B	B	A	B	B	-	B	B	B	B	A	A	A	B	A	A	A	A	A	B	B
479	R	1R	1	16.203	15.843	15.652	U		rPt-505905	B	B	A	A	A	A	A	A	A	B	B	A	A	B	A	A	A	B	A	B	B	A	B	B	A	B	B	B	B	A	A	A	B	A	A	A	A	A	B	B
496	R	1R	1	17.718	17.013	16.95	U		rPt-389363	B	B	A	A	A	A	A	A	A	B	B	A	A	B	A	A	A	B	A	B	B	A	B	B	A	B	B	B	B	A	A	A	B	A	A	A	A	A	B	B
500	R	1R	1	18.516	17.598	16.95	U		rPt-400103	B	B	A	A	A	A	A	A	A	B	B	A	A	B	A	A	A	B	A	B	B	A	B	B	A	B	B	B	B	A	A	A	B	A	A	A	A	A	B	B
501	R	1R	1	19.1	18.182	18.249	U		rPt-509718	B	B	A	-	-	A	A	A	A	B	B	A	A	B	A	A	A	B	A	B	B	A	B	B	A	B	B	B	B	A	A	A	B	A	A	A	A	A	B	-
502	R	1R	1	19.869	18.919	18.249	U		rPt-506437	B	B	A	A	A	A	A	A	A	B	B	A	A	B	A	A	A	B	A	B	B	A	B	B	A	B	B	B	B	A	A	A	B	A	A	A	A	A	B	B
506	R	1R	1	21.702	20.739	18.249	U		rPt-507078	B	B	A	A	A	A	A	A	A	B	B	A	A	B	A	A	A	-	A	B	B	A	B	B	A	B	B	B	B	A	A	A	-	A	A	A	A	A	B	B
507	R	1R	1	22.575	21.692	20.849	U		rPt-400843	B	B	A	A	A	A	A	A	A	B	B	A	A	B	A	A	A	B	A	B	B	A	B	B	A	B	B	B	B	A	A	A	B	A	A	A	A	A	B	B
509	R	1R	1	23.228	22.388	20.849	U		rPt-507254	B	B	A	A	A	A	A	A	A	B	B	A	A	B	A	A	A	B	A	B	B	A	B	B	A	B	B	B	B	A	A	A	B	A	A	A	A	A	B	B
511	R	1R	1	26.632	25.791	25.407	U		rPt-401385	-	A	A	A	A	A	A	A	A	B	B	A	A	B	A	A	A	A	A	B	B	A	B	B	A	B	B	B	B	A	A	A	B	A	A	A	A	A	B	B
512	R	1R	1	27.343	26.504	25.407	U		rPt-390497	B	A	-	A	A	A	A	A	A	B	B	A	A	B	A	A	A	A	A	B	-	A	-	B	A	B	B	B	B	A	A	A	B	A	A	A	A	A	B	-
513	R	1R	1	29.53	28.734	28.007	U		rPt-509578	B	A	A	A	A	A	A	A	A	B	B	A	A	B	A	A	A	A	A	B	B	A	B	B	A	B	B	B	B	A	A	A	B	A	A	A	A	A	B	B
514	R	1R	1	31.264	30.495	29.306	U		rPt-3933	B	A	A	A	A	A	A	A	A	B	B	A	A	B	A	A	A	A	A	B	B	A	B	B	A	B	B	B	B	A	A	A	B	A	A	A	A	A	B	B
516	R	1R	1	34.158	32.836	30.605	U		rPt-389828	B	A	A	A	A	A	A	A	A	B	B	A	A	B	A	A	A	A	A	B	B	A	B	B	A	B	B	B	B	A	A	A	B	A	A	A	A	A	B	B
517	R	1R	1	35.447	34.146	31.326	U		rPt-506519	B	A	A	A	A	A	A	A	A	-	B	A	A	B	A	A	A	A	A	B	B	A	B	B	A	-	B	B	-	A	A	A	B	A	A	A	A	A	-	B
518	R	1R	1	60.977	60.151	55.268	U	3	rPt-507790	A	A	A	A	A	A	A	A	-	B	B	B	A	-	A	A	-	A	-	A	B	A	A	B	A	A	B	A	A	-	A	A	B	A	B	B	A	A	B	B
519	R	1R	1	74.499	73.884	68.497	U		rPt-390261	A	A	A	B	A	A	A	A	A	B	B	B	A	B	B	A	A	A	A	A	B	A	A	-	A	A	B	A	A	A	B	A	B	-	B	-	A	A	-	B
520	R	1R	1	75.216	74.644	69.205	U		rPt-399831	A	A	A	B	A	A	A	A	A	B	B	B	A	B	B	A	A	A	A	A	B	A	A	B	A	A	B	-	A	A	B	A	B	A	B	B	A	A	A	B
521	R	1R	1	78.028	77.46	71.805	U	1	tPt-512901	A	A	A	B	A	A	A	A	A	B	B	B	A	B	B	A	A	A	A	A	B	A	A	A	A	A	B	A	A	A	B	A	B	A	B	B	A	A	A	-
523	R	1R	1	80.458	79.994	73.208	U	1	rPt-508678	A	A	A	B	A	A	A	A	A	B	B	B	A	B	B	A	A	A	A	A	B	A	A	A	A	A	B	A	A	A	B	-	B	A	B	B	A	A	A	B
525	R	2R	1	0	0	0	U		rPt-505372	B	A	A	A	B	B	B	B	B	A	B	B	A	B	B	B	A	A	B	B	B	-	B	B	A	B	A	B	A	B	A	B	B	B	A	B	A	B	A	B
526	R	2R	1	9.105	9.262	9.314	U	6	tPt-513081	B	A	A	A	B	B	B	B	B	-	B	B	A	B	B	B	A	-	B	B	B	B	B	B	A	B	A	B	A	B	B	B	B	B	-	A	A	B	A	B
528	R	2R	1	13.044	13.253	11.64	U		tPt-4269	B	A	A	A	B	B	B	B	-	A	B	-	A	B	B	B	A	A	B	B	B	B	B	B	A	B	A	B	A	B	B	B	B	-	A	-	A	B	A	B
529	R	2R	1	16.913	17.191	15.512	U		rPt-410909	B	A	A	A	B	B	B	B	B	A	B	B	A	B	B	-	A	A	B	B	B	B	B	B	A	B	A	B	A	B	A	B	B	A	A	A	A	B	A	B
530	R	2R	1	17.537	17.811	16.252	U		rPt-390448	B	A	A	A	B	-	B	B	B	A	B	B	A	B	-	-	A	-	B	B	B	B	B	B	A	B	A	-	-	B	A	B	B	A	A	A	A	B	A	B
531	R	2R	1	18.456	18.676	17.246	U		rPt-411450	B	A	A	A	B	B	B	B	B	A	B	B	A	B	B	B	A	A	B	B	B	B	B	B	A	B	A	B	A	B	B	B	-	A	A	A	A	B	A	-
532	R	2R	1	23.9	24.249	23.334	U	1	rPt-507675	B	A	A	A	B	B	B	B	B	A	B	B	A	B	B	B	A	A	B	B	B	B	B	B	A	B	A	B	A	B	B	B	B	A	A	A	-	B	A	B
533	R	2R	1	25.652	26.01	24.633	U	1	rPt-506817	B	A	A	A	B	B	B	B	A	A	B	B	A	B	B	B	A	-	B	B	B	B	B	-	A	B	A	B	A	-	B	B	B	A	A	A	A	B	A	B
535	R	2R	1	32.015	32.443	31.825	U	1	rPt-505891	B	A	-	A	B	B	B	B	A	B	B	B	A	B	B	B	A	A	B	B	B	B	B	B	B	A	A	B	A	B	B	A	B	A	A	A	A	B	A	B
538	R	2R	1	32.622	33.075	31.825	U	1	rPt-390653	B	A	A	A	B	B	B	B	A	B	B	B	A	B	B	B	A	A	B	B	B	B	B	B	B	A	A	B	A	B	B	A	B	A	A	A	A	B	A	B
539	R	2R	1	33.894	34.35	33.261	U	1	rPt-399895	B	A	A	A	B	B	B	B	A	B	B	B	A	B	B	B	A	A	B	B	B	B	B	B	B	A	A	B	A	B	B	A	B	A	B	A	A	B	A	B
541	R	2R	1	39.01	39.526	38.993	U	2	rPt-509138	B	A	A	A	B	B	B	B	A	B	B	B	A	B	B	B	A	A	B	B	B	B	A	B	B	A	A	B	A	B	B	A	A	A	B	A	A	B	A	B
542	R	2R	1	40.178	40.696	40.292	U	1	rPt-507782	B	A	A	A	B	B	B	B	A	B	B	B	A	B	B	B	A	A	B	B	B	B	A	B	B	A	A	B	A	B	B	A	A	A	B	A	A	B	A	B
545	R	2R	1	41.913	42.451	41.591	U		rPt-507946	B	A	A	A	B	B	B	B	A	B	B	B	A	B	B	B	A	A	B	B	B	B	A	B	B	A	A	B	A	B	B	A	A	A	B	A	A	B	A	B
549	R	2R	1	42.491	43.036	42.241	U		rPt-402364	B	A	A	A	B	B	B	B	A	B	B	B	A	B	B	B	A	A	B	B	B	B	A	B	B	A	A	B	A	B	B	A	A	A	B	A	A	B	A	B
560	R	2R	1	43.387	43.913	42.241	U		rPt-505494	B	A	A	A	B	B	B	B	A	B	B	B	A	B	B	B	A	A	B	B	B	B	A	B	B	A	A	B	A	B	B	A	A	A	B	A	A	B	A	B
562	R	2R	1	44.225	44.79	42.89	U		rPt-505547	B	A	A	A	B	B	B	B	A	B	B	B	A	B	B	B	A	A	B	B	B	B	A	B	B	A	A	B	A	B	B	A	A	A	B	A	A	B	A	B
564	R	2R	1	46.14	46.78	45.49	U		rPt-8307	B	A	A	A	B	B	B	B	A	B	B	B	A	B	B	B	A	A	B	B	B	B	A	B	B	A	A	B	A	B	-	A	A	A	B	A	A	B	A	B
566	R	2R	1	47.14	47.727	45.49	U	2	rPt-402102	B	A	A	A	B	B	B	B	A	B	B	B	A	B	B	B	A	A	B	B	B	B	A	B	B	A	A	B	A	B	B	A	A	A	B	A	A	B	A	B
570	R	2R	1	48.302	48.897	47.439	U	1	rPt-402236	B	A	A	A	B	B	B	B	A	B	B	B	A	B	B	B	A	A	B	B	B	B	A	B	B	A	A	B	A	B	B	-	A	A	B	A	A	B	A	B
571	R	2R	1	49.464	50.067	48.738	U	1	rPt-508452	B	A	A	A	B	B	B	B	A	B	B	B	A	B	B	B	A	A	B	B	B	B	A	B	B	A	A	B	A	B	B	A	A	A	B	A	A	B	A	B
572	R	2R	1	50.817	51.43	49.634	U	1	rPt-508608	B	A	A	A	B	B	B	B	A	B	B	B	A	B	B	B	A	A	B	B	B	B	A	B	B	A	A	B	A	B	B	A	A	A	B	A	A	B	A	B
573	R	2R	1	51.701	52.301	51.349	U	1	wPt-6576	B	A	A	A	B	B	B	B	A	B	B	B	A	B	B	B	A	A	B	B	B	B	A	B	B	A	A	B	A	B	B	A	A	A	B	A	A	B	A	B
575	R	2R	1	53.511	54.162	51.349	U		tPt-513861	B	A	A	A	B	B	B	B	A	B	B	B	A	B	B	B	A	A	B	B	B	B	A	B	B	A	A	B	A	B	B	A	A	A	B	A	A	B	A	B
578	R	2R	1	55.246	55.917	52.648	U		rPt-400410	B	A	A	A	B	B	B	B	A	B	B	B	A	B	B	B	A	A	B	B	B	B	A	B	B	A	A	B	A	B	B	A	A	A	B	A	A	B	A	B
586	R	2R	1	55.824	56.507	53.297	U		rPt-401315	B	A	A	A	B	B	B	B	A	B	B	B	A	B	B	B	A	A	B	B	B	B	A	B	B	A	A	B	A	B	B	A	A	A	B	A	A	B	A	B
589	R	2R	1	58.15	58.268	55.897	U	1	rPt-509056	B	A	-	A	B	B	B	B	A	B	B	B	A	B	B	B	A	-	B	B	B	B	A	B	B	A	A	B	A	B	B	A	-	A	B	A	A	B	A	B
592	R	2R	1	59.317	59.438	56.547	U		rPt-509001	B	A	A	A	B	B	B	B	A	B	B	B	A	B	B	B	A	A	B	B	B	B	A	B	B	A	A	B	-	B	B	A	A	A	B	A	A	B	A	B
593	R	2R	1	60.098	60.21	56.547	U		rPt-506760	B	A	A	A	B	B	B	B	A	B	B	B	A	B	B	B	A	A	B	B	B	B	A	-	B	A	A	B	A	B	-	-	A	A	B	A	A	B	A	B
594	R	2R	1	61.335	61.573	58.261	U		tPt-513657	B	A	A	A	B	B	B	B	A	B	B	B	A	B	B	B	A	A	B	B	B	B	A	B	B	A	A	A	A	B	B	A	A	A	B	A	A	B	A	B
598	R	2R	1	62.312	62.503	59.301	U		rPt-9914	B	A	A	A	B	B	B	B	A	B	B	B	A	B	-	B	A	A	B	B	B	B	A	B	B	A	A	A	A	B	B	A	A	A	B	A	A	B	A	B
599	R	2R	1	65.681	65.888	62.409	U		tPt-2544	B	A	A	A	B	B	B	B	A	B	B	B	A	B	B	B	A	A	B	B	B	B	A	B	-	A	A	B	A	B	B	A	A	A	B	A	A	B	A	B
600	R	2R	1	66.259	66.473	62.409	U		rPt-399774	B	A	A	A	B	B	B	B	A	B	B	B	A	B	B	B	A	A	B	B	B	B	A	B	B	A	A	B	A	B	B	A	A	A	B	A	A	B	A	B
601	R	2R	1	71.592	71.26	67.471	U		rPt-399529	B	A	A	A	B	-	B	-	A	B	-	-	A	B	-	B	A	A	B	B	B	B	A	B	-	A	A	A	A	-	B	A	A	A	B	A	A	B	A	B
602	R	2R	1	73.83	72.95	69.609	U		rPt-400316	B	A	A	A	B	B	B	B	A	B	B	B	A	B	B	B	A	A	-	-	B	B	A	-	-	A	A	A	A	B	B	A	A	A	B	A	A	B	A	B
603	R	2R	1	75.571	74.711	70.908	U		rPt-390292	B	A	A	A	B	B	B	B	A	B	B	B	A	B	B	B	A	A	B	B	B	B	A	B	B	A	A	A	A	B	B	A	A	A	B	A	A	B	A	B
604	R	2R	1	80.377	79.515	74.472	U		rPt-507622	B	A	A	A	B	B	B	B	A	B	B	B	A	B	B	B	-	A	B	B	-	-	A	B	-	A	A	A	A	B	B	A	A	A	B	B	A	B	A	B
605	R	2R	1	83.729	82.983	78.115	U		rPt-399621	B	A	-	A	B	B	B	A	A	B	B	B	A	B	B	B	A	A	B	B	B	B	A	B	B	A	A	A	A	B	B	A	A	A	B	-	A	B	A	-
608	R	2R	1	88.443	87.74	82.091	U		rPt-411066	B	A	A	A	B	B	B	A	A	B	B	B	A	B	B	B	A	A	B	B	B	B	A	B	B	A	A	A	A	B	B	B	A	A	B	B	A	B	A	B
609	R	3R	1	0	0	0	U	6	tPt-4097	B	B	A	A	B	-	-	A	B	B	B	B	B	B	A	B	B	B	B	B	B	B	B	B	-	B	B	B	B	-	B	B	B	B	-	A	B	B	B	B
610	R	3R	1	0.919	1.006	1.176	U	6	rPt-389313	B	B	A	A	B	B	B	A	B	B	B	B	B	B	A	B	B	B	B	B	B	B	B	B	B	B	B	B	B	B	B	B	B	B	B	A	B	B	B	B
611	R	3R	1	6.989	6.982	6.376	U	6	rPt-508609	B	B	A	A	B	B	B	A	B	B	B	B	B	B	A	B	B	B	B	B	B	B	B	B	B	B	B	B	B	B	B	B	B	B	B	A	B	B	B	B
617	R	3R	1	7.758	7.789	7.285	U	6	wPt-4830	B	B	A	A	B	B	B	A	B	B	B	B	B	-	A	B	-	B	B	B	B	-	B	B	B	B	B	B	B	B	B	B	B	B	-	A	B	B	B	B
618	R	3R	1	9.174	9.275	8.851	U	6	rPt-506464	B	B	A	A	B	B	B	A	B	B	B	A	B	B	A	B	B	B	B	B	B	B	B	B	B	B	B	-	B	B	B	B	B	B	B	A	B	B	B	B
619	R	3R	1	10.14	10.263	9.903	U	6	rPt-507624	B	B	A	A	B	B	B	A	B	B	B	A	B	B	A	B	B	B	B	B	B	B	B	B	B	B	B	B	B	B	B	B	B	B	B	A	B	B	-	B
621	R	3R	1	12.32	12.498	12.45	U	6	rPt-507058	B	B	A	A	B	-	B	A	B	B	B	-	B	B	A	B	B	B	B	B	B	B	B	B	B	B	B	B	B	B	B	B	B	B	B	A	B	-	-	B
623	R	3R	1	29.348	29.768	30.265	U	6	rPt-509013	B	A	A	A	B	B	B	A	B	B	B	B	B	A	A	B	B	A	B	A	B	B	B	B	B	B	A	B	B	B	B	B	B	B	B	A	B	B	A	B
625	R	3R	1	29.926	30.353	30.915	U	6	rPt-389875	B	A	A	A	B	B	B	A	B	B	B	B	B	-	A	B	B	A	B	A	B	B	B	B	B	B	A	B	B	B	B	B	B	B	B	-	B	B	A	B
628	R	3R	1	31.661	32.108	32.864	U	5	rPt-399666	B	A	A	A	B	B	B	A	B	B	B	B	B	A	-	B	B	A	B	A	B	B	-	B	B	B	A	B	B	B	B	-	B	B	B	A	B	B	A	-
630	R	3R	1	32.494	33.026	33.831	U	3	rPt-506033	B	A	A	A	B	B	B	A	B	B	B	B	B	A	A	B	B	A	B	A	B	B	B	B	B	-	A	B	B	B	B	B	B	B	B	A	B	B	A	B
633	R	3R	1	33.395	33.862	34.812	U	4	rPt-509148	B	A	A	A	B	B	B	A	B	B	B	B	B	A	A	B	B	A	B	A	B	B	B	B	B	B	A	B	B	B	B	B	B	B	B	A	B	B	A	B
635	R	3R	1	34.552	35.032	35.461	U	4	rPt-411391	B	A	A	A	B	B	B	A	B	B	B	B	B	A	A	B	B	A	B	A	B	B	B	B	B	B	A	B	B	B	B	B	B	B	B	A	B	B	A	B
639	R	3R	1	35.708	36.202	36.76	U	3	rPt-508765	B	A	A	A	B	B	B	A	B	B	B	B	B	A	A	B	B	A	B	A	B	B	B	B	B	B	A	B	B	B	B	B	B	B	B	A	B	B	A	B
645	R	3R	1	36.864	37.372	37.41	U	5	rPt-507278	B	A	A	A	B	B	B	A	B	B	B	B	B	A	A	B	B	A	B	A	B	B	B	B	B	B	A	B	B	B	B	B	B	B	B	A	B	B	A	B
656	R	3R	1	37.442	37.957	37.41	U	3	rPt-401954	B	A	A	A	B	B	B	A	B	B	B	-	-	A	A	B	B	A	B	A	B	B	B	B	B	B	A	B	B	B	B	B	B	B	B	A	B	B	A	B
660	R	3R	1	38.02	38.541	38.059	U	3	rPt-509647	B	A	A	A	B	B	B	A	B	B	B	B	B	A	A	B	B	A	B	A	B	B	B	B	B	B	A	B	B	B	B	B	B	B	B	A	B	B	A	B
662	R	3R	1	38.598	39.126	38.059	U	3	rPt-8294	B	A	A	A	B	B	B	A	B	B	B	B	B	A	A	B	B	A	B	A	B	B	B	B	B	B	A	B	B	B	B	B	B	B	B	A	B	B	A	B
666	R	3R	1	39.177	39.711	38.059	U	3	rPt-399942	B	A	A	A	B	B	B	A	B	B	B	B	B	A	A	B	B	A	B	A	B	B	B	B	B	B	A	B	B	B	B	B	B	B	B	A	B	B	A	B
670	R	3R	1	39.755	40.296	38.059	U	4	rPt-508194	B	A	A	A	B	B	B	A	B	B	B	B	B	A	A	B	B	A	B	A	B	B	B	B	B	B	A	B	B	B	B	B	B	B	B	A	B	B	A	B
674	R	3R	1	44.754	45.378	41.728	U	5	rPt-401738	B	A	A	A	B	B	B	A	B	B	B	B	B	A	A	B	B	A	B	A	B	B	B	B	B	B	A	B	B	B	B	B	B	-	B	A	B	B	A	B
677	R	3R	1	48.937	49.616	43.651	U	3	rPt-506740	B	A	A	A	B	B	B	A	B	B	B	B	B	A	A	B	B	A	B	A	B	B	B	B	B	B	A	-	B	B	B	B	B	B	B	A	B	B	A	B
679	R	3R	1	50.209	50.885	45.236	U	5	rPt-5688	B	A	A	A	B	B	B	A	B	B	B	B	B	A	A	B	B	A	B	A	B	B	B	B	B	B	A	B	B	B	B	B	B	B	B	A	B	B	A	B
680	R	3R	1	51.406	52.09	45.885	U	3	rPt-508012	B	A	A	A	B	B	B	A	B	B	B	B	B	A	A	B	B	A	B	A	B	B	B	B	B	B	A	B	B	B	B	B	B	B	B	A	B	B	A	B
682	R	3R	1	61.092	61.983	55.779	U		rPt-400264	B	A	A	A	B	B	A	A	B	A	B	B	B	A	A	B	B	A	B	A	B	B	B	B	B	B	A	B	B	B	B	B	B	B	B	A	B	A	A	B
683	R	3R	1	68.368	69.286	62.997	U		tPt-513724	B	A	A	A	B	B	A	A	B	A	B	B	A	A	A	B	B	A	B	A	A	-	B	B	B	B	B	B	B	B	B	B	B	B	-	A	B	A	A	B
686	R	3R	1	68.946	69.871	63.647	U		rPt-402303	B	A	A	A	B	B	A	A	B	A	B	B	A	A	A	B	B	A	B	-	-	B	B	B	B	B	B	B	B	-	B	B	B	B	B	A	B	A	A	B
688	R	3R	1	71.7	72.646	64.946	U		rPt-507999	B	A	A	A	B	B	A	A	B	A	B	B	A	A	A	B	B	A	B	-	A	B	B	B	B	A	B	B	B	B	B	-	B	B	B	A	B	-	A	B
689	R	3R	1	73.059	74.044	66.245	U	1	rPt-401316	B	A	-	A	B	B	-	A	B	A	B	B	A	A	A	B	B	A	B	A	A	B	B	B	B	A	B	B	B	B	B	B	B	B	B	A	B	A	A	B
690	R	3R	1	74.435	75.383	66.959	U	3	rPt-507569	B	A	A	A	B	B	A	-	B	A	B	B	A	A	A	B	B	A	B	A	A	B	B	B	B	A	B	B	B	B	B	B	B	B	B	A	B	A	A	B
693	R	4R	1	0	0	0	U		rPt-398820	B	B	A	B	A	B	B	A	A	B	A	B	A	B	A	A	A	B	B	B	A	B	A	B	A	A	A	B	B	B	B	B	B	A	B	B	A	B	B	B
695	R	4R	1	14.209	13.726	11.648	U		wPt-8650	B	B	A	B	A	B	B	A	A	B	A	B	A	B	A	A	A	B	B	B	B	A	A	B	A	A	A	B	B	B	B	B	B	A	B	B	A	B	A	B
696	R	4R	1	28.167	27.863	26.768	U		rPt-508639	A	B	B	B	A	B	B	A	A	A	A	-	A	A	A	A	B	A	B	A	B	A	A	B	A	A	A	B	B	B	B	B	B	A	B	B	A	B	A	B
697	R	4R	1	31.084	30.796	30.026	U	1	rPt-398700	A	B	B	B	A	B	B	A	A	A	A	B	A	A	A	A	B	A	B	A	B	A	A	B	A	A	A	B	B	B	B	B	B	A	B	B	A	B	A	B
698	R	4R	1	31.668	31.381	30.026	U		rPt-2245	A	B	B	B	A	B	B	A	A	A	A	B	A	A	A	A	B	A	B	A	B	A	A	B	A	A	A	B	B	B	B	B	B	A	B	B	A	B	A	B
699	R	4R	1	34.567	34.309	33.277	U		rPt-389466	A	B	B	B	A	B	B	A	A	A	A	B	A	A	A	A	B	A	B	A	B	A	A	B	A	A	-	B	B	B	B	B	B	A	B	B	A	B	A	B
702	R	4R	1	38.633	38.411	37.181	U		rPt-507938	A	B	B	B	A	B	B	A	A	A	A	B	A	A	A	A	B	A	B	A	B	A	B	B	A	A	A	B	B	B	B	B	B	A	B	A	A	B	A	B
703	R	4R	1	39.217	38.996	37.181	U		rPt-398487	A	B	B	B	A	B	B	A	A	A	A	B	A	A	A	A	B	A	B	A	B	A	B	B	A	A	A	B	B	B	B	B	B	A	B	A	A	B	A	B
710	R	4R	1	44.813	44.675	43.711	U		rPt-399987	A	B	B	A	A	B	B	B	A	A	A	B	A	A	A	A	B	A	B	A	B	A	A	B	A	A	A	B	B	B	B	B	B	A	B	A	A	B	A	B
711	R	4R	1	47.225	47.098	46.311	U		rPt-508996	A	B	B	A	A	B	B	B	A	A	A	B	A	A	-	A	B	A	B	-	B	A	A	B	A	A	A	B	B	B	B	B	B	A	B	A	A	B	A	B
712	R	4R	1	47.913	47.794	46.311	U		rPt-410866	A	B	B	A	A	B	B	B	-	A	-	B	-	A	A	-	B	A	B	A	B	A	A	B	A	A	A	B	B	B	B	B	B	A	B	A	-	B	A	B
713	R	4R	1	48.491	48.379	46.311	U		rPt-400825	A	B	B	A	A	B	B	B	A	A	A	B	A	A	A	A	B	A	B	A	B	A	A	B	A	A	A	B	B	B	B	B	B	A	B	A	A	B	A	B
714	R	4R	1	49.989	49.906	47.207	U		rPt-509308	A	B	B	A	A	B	B	B	A	A	A	B	A	A	A	A	B	A	B	A	B	A	A	B	A	A	A	B	B	B	B	B	B	A	B	A	A	B	A	B
718	R	4R	1	51.087	51.058	48.682	U		rPt-506216	A	B	B	A	A	B	B	B	A	A	A	B	A	A	A	A	B	A	B	A	B	A	A	B	A	A	A	B	B	B	B	B	B	A	B	A	A	B	A	B
719	R	4R	1	52.041	52.006	49.558	U		rPt-506239	A	B	B	A	A	B	B	B	A	A	A	B	A	A	A	A	B	A	B	A	B	A	A	B	A	A	A	B	B	-	B	B	B	A	B	A	A	B	A	-
720	R	4R	1	54.03	53.96	50.857	U		rPt-411069	A	B	B	A	A	B	B	B	A	A	A	B	A	A	A	A	B	A	B	A	B	A	A	B	A	A	A	B	B	B	B	B	B	A	B	A	A	B	A	B
721	R	4R	1	56.078	56.019	52.852	U		rPt-398636	A	B	B	-	A	B	-	B	A	A	A	B	A	A	A	A	-	A	-	A	-	A	A	-	A	A	A	B	B	B	B	B	B	A	B	A	A	B	A	B
723	R	4R	1	57.847	57.851	54.756	U		rPt-508998	A	B	B	A	A	B	B	B	A	A	A	B	A	A	A	A	B	A	B	A	B	A	A	B	A	A	A	B	B	-	B	B	B	A	B	A	A	B	A	B
725	R	4R	1	60.416	60.561	57.212	U		rPt-390310	A	B	B	-	-	B	B	B	A	A	-	B	A	A	A	A	B	A	B	A	B	A	A	B	A	A	A	B	-	B	B	B	B	A	B	A	A	B	-	B
726	R	4R	1	63.431	63.529	59.896	U		rPt-509441	A	B	B	-	A	B	B	B	A	A	A	B	A	A	A	-	B	A	B	-	B	A	A	B	A	A	-	B	B	B	B	B	B	A	B	A	A	B	-	B
727	R	4R	1	66.667	66.809	62.015	U		rPt-507250	A	B	B	A	A	B	B	B	A	A	A	B	A	A	A	-	B	A	B	A	B	A	A	B	A	A	A	B	B	B	B	B	B	A	B	A	A	B	B	-
729	R	4R	1	67.488	67.587	63.047	U		rPt-508795	A	B	B	A	-	B	B	B	-	A	A	B	-	A	A	-	B	A	B	A	B	A	A	B	A	A	A	B	B	B	B	B	B	A	B	A	-	B	B	B
731	R	4R	1	69.084	69.272	64.548	U		rPt-7872	A	B	B	A	A	B	B	B	A	A	A	B	A	A	A	A	B	A	B	A	B	A	A	B	A	A	A	B	B	B	B	B	B	A	B	A	A	-	A	B
735	R	4R	1	70.691	70.869	65.853	U		rPt-411238	A	B	B	A	A	B	B	B	A	A	A	B	A	A	A	A	B	A	B	A	B	A	A	B	A	A	-	B	B	B	B	B	B	A	B	A	A	B	A	B
740	R	4R	1	71.709	71.892	65.853	U		rPt-401136	A	B	B	A	A	B	B	B	A	A	A	B	A	A	A	A	B	A	B	A	B	A	A	B	A	A	A	B	B	B	B	B	B	A	B	A	A	B	A	B
757	R	4R	1	73.444	73.647	67.159	U		rPt-390565	A	B	B	A	A	B	B	B	A	A	A	B	A	A	A	A	B	A	B	A	B	A	A	B	A	A	A	B	B	B	B	-	B	A	B	A	A	B	A	B
758	R	4R	1	74.993	75.262	68.848	U		rPt-506530	A	B	B	A	A	B	B	B	A	A	A	B	A	A	A	A	B	A	B	A	B	A	A	B	A	A	A	B	B	B	B	B	B	A	B	A	A	B	A	B
760	R	4R	1	75.756	75.987	69.763	U		rPt-410792	A	B	B	A	A	B	B	B	A	A	A	B	A	A	A	A	B	A	B	A	B	A	A	A	-	-	A	B	B	B	B	B	B	A	B	A	A	B	A	B
761	R	4R	1	78.07	78.334	71.062	U		rPt-389383	A	B	B	A	A	B	B	B	A	A	A	B	A	A	A	A	B	A	B	A	B	-	A	A	A	A	A	B	B	B	B	B	B	A	B	A	A	B	A	B
762	R	4R	1	78.729	79.036	71.796	U		rPt-401323	A	B	B	A	A	B	B	B	A	A	A	B	A	A	A	A	B	A	B	A	B	A	A	A	A	A	A	B	B	B	B	B	B	A	B	A	A	B	A	B
765	R	4R	1	81.541	81.851	74.963	U		rPt-509171	A	B	B	A	A	B	B	B	A	A	A	B	A	A	A	A	B	A	B	A	B	A	A	A	A	A	A	B	B	B	B	B	B	A	A	A	A	B	A	B
767	R	4R	1	86.056	85.778	78.867	U		tPt-514263	A	B	B	A	A	B	B	B	A	A	A	B	A	A	A	A	B	A	B	A	B	A	A	A	A	A	A	B	B	B	B	B	B	B	A	B	A	B	A	B
768	R	4R	1	86.727	86.444	79.516	U		rPt-400965	A	B	B	A	A	B	B	B	-	A	A	B	A	A	A	A	B	A	B	A	B	A	A	A	A	A	A	B	B	B	B	B	B	B	A	B	A	B	A	B
769	R	4R	1	87.357	87.123	80.165	U		rPt-400828	A	B	B	A	A	B	B	B	A	A	A	B	A	A	A	A	B	A	B	A	B	A	A	A	A	A	A	B	B	B	B	B	B	B	A	B	A	B	A	B
778	R	4R	1	87.935	87.708	80.165	U		tPt-513991	A	B	B	A	A	B	B	B	A	A	A	B	A	A	A	A	B	A	B	A	B	A	A	A	A	A	A	B	B	B	B	B	B	B	A	B	A	B	A	B
784	R	4R	1	88.513	88.292	80.815	U		rPt-390504	A	B	B	A	A	B	B	B	A	A	A	B	A	A	A	A	B	A	B	A	B	A	A	A	A	A	A	B	B	B	B	B	B	B	A	B	A	B	A	B
786	R	4R	1	89.675	89.462	82.114	U		rPt-410802	A	B	B	A	A	B	B	B	A	A	A	B	A	A	A	A	B	A	B	A	B	A	A	A	A	-	A	B	-	B	B	B	B	B	A	B	A	B	A	B
789	R	4R	1	94.78	94.579	87.84	U		rPt-400440	A	B	B	A	A	B	B	B	A	A	A	B	A	A	A	B	-	A	B	A	A	A	A	A	A	-	A	B	B	B	B	B	B	B	A	B	A	B	A	B
790	R	4R	1	96.474	96.334	89.718	U		rPt-401775	A	B	B	A	A	B	B	B	A	A	A	B	A	A	A	B	B	A	B	A	-	A	A	A	A	A	-	B	B	B	B	B	B	B	A	B	A	B	-	B
791	R	4R	1	97.214	97.106	90.594	U		rPt-401518	A	B	B	A	A	B	B	B	A	A	A	B	A	A	A	B	B	A	B	A	A	A	A	A	A	A	A	B	B	B	B	B	B	B	A	B	A	-	A	B
793	R	4R	1	98.607	98.464	92.14	U		rPt-401071	-	-	B	A	A	B	B	B	A	A	A	-	A	A	A	B	B	A	B	A	A	A	A	A	A	A	A	B	B	B	B	B	B	B	A	B	A	B	A	B
795	R	4R	1	101.263	101.203	95.144	U		rPt-507901	B	B	B	A	A	B	B	B	A	A	A	B	A	A	A	B	B	A	B	A	A	A	A	A	A	A	A	B	B	B	B	B	B	B	A	B	A	B	A	B
800	R	4R	1	103.577	103.544	96.443	U		rPt-508124	B	B	B	A	A	B	B	B	A	A	A	B	A	A	A	B	B	A	B	A	A	A	A	A	A	A	A	B	B	B	B	B	B	B	A	B	A	B	A	B
806	R	4R	1	107.632	107.647	99.694	U		rPt-7906	B	B	B	A	A	B	B	B	A	A	A	B	A	A	A	B	B	A	B	A	A	A	A	A	A	A	A	B	B	B	B	B	B	B	A	B	A	A	A	B
810	R	4R	1	109.616	109.677	100.493	U		rPt-509646	B	B	B	A	A	B	B	B	A	A	-	B	A	A	A	B	B	A	B	A	A	A	A	A	A	A	A	B	B	B	B	B	B	B	A	B	A	A	A	B
811	R	4R	1	112.144	112.211	103.405	U		rPt-508722	B	B	B	A	A	B	B	B	A	A	B	B	B	A	A	B	B	A	B	A	A	A	A	A	A	A	A	B	B	B	B	B	B	B	A	B	A	A	B	B
813	R	4R	1	112.843	112.925	104.243	U		rPt-401029	B	B	B	A	A	B	B	B	A	A	B	B	B	A	A	B	B	A	B	A	A	A	A	A	A	A	A	B	B	B	B	B	B	B	A	B	A	A	B	B
815	R	4R	1	115.169	115.266	106.843	U		rPt-506534	B	B	B	A	A	B	B	B	A	A	B	B	B	A	A	B	B	A	B	A	A	A	A	A	A	A	A	B	B	B	B	B	B	B	A	B	A	A	B	B
818	R	4R	1	118.074	118.193	110.094	U		rPt-400864	B	B	B	A	A	B	B	B	A	A	B	B	B	A	A	B	B	A	B	A	A	A	A	A	A	A	A	B	B	B	B	B	B	B	A	B	A	A	B	A
823	R	4R	1	122.717	122.885	115.308	U		rPt-505802	B	B	B	A	A	B	B	B	A	A	B	B	B	A	A	B	B	A	B	A	A	A	A	A	A	A	A	B	A	B	B	B	B	B	A	B	A	A	B	A
825	R	4R	1	123.295	123.47	115.97	U		rPt-509243	B	B	B	A	A	B	B	B	A	A	B	B	B	A	A	B	B	A	B	A	A	A	A	A	A	A	A	B	-	B	B	B	B	B	A	B	A	-	B	A
826	R	4R	1	127.356	127.579	120.541	U	1	tPt-3067	B	B	B	A	A	B	B	B	A	A	B	B	B	A	-	B	B	A	B	A	A	A	B	A	A	A	A	B	-	B	B	B	B	B	A	B	A	A	B	A
829	R	4R	1	128.518	128.754	121.84	U		rPt-411095	B	B	B	A	A	B	B	B	A	A	B	B	B	A	A	B	B	A	B	A	A	A	B	A	A	A	A	B	A	B	-	B	B	B	A	B	A	A	B	A
831	R	4R	1	129.674	129.924	122.49	U		rPt-401544	B	B	B	A	A	B	B	B	A	A	B	B	B	A	A	B	B	A	B	A	A	A	B	A	A	A	A	B	A	B	-	B	B	B	A	B	A	A	B	A
832	R	4R	1	133.729	134.027	126.394	U		rPt-401955	B	B	B	A	A	-	B	B	A	A	B	B	B	A	A	B	B	A	B	A	A	A	B	A	A	A	A	B	A	B	B	B	B	B	A	B	A	A	B	A
835	R	4R	1	135.788	136.128	128.109	U		rPt-401280	B	B	B	A	A	B	B	B	A	A	B	B	B	A	A	B	B	A	B	A	A	A	B	A	A	A	A	B	A	B	B	B	B	B	A	B	A	A	B	A
839	R	4R	1	137.303	137.666	129.096	U		rPt-400484	B	B	B	A	A	B	B	B	A	A	B	B	B	A	A	B	B	A	B	A	A	A	B	A	A	A	A	B	A	B	B	B	B	B	A	B	A	A	B	A
840	R	4R	1	143.761	144.325	134.454	U		wPt-7888	B	B	B	A	A	B	B	B	A	A	B	B	B	A	A	B	B	A	B	A	A	A	B	A	A	A	A	-	A	B	B	B	A	B	A	B	A	A	B	A
841	R	4R	1	148.177	148.652	138.763	U		rPt-389770	B	B	B	A	A	B	B	B	A	-	B	B	B	A	A	B	B	A	B	A	A	A	B	A	A	A	A	A	A	B	-	B	A	B	A	B	A	A	B	A
846	R	4R	1	148.813	149.324	138.763	U		rPt-399805	B	B	B	A	A	B	B	B	A	A	B	B	B	A	A	B	B	A	B	A	A	A	B	A	A	A	A	A	A	B	B	B	A	B	A	B	A	A	B	A
849	R	4R	1	157.25	157.91	147.139	U		rPt-508542	B	B	B	B	A	B	B	B	A	A	B	B	B	A	A	A	B	A	B	A	A	A	B	A	A	A	A	A	A	B	B	B	A	B	A	B	A	A	B	A
851	R	4R	1	158.21	158.817	148.029	U		rPt-509165	B	-	B	-	A	B	B	B	A	A	B	B	B	A	A	A	B	A	B	A	A	A	B	A	A	A	A	A	A	B	B	B	A	B	A	B	A	A	-	A
853	R	5R	1	0	0	0	U	3	rPt-508257	B	A	A	B	B	B	B	B	A	A	A	A	A	A	A	A	A	A	A	A	A	-	B	B	A	A	-	-	B	B	A	A	A	A	A	A	B	A	A	-
855	R	5R	1	9.698	9.208	7.717	U	5	rPt-505490	B	A	A	B	B	B	B	B	A	A	A	A	A	A	A	A	A	A	A	A	A	B	B	B	A	A	A	A	B	B	A	A	A	A	A	A	B	A	A	-
870	R	5R	1	16.45	15.962	15.294	U	5	rPt-400221	B	A	A	A	B	B	B	B	A	A	A	A	A	A	A	A	A	A	A	A	A	B	B	B	A	A	A	A	A	B	A	A	A	A	A	A	B	A	A	B
873	R	5R	1	18.769	18.303	17.893	U	3	rPt-506308	B	A	A	A	B	B	B	B	A	A	A	A	A	A	A	A	A	A	A	A	A	B	B	B	A	A	B	B	A	B	A	A	A	A	A	A	A	A	A	B
884	R	5R	1	21.083	20.644	20.493	U	3	rPt-399371	B	A	A	A	B	B	B	B	A	A	A	A	A	A	A	A	A	A	A	A	A	B	B	B	A	A	B	B	A	A	A	A	A	A	A	A	A	A	A	B
885	R	5R	1	21.864	21.439	21.376	U		tPt-513522	B	A	-	A	-	B	B	B	A	A	A	A	A	-	-	A	-	A	A	A	A	B	B	B	A	-	B	B	A	-	A	A	A	A	A	A	A	A	A	B
887	R	5R	1	25.541	25.165	25.489	U	2	rPt-509042	B	A	A	A	A	B	B	B	A	A	A	A	A	A	A	A	A	A	A	A	A	B	B	B	A	A	B	B	A	A	A	-	A	A	A	A	A	A	A	B
892	R	5R	1	27.247	26.932	27.425	U	6	rPt-8987	B	A	A	A	A	B	B	B	A	A	A	A	A	A	A	A	A	A	A	A	A	B	B	B	A	A	B	B	A	A	A	A	A	A	A	A	A	A	A	B
896	R	5R	1	28.027	27.693	28.309	U	6	rPt-505449	B	A	A	A	A	B	B	B	A	A	A	A	A	A	A	A	A	A	A	A	A	B	B	B	A	A	B	B	A	A	A	A	A	A	A	A	A	A	A	B
901	R	5R	1	60.049	60.247	61.717	U		rPt-400368	B	A	B	A	B	B	A	B	B	A	A	B	A	A	A	B	A	A	A	A	A	B	B	B	A	A	A	A	A	B	A	A	B	A	A	A	B	A	A	B
903	R	5R	1	64.093	64.344	65.601	U		rPt-401481	B	A	B	A	B	B	A	B	B	A	A	B	A	B	A	B	A	B	A	A	A	B	B	B	A	A	A	A	A	B	A	A	B	A	A	A	B	A	A	B
905	R	5R	1	64.769	65.004	66.341	U		rPt-390685	B	A	B	A	B	B	A	B	B	A	A	B	A	B	A	B	A	B	A	A	A	B	B	B	A	A	A	A	A	B	A	A	B	A	A	A	B	A	A	B
908	R	5R	1	65.347	65.589	66.991	U		rPt-505220	B	A	B	A	B	B	A	B	B	A	A	B	A	B	A	B	A	B	A	A	A	B	B	B	A	B	A	A	A	B	A	A	B	A	A	A	B	A	A	B
910	R	5R	1	66.203	66.414	67.997	U		rPt-399999	B	A	B	A	B	B	A	B	B	A	A	B	A	B	A	B	A	B	A	A	A	B	B	B	A	B	A	A	B	B	A	A	B	A	A	A	B	A	-	B
912	R	5R	1	67.209	67.437	68.939	U		rPt-509088	B	A	B	A	B	B	A	B	B	A	A	B	A	B	A	B	A	B	A	A	A	B	B	B	A	B	A	A	B	B	A	A	B	A	A	A	B	A	A	B
919	R	5R	1	71.072	71.393	72.843	U		rPt-9131	B	A	B	A	B	B	A	B	B	A	A	B	A	B	B	B	A	B	A	A	A	B	B	B	A	B	-	A	B	B	A	A	B	A	A	A	B	A	A	B
920	R	5R	1	71.731	72.036	72.843	U	1	rPt-509677	B	A	B	A	B	B	A	B	B	A	A	B	A	B	B	-	A	B	A	A	A	B	B	B	A	B	-	A	B	B	A	A	B	A	A	A	B	-	A	B
921	R	5R	1	73.622	73.985	75.625	U	1	rPt-509048	B	A	B	A	B	B	A	B	B	A	A	B	B	B	B	B	A	B	A	-	B	B	B	B	-	B	A	A	B	B	A	A	B	A	A	A	B	A	A	B
924	R	5R	1	99.337	100.02	99.156	U		rPt-400314	A	B	B	A	B	B	B	B	A	A	A	A	B	B	B	B	A	B	A	A	B	A	A	B	B	B	A	A	B	B	A	A	A	A	A	A	B	A	A	B
927	R	5R	1	100.494	101.201	100.455	U		rPt-410845	A	B	B	A	B	B	B	B	A	A	B	A	B	B	B	B	A	B	A	A	B	A	A	B	B	B	A	A	B	B	A	A	A	A	A	A	B	A	A	B
932	R	5R	1	102.385	103.091	102.411	U		rPt-508925	A	B	B	A	B	B	B	B	A	A	B	A	B	B	B	B	A	B	A	A	B	A	A	B	B	B	A	A	B	B	A	A	A	A	A	A	B	A	A	B
934	R	5R	1	109.048	109.863	109.517	U		rPt-399681	A	B	B	A	B	B	B	B	A	A	B	A	B	B	B	B	A	B	A	A	B	A	A	B	B	B	A	A	B	B	A	A	A	A	A	A	B	B	A	B
935	R	5R	1	112.011	112.867	111.381	U		rPt-390362	A	B	B	A	B	B	B	B	A	A	B	A	B	B	B	B	-	B	A	A	-	A	A	-	B	B	-	A	B	B	A	A	A	A	A	A	B	B	-	B
936	R	5R	1	112.745	113.639	112.303	U	1	rPt-508197	A	B	B	A	B	B	B	B	A	A	B	A	B	B	B	B	-	B	A	A	B	A	A	B	B	B	A	A	B	B	A	A	A	-	A	A	B	B	B	B
937	R	5R	1	122.03	123.089	121.449	U		rPt-399953	A	B	B	A	B	B	B	B	A	A	B	A	B	B	B	B	A	B	A	A	B	A	A	B	B	B	A	A	B	B	A	A	A	A	A	A	B	B	B	B
940	R	5R	1	122.631	123.691	121.449	U		rPt-398506	A	B	B	A	B	B	B	B	A	A	B	A	B	B	B	B	A	B	A	A	B	A	A	B	B	B	A	A	B	B	A	A	A	A	A	A	B	B	B	B
941	R	5R	1	123.51	124.61	122.099	U		rPt-411270	A	B	B	A	B	B	B	B	A	A	B	A	B	B	B	B	A	B	A	A	B	A	A	B	B	B	A	A	B	B	A	A	A	A	A	A	B	B	B	B
942	R	5R	1	124.365	125.446	122.748	U		rPt-508266	A	B	B	A	B	B	B	B	A	A	B	A	B	B	B	B	A	B	A	A	B	A	A	B	B	B	A	A	B	B	A	A	A	A	A	A	B	B	B	B
944	R	5R	1	125.521	126.616	124.047	U		rPt-390757	A	B	B	A	B	B	B	B	A	A	B	A	B	B	B	B	A	B	A	A	B	A	A	B	B	B	A	A	B	B	A	A	A	B	A	A	B	B	B	B
945	R	5R	1	126.88	127.949	124.826	U		rPt-505235	A	B	B	A	B	B	B	B	A	A	B	A	B	B	B	B	A	B	A	A	B	A	A	B	B	B	A	A	B	B	A	A	A	-	A	A	B	B	B	B
949	R	5R	1	129.617	130.736	127.309	U		tPt-513104	A	B	B	A	B	B	B	B	A	A	B	A	B	B	B	B	A	B	A	A	B	A	A	B	B	B	A	A	B	B	A	A	A	B	A	A	B	B	B	B
950	R	6R	1	0	0	0	U	6	rPt-402243	A	A	A	A	B	B	A	B	B	B	A	-	B	A	A	A	B	A	A	A	A	B	A	B	A	A	B	A	A	B	B	A	B	A	A	B	A	B	A	B
951	R	6R	1	1.393	1.386	0.753	U	1	rPt-506512	A	A	A	A	B	B	A	B	B	B	A	B	B	A	A	A	B	A	A	A	A	B	A	B	A	A	B	A	A	B	B	A	B	A	A	B	A	B	A	B
953	R	6R	1	10.343	10.377	8.729	U		rPt-401420	A	A	A	A	B	B	B	B	B	B	A	B	B	A	A	A	B	A	A	A	A	A	-	B	A	A	B	A	A	B	B	A	B	A	A	B	A	B	A	B
955	R	6R	1	11.505	11.547	10.028	U		rPt-509725	A	A	A	A	B	B	B	B	B	B	A	B	B	A	A	A	B	A	A	A	A	A	A	B	A	A	B	A	A	B	B	A	B	A	A	B	A	B	A	B
957	R	6R	1	14.404	14.474	12.628	U	1	rPt-401969	A	A	A	A	B	B	B	B	B	B	A	B	B	A	A	A	B	A	A	A	A	A	A	B	A	A	B	A	A	B	B	A	B	A	A	B	A	B	A	B
961	R	6R	1	15.219	15.298	13.277	U	1	rPt-508661	A	A	A	A	B	B	B	B	B	B	A	B	B	A	A	A	B	A	A	A	A	A	A	B	A	A	B	A	A	B	B	A	B	A	A	B	A	B	A	B
967	R	6R	1	16.48	16.574	13.277	U		rPt-389369	A	A	A	A	B	B	B	B	B	B	A	B	B	A	A	A	B	A	A	A	A	A	A	B	A	A	B	A	A	B	B	A	B	A	A	B	A	B	A	B
968	R	6R	1	17.3	17.398	13.927	U		rPt-401349	A	A	A	A	B	B	B	B	B	B	A	B	B	A	A	A	B	A	A	A	A	A	A	B	A	A	B	A	A	B	B	A	B	A	A	B	A	B	A	B
970	R	6R	1	17.879	17.983	13.927	U		rPt-400907	-	A	A	A	B	B	B	B	B	B	A	B	B	A	A	A	B	A	A	A	A	A	A	B	A	A	B	A	A	B	B	A	B	-	A	B	A	B	A	B
971	R	6R	1	19.035	19.153	14.576	U	1	rPt-401326	A	A	A	A	B	B	B	B	B	B	A	B	B	A	A	A	B	A	A	A	A	A	A	B	A	A	B	A	A	B	B	A	B	A	A	B	A	B	A	B
973	R	6R	1	20.307	20.451	15.927	U		rPt-402575	A	A	A	A	B	B	B	B	B	B	A	B	B	A	A	A	B	A	A	A	A	A	A	B	A	A	B	A	-	B	B	A	B	-	A	B	A	B	A	B
977	R	6R	1	33.823	34.115	28.802	U		rPt-505158	A	A	A	B	B	B	B	B	B	B	A	B	B	A	A	A	B	A	A	A	A	A	B	B	-	A	B	A	B	B	B	A	B	-	B	B	A	B	B	B
978	R	6R	1	61.706	61.721	56.894	U		rPt-508710	A	B	A	B	A	B	B	B	A	B	B	B	A	B	A	B	A	A	A	A	A	B	B	B	B	B	B	-	B	B	B	A	B	A	B	A	-	A	B	B
980	R	6R	1	62.909	62.92	56.894	U		rPt-399755	A	B	A	B	A	B	B	B	A	B	B	B	A	B	A	B	A	A	A	A	A	B	B	B	B	B	B	A	B	B	B	A	B	A	B	A	A	-	B	-
982	R	6R	1	65.814	65.847	58.512	U		rPt-411086	A	B	A	B	A	B	B	B	A	B	B	B	A	B	A	B	A	A	A	A	A	B	B	B	B	B	B	A	B	B	B	A	B	A	B	A	A	A	B	B
983	R	6R	1	66.641	66.736	60.142	U		rPt-399587	A	B	A	B	A	B	B	B	A	B	B	B	A	B	A	-	A	A	A	A	A	B	B	B	B	B	B	A	B	B	B	A	B	A	B	A	A	-	B	A
984	R	6R	1	67.56	67.602	60.142	U		rPt-508919	A	B	A	B	A	B	B	B	A	B	B	B	A	B	A	B	A	A	A	A	A	B	B	B	B	B	B	A	B	B	B	A	B	A	B	A	A	A	B	A
985	R	6R	1	68.716	68.772	61.441	U		rPt-400819	A	B	A	B	A	B	B	B	A	B	B	B	A	B	A	B	A	A	A	A	A	B	B	B	B	B	B	A	B	B	B	A	B	A	B	A	A	A	B	A
988	R	6R	1	71.036	71.118	64.041	U		rPt-509333	A	B	A	B	A	B	A	B	A	B	B	B	A	B	A	B	A	A	A	A	A	B	B	B	B	B	B	A	A	B	B	A	B	A	B	A	A	A	B	A
990	R	6R	1	72.198	72.294	65.34	U		rPt-411161	A	B	A	B	A	B	A	B	A	B	B	B	A	B	A	B	A	A	A	A	A	B	B	B	B	B	B	A	A	B	B	A	B	-	B	A	A	A	B	A
991	R	6R	1	76.061	76.179	68.598	U		rPt-508076	A	B	A	B	A	-	A	A	A	B	B	A	A	B	A	B	A	A	A	A	A	B	B	B	B	B	B	A	A	B	B	A	B	A	B	A	A	A	B	A
993	R	6R	1	78.45	78.62	70.553	U		rPt-506611	A	B	A	B	A	B	A	A	B	B	B	A	A	B	A	B	A	A	A	A	A	B	B	B	B	B	B	A	A	B	B	A	B	A	B	A	A	A	B	A
994	R	6R	1	79.155	79.339	70.553	U		rPt-401516	A	B	A	B	A	B	A	A	B	B	B	A	A	B	A	B	A	A	A	A	A	B	B	B	B	B	B	A	A	B	B	A	B	A	B	A	A	A	B	A
998	R	6R	1	81.475	81.691	72.503	U		rPt-401554	A	B	A	B	A	B	A	A	B	B	B	A	A	-	A	B	A	B	A	A	A	B	B	-	B	B	-	A	A	B	B	A	B	A	-	A	A	A	B	A
999	R	6R	1	82.059	82.282	73.152	U		rPt-401449	A	B	A	B	A	B	A	A	B	B	B	A	A	B	A	B	A	B	A	A	A	B	B	B	B	B	B	A	A	B	B	A	B	A	B	A	A	A	B	A
1000	R	6R	1	83.805	84.037	74.451	U		wPt-8089	A	B	A	B	A	B	A	A	B	B	-	A	A	B	A	B	A	B	A	B	A	B	B	B	B	B	B	A	A	B	B	A	B	A	B	A	A	-	B	-
1002	R	6R	1	84.973	85.207	75.75	U		rPt-389498	A	B	A	B	A	A	A	A	B	B	B	A	A	B	A	B	A	B	A	B	A	B	B	B	B	B	B	A	A	B	B	A	B	A	A	A	A	A	B	A
1005	R	6R	1	89.045	89.316	78.35	U		rPt-508968	A	B	A	B	A	A	A	A	B	B	B	A	B	B	A	B	A	B	A	B	A	B	B	B	B	B	B	A	A	B	B	A	B	A	A	A	A	A	B	A
1009	R	6R	1	92.542	92.836	80.305	U		rPt-400935	A	B	A	B	A	A	A	A	B	B	B	A	B	B	A	B	A	B	A	B	A	B	B	B	B	B	B	A	A	B	B	A	B	A	A	A	A	A	B	A
1010	R	6R	1	93.705	94.006	81.611	U		rPt-400608	A	B	A	B	A	A	A	A	B	B	B	A	B	B	A	B	A	B	A	B	A	B	B	B	B	B	B	A	A	B	B	A	B	A	A	A	A	A	B	A
1014	R	6R	1	96.03	96.353	84.217	U		rPt-505250	A	B	A	B	A	A	A	A	B	B	B	A	B	B	A	B	A	B	A	B	A	B	B	B	B	B	B	A	A	A	B	-	B	A	-	A	A	A	B	A
1015	R	6R	1	98.355	98.699	86.823	U		rPt-505447	A	B	A	B	A	A	A	A	B	B	B	A	B	B	A	B	A	B	A	B	A	B	B	B	B	B	B	A	A	A	B	A	B	A	A	A	A	A	B	A
1016	R	6R	1	101.835	102.226	90.088	U		rPt-410904	A	B	A	B	A	A	A	A	B	B	B	A	B	B	A	B	A	B	A	B	A	B	B	B	B	B	A	A	A	A	B	A	B	A	A	A	A	A	B	A
1017	R	6R	1	104.16	104.572	92.05	U		rPt-399312	A	B	A	B	A	A	A	A	B	B	B	A	B	B	A	B	A	B	A	B	A	B	B	B	B	B	A	A	A	A	B	A	B	A	A	A	A	A	B	A
1021	R	6R	1	109.984	110.453	98.58	U		rPt-399964	A	B	A	B	A	A	B	A	B	B	B	A	B	B	B	A	A	B	A	B	A	B	B	B	B	B	A	A	A	A	B	A	B	A	A	A	A	A	B	A
1025	R	6R	1	112.304	112.794	99.879	U		rPt-401314	A	B	A	B	A	A	B	A	B	B	B	A	B	B	B	A	A	B	A	B	A	B	B	B	B	B	A	A	A	A	B	A	B	A	A	A	A	A	B	A
1026	R	6R	1	114.079	114.59	101.854	U		rPt-509167	A	B	A	B	A	A	B	A	B	B	B	A	B	B	B	A	A	B	A	B	A	B	B	B	B	B	A	A	A	A	B	A	B	A	A	A	A	A	B	A
1028	R	7R	1	0	0	0	U		rPt-507398	A	B	B	B	B	A	B	B	B	A	B	A	A	B	B	B	B	B	B	A	A	A	B	B	B	A	A	B	A	A	B	A	A	B	B	B	B	A	B	A
1029	R	7R	1	3.243	3.197	2.424	U		rPt-509065	A	B	B	B	B	A	B	B	B	A	B	A	A	B	B	B	B	B	B	A	A	A	B	B	B	A	A	B	A	A	B	A	A	B	B	B	-	A	B	A
1030	R	7R	1	5.914	5.908	3.268	U		rPt-506165	A	-	B	B	B	A	B	B	B	A	B	A	A	B	B	B	B	B	B	A	A	A	B	B	-	A	A	B	A	A	B	A	A	B	B	B	B	A	B	A
1031	R	7R	1	24.758	24.9	23.812	U		rPt-508731	A	B	B	A	B	A	B	B	B	A	B	A	A	B	A	B	A	B	A	A	A	A	B	B	B	B	A	B	A	A	B	A	A	B	A	A	B	A	B	A
1033	R	7R	1	27.086	27.247	26.419	U	3	rPt-509641	A	B	B	A	B	A	B	B	B	B	B	A	A	B	A	B	A	B	A	A	B	A	B	B	B	B	A	B	A	A	B	A	A	B	-	-	B	A	B	A
1034	R	7R	1	28.249	28.416	27.724	U		rPt-0615	A	B	A	A	B	A	B	B	B	B	B	A	A	B	A	B	A	B	A	A	B	A	B	B	B	B	A	B	A	A	B	A	A	B	A	A	-	A	B	A
1036	R	7R	1	29.225	29.417	27.724	U		rPt-399845	A	B	A	A	B	A	B	B	B	-	B	A	A	B	A	B	A	B	A	A	B	A	-	B	B	-	A	B	A	A	B	A	A	B	A	A	B	A	B	A
1038	R	7R	1	31.157	31.353	30.324	U		rPt-399308	A	B	A	A	B	A	B	B	B	A	B	A	A	B	A	B	A	B	A	A	B	A	A	B	B	B	A	B	A	A	-	B	A	B	A	A	B	A	B	A
1039	R	7R	1	31.756	32.008	31.032	U		rPt-389374	A	B	A	A	B	A	B	B	B	A	B	A	A	B	A	B	A	B	A	A	B	A	A	B	B	B	A	-	A	A	B	B	A	B	A	A	B	A	B	A
1040	R	7R	1	44.297	44.626	42.242	U		rPt-401635	A	B	A	A	B	A	A	B	B	B	B	A	A	B	A	B	A	B	A	A	B	A	A	B	B	B	A	-	-	A	B	B	B	B	A	A	B	A	B	A
1041	R	7R	1	50.787	51.095	48.845	U		rPt-402501	A	B	A	A	B	A	A	B	B	B	B	A	A	B	A	B	A	B	A	A	B	A	A	A	B	B	A	B	B	A	B	B	B	A	A	A	-	A	B	A
1043	R	7R	1	51.368	51.685	49.494	U		rPt-509329	-	B	A	A	B	A	A	B	B	B	B	A	A	B	A	B	A	B	A	A	-	A	A	A	B	B	A	B	B	A	B	B	B	A	A	A	-	A	B	A
1044	R	7R	1	56.044	56.389	53.398	U	1	rPt-509596	A	B	A	A	B	A	A	B	B	B	B	A	A	B	A	B	A	B	A	A	B	A	A	A	B	B	A	B	B	A	B	B	B	A	A	A	B	A	B	A
1050	R	7R	1	58.372	58.73	56.004	U	2	rPt-509401	A	B	A	A	B	A	A	B	B	B	B	A	A	B	A	B	A	B	A	A	B	A	A	A	B	B	A	B	B	B	B	B	B	A	A	A	B	A	B	A
1054	R	7R	1	60.373	60.743	57.96	U	1	rPt-399651	A	B	A	A	B	A	A	B	B	B	B	A	A	B	A	B	A	B	A	A	B	A	A	A	B	B	A	B	B	B	B	B	B	A	A	A	B	A	B	A
1055	R	7R	1	62.444	62.826	59.259	U	3	rPt-507890	A	B	A	A	B	A	A	B	B	B	B	A	A	B	A	B	A	B	A	A	B	A	A	A	B	B	A	B	B	B	B	B	B	A	A	A	B	A	B	A
1056	R	7R	1	63.025	63.411	59.908	U	3	rPt-508594	A	B	A	A	B	A	A	B	B	B	B	A	A	B	A	B	A	B	A	A	B	A	A	A	B	B	A	B	B	B	B	B	B	A	A	A	B	A	B	A
1059	R	7R	1	63.944	64.253	60.934	U	1	rPt-401882	A	B	A	A	B	A	A	B	B	B	B	A	A	B	A	B	A	B	A	A	B	A	A	A	B	B	A	B	B	B	B	B	B	A	A	A	B	A	B	A
1061	R	7R	1	64.77	65.165	61.863	U	2	rPt-509490	A	B	A	A	B	A	A	B	B	B	B	A	A	B	A	B	A	B	A	A	B	A	A	A	B	B	A	B	B	B	B	B	B	A	A	A	B	A	B	A
1063	R	7R	1	65.351	65.75	62.519	U	2	rPt-402315	A	B	A	A	B	A	A	B	B	B	B	A	A	B	A	B	A	B	A	A	B	A	A	A	B	B	A	B	B	B	B	B	B	A	A	A	B	A	B	A
1067	R	7R	1	66.514	66.92	63.168	U	2	rPt-505765	A	B	A	A	B	A	A	B	B	B	B	A	A	B	A	B	A	B	A	A	B	A	A	A	B	B	A	B	B	B	B	B	B	A	A	A	B	A	B	A
1069	R	7R	1	67.095	67.505	63.818	U	1	rPt-401480	A	B	A	A	B	A	A	B	B	B	B	A	A	B	A	B	A	B	A	A	B	A	A	A	B	B	A	B	B	B	B	B	B	A	A	A	B	A	B	A
1075	R	7R	1	68.258	68.675	64.467	U	1	rPt-508656	A	B	A	A	B	A	A	B	B	B	B	A	A	B	A	B	A	B	A	A	B	A	A	A	B	B	A	B	B	B	B	B	B	A	A	A	B	A	B	A
1081	R	7R	1	68.84	69.259	64.467	U	5	rPt-505811	A	B	A	A	B	A	A	B	B	B	B	A	A	B	A	B	A	B	A	A	B	A	A	A	B	B	A	B	B	B	B	B	B	A	-	A	B	A	B	A
1084	R	7R	1	70.003	70.429	64.467	U	5	rPt-505486	A	B	A	A	B	A	A	B	B	B	B	A	A	B	A	B	A	B	A	A	B	A	A	A	B	B	A	B	B	B	B	B	B	A	A	A	B	-	B	A
1087	R	7R	1	71.561	72.032	67.719	U	6	rPt-402554	A	B	A	A	B	A	A	B	B	B	B	A	A	B	A	B	A	B	A	-	B	A	A	A	B	B	-	B	B	B	B	B	B	A	A	A	B	A	B	A
1089	R	7R	1	72.341	72.769	67.719	U	6	rPt-399361	A	B	A	A	B	A	A	B	B	B	B	A	A	B	A	B	A	B	A	A	B	A	A	A	B	B	A	B	B	B	B	B	B	A	A	A	B	A	B	A
1091	R	7R	1	74.085	74.524	70.077	U	4	rPt-505397	A	B	A	A	B	A	A	B	B	B	B	A	A	B	A	B	A	B	A	A	B	A	A	A	B	B	A	B	B	B	B	B	B	A	A	A	B	A	B	A
1096	R	7R	1	75.83	76.285	71.617	U	5	rPt-410852	A	B	A	-	B	A	A	B	B	B	B	A	A	B	A	B	A	B	A	A	B	A	A	A	B	B	A	B	B	B	B	B	B	A	A	A	B	A	B	A
1098	R	7R	1	77.575	78.046	73.566	U	5	rPt-507928	A	B	A	A	B	A	B	B	B	B	B	A	A	B	A	B	A	B	A	A	B	A	A	A	B	B	A	B	B	B	B	B	B	A	A	A	B	A	B	A
1101	R	7R	1	79.32	79.801	74.865	U	5	rPt-508337	A	B	A	A	B	A	B	B	B	B	B	A	A	B	A	B	A	B	A	A	B	A	A	A	B	B	A	B	B	B	B	B	B	A	A	A	B	A	B	A
1108	R	7R	1	80.873	81.293	76.814	U	3	wPt-9434	A	B	A	A	B	A	B	B	B	B	B	A	A	B	A	B	A	B	A	A	A	A	A	A	B	B	A	B	B	B	B	B	B	A	A	A	B	A	B	A
1114	R	7R	1	81.803	82.334	76.814	U	5	rPt-506505	A	B	A	A	B	A	B	B	B	B	B	A	-	B	A	B	A	B	A	A	A	A	A	A	B	B	A	B	B	B	B	B	B	A	A	A	B	A	B	A
1119	R	7R	1	83.985	84.493	78.763	U	5	rPt-506024	A	B	A	A	B	A	B	B	A	B	B	A	A	B	A	B	A	B	A	-	A	A	B	A	B	B	A	B	B	B	B	B	B	-	-	A	B	A	B	-
1120	R	7R	1	85.113	85.675	79.783	U	3	rPt-507389	A	B	A	A	B	A	B	B	A	B	B	A	A	B	A	B	A	B	A	A	A	A	B	-	B	B	A	B	B	B	B	B	B	A	A	A	B	B	B	A
1122	R	7R	1	87.079	87.594	81.582	U	1	rPt-399937	A	B	A	A	B	A	B	B	A	B	B	A	A	B	A	B	A	B	A	A	A	A	B	B	B	B	A	B	B	B	B	B	B	A	A	A	B	B	B	A
1126	R	7R	1	94.078	94.765	89.239	U	2	rPt-399325	A	B	A	A	B	A	B	A	A	B	B	A	A	B	A	B	A	B	A	A	A	B	B	B	B	B	B	B	B	B	B	B	B	A	A	A	B	B	B	A
1127	R	7R	1	94.834	95.508	89.992	U		rPt-402426	A	-	A	A	-	A	B	A	A	B	B	A	A	B	A	B	A	B	A	A	A	B	B	B	B	B	B	B	B	B	-	B	B	A	A	A	B	B	-	A
1128	R	7R	1	111.728	112.541	105.833	U	6	rPt-505958	A	B	A	B	B	A	B	A	B	B	B	A	B	B	A	B	A	B	A	B	A	B	B	B	B	B	B	B	B	-	B	-	B	A	A	A	B	B	B	A
1129	R	7R	1	133.362	134.431	126.079	U	6	rPt-400060	A	B	A	B	A	A	B	A	B	B	B	A	B	B	A	B	A	B	B	B	B	B	B	B	B	B	B	B	A	B	B	A	B	A	A	A	A	B	B	B
3	A	1A	1	3.578	3.55	2.515	R		wPt-8770
9	A	1A	1	42.99	43.741	40.437	R		tPt-513829
13	A	1A	1	91.672	92.292	91.344	R		wPt-6853
16	A	1A	1	95.944	96.597	94.626	R		tPt-512820
17	A	1A	1	95.944	96.597	94.626	R		wPt-3934
18	A	1A	1	95.944	96.597	94.626	R		wPt-0769
19	A	1A	1	95.944	96.597	94.626	R		wPt-0497
20	A	1A	1	95.944	96.597	94.626	R		tPt-1419
21	A	1A	1	95.944	96.597	94.626	R		wPt-4709
22	A	1A	1	95.944	96.597	94.626	R		wPt-3712
23	A	1A	1	95.944	96.597	94.626	R		tPt-513565
24	A	1A	1	95.944	96.597	94.626	R		wPt-6754
25	A	1A	1	95.944	96.597	94.626	R		wPt-5274
26	A	1A	1	95.944	96.597	94.626	R		wPt-5077
27	A	1A	1	95.944	96.597	94.626	R		wPt-1010
28	A	1A	1	95.944	96.597	94.626	R		wPt-9985
30	A	1A	1	96.522	97.182	95.275	R		wPt-6005
39	A	2A	2	0	0	0	R		tPt-1041
40	A	2A	2	0	0	0	R		wPt-4197
44	A	2A	2	21.466	21.818	20.081	R		wPt-7626
45	A	2A	2	21.466	21.818	20.081	R		wPt-9624
48	A	2A	2	65.275	67.494	64.249	R		wPt-6999
51	A	3A	1	0	0	0	R		wPt-1353
54	A	3A	1	5.337	5.43	5.378	R		wPt-2938
63	A	3A	1	47.266	47.401	45.438	R		wPt-8104
68	A	3A	2	21.697	20.004	22.254	R		wPt-4398
74	A	4A	1	13.487	12.874	12.411	R		wPt-5572
76	A	4A	1	14.1	13.511	13.079	R		wPt-1642
78	A	4A	1	18.574	17.431	17.644	R		wPt-0817
85	A	5A	1	38.315	38.125	38.318	R		wPt-6825
86	A	5A	1	38.315	38.125	38.318	R		wPt-4248
89	A	5A	2	0	0	0	R		wPt-8262
93	A	5A	2	21.56	21.006	19.335	R		tPt-6495
95	A	6A	1	0	0	0	R		wPt-1742
97	A	6A	1	1.203	1.193	1.331	R		wPt-3468
99	A	6A	1	2.018	1.989	1.331	R		wPt-8443
100	A	6A	1	2.018	1.989	1.331	R		wPt-4270
101	A	6A	1	2.018	1.989	1.331	R		wPt-6520
102	A	6A	1	2.018	1.989	1.331	R		wPt-4016
104	A	6A	1	3.533	3.533	3.281	R		wPt-4017
105	A	6A	1	3.533	3.533	3.281	R		wPt-4589
109	A	6A	1	9.474	9.526	9.949	R		wPt-6904
111	A	6A	1	10.485	10.567	11.105	R		wPt-7027
113	A	6A	1	11.063	11.152	11.755	R		wPt-0689
114	A	6A	1	11.063	11.152	11.755	R		tPt-2833
117	A	6A	1	17.438	17.602	17.629	R		wPt-7623
126	A	6A	2	3.712	3.779	3.434	R		wPt-7204
127	A	6A	2	3.712	3.779	3.434	R		tPt-6661
136	A	7A	1	15.202	15.351	16.71	R		wPt-8149
137	A	7A	1	15.202	15.351	16.71	R		wPt-7113
138	A	7A	1	15.202	15.351	16.71	R		wPt-6967
140	A	7A	1	16.682	16.861	18.022	R		wPt-7151
143	A	7A	1	18.694	18.878	20.609	R		wPt-5590
145	A	7A	1	20.619	20.868	22.766	R		wPt-7830
150	A	7A	1	44.372	44.329	48.626	R		tPt-512944
159	A	7A	1	99.512	100.054	101.254	R		wPt-1961
163	A	7A	2	6.763	6.85	6.768	R		wPt-3782
172	B	1B	1	11.394	10.97	12.004	R		wPt-7905
173	B	1B	1	11.394	10.97	12.004	R		wPt-2075
181	B	1B	1	37.88	37.844	40.584	R		wPt-3176
182	B	1B	1	37.88	37.844	40.584	R		wPt-5347
183	B	1B	1	37.88	37.844	40.584	R		tPt-5675
184	B	1B	1	37.88	37.844	40.584	R		wPt-0655
195	B	1B	1	64.67	65.006	67.466	R		wPt-6690
201	B	1B	1	112.19	111.787	113.554	R		wPt-1770
202	B	1B	1	112.19	111.787	113.554	R		wPt-4651
208	B	2B	1	1.816	1.779	1.871	R		wPt-8760
211	B	2B	1	4.262	4.259	3.365	R		wPt-7811
212	B	2B	1	4.262	4.259	3.365	R		wPt-3592
213	B	2B	1	4.262	4.259	3.365	R		wPt-6970
214	B	2B	1	4.262	4.259	3.365	R		wPt-3162
215	B	2B	1	4.262	4.259	3.365	R		wPt-3047
216	B	2B	1	4.262	4.259	3.365	R		wPt-8263
217	B	2B	1	4.262	4.259	3.365	R		wPt-7312
218	B	2B	1	4.262	4.259	3.365	R		tPt-513524
219	B	2B	1	4.262	4.259	3.365	R		wPt-6120
220	B	2B	1	4.262	4.259	3.365	R		wPt-3459
221	B	2B	1	4.262	4.259	3.365	R		wPt-8788
222	B	2B	1	4.262	4.259	3.365	R		wPt-7191
223	B	2B	1	4.262	4.259	3.365	R		wPt-5934
224	B	2B	1	4.262	4.259	3.365	R		wPt-6575
225	B	2B	1	4.262	4.259	3.365	R		wPt-5195
226	B	2B	1	4.262	4.259	3.365	R		wPt-8479
227	B	2B	1	4.262	4.259	3.365	R		rPt-398598
232	B	2B	1	15.406	15.464	13.166	R		wPt-6311
238	B	2B	1	64.942	65.54	60.586	R		rPt-508521
240	B	2B	1	67.256	67.881	63.211	R		wPt-6174
241	B	2B	1	67.256	67.881	63.211	R		wPt-2117
244	B	2B	1	76.009	76.714	72.381	R		wPt-3109
246	B	2B	1	79.495	79.641	75.632	R		wPt-0950
250	B	2B	1	81.807	81.981	77.58	R		wPt-3651
251	B	2B	1	81.807	81.981	77.58	R		wPt-0489
253	B	2B	1	82.524	82.712	78.23	R		wPt-1357
262	B	3B	1	0	0	0	R		wPt-7225
266	B	3B	1	35.656	35.389	37.744	R		wPt-9410
267	B	3B	1	35.656	35.389	37.744	R		wPt-5064
268	B	3B	1	35.656	35.389	37.744	R		wPt-3598
272	B	3B	1	64.02	64.184	65.477	R		tPt-1366
275	B	3B	1	65.824	66.032	69.422	R		tPt-513967
278	B	3B	1	68.31	68.594	73.326	R		wPt-6467
280	B	3B	1	69.253	69.518	73.326	R		wPt-7745
281	B	3B	1	69.253	69.518	73.326	R		wPt-3046
284	B	3B	1	75.095	75.406	78.527	R		wPt-7229
285	B	3B	1	75.095	75.406	78.527	R		wPt-9310
288	B	3B	1	84.631	84.52	85.302	R		wPt-5020
289	B	3B	1	84.631	84.52	85.302	R		wPt-5747
290	B	3B	1	84.631	84.52	85.302	R		tPt-7068
294	B	3B	1	119.526	118.355	121.551	R		rPt-389999
295	B	3B	1	119.526	118.355	121.551	R		wPt-5704
300	B	3B	1	130.56	129.526	132.639	R		wPt-5943
301	B	3B	1	130.56	129.526	132.639	R		tPt-7209
303	B	3B	1	134.034	133.041	135.246	R		wPt-8021
304	B	3B	1	134.034	133.041	135.246	R		wPt-2391
306	B	3B	1	137.508	136.555	138.503	R		wPt-3480
307	B	3B	1	137.508	136.555	138.503	R		wPt-4991
312	B	3B	1	144.453	143.606	145.659	R		wPt-9488
314	B	3B	1	146.796	145.994	148.279	R		wPt-7158
322	B	4B	1	66.77	67.504	65.875	R		tPt-5519
324	B	5B	1	0	0	0	R		wPt-5120
326	B	5B	1	2.395	2.394	2.027	R		wPt-4996
327	B	5B	1	2.395	2.394	2.027	R		wPt-3461
335	B	5B	1	62.429	62.542	59.429	R		wPt-2707
338	B	5B	1	66.501	66.657	64.019	R		wPt-8094
339	B	5B	1	66.501	66.657	64.019	R		wPt-9205
348	B	6B	1	2.33	2.369	1.955	R		wPt-4031
349	B	6B	1	2.33	2.369	1.955	R		wPt-9406
351	B	6B	1	3.486	3.551	3.254	R		tPt-513738
352	B	6B	1	3.486	3.551	3.254	R		wPt-4678
353	B	6B	1	3.486	3.551	3.254	R		wPt-0882
355	B	6B	1	4.099	4.188	3.254	R		wPt-3116
358	B	6B	1	32.804	33.091	34.271	R		wPt-4218
359	B	6B	1	32.804	33.091	34.271	R		wPt-5168
360	B	6B	1	32.804	33.091	34.271	R		wPt-7426
361	B	6B	1	32.804	33.091	34.271	R		wPt-5408
362	B	6B	1	32.804	33.091	34.271	R		wPt-2400
363	B	6B	1	32.804	33.091	34.271	R		wPt-5333
366	B	6B	1	33.978	34.272	35.57	R		wPt-9195
367	B	6B	1	33.978	34.272	35.57	R		wPt-6247
369	B	6B	1	40.959	41.336	42.762	R		wPt-6160
370	B	6B	1	40.959	41.336	42.762	R		wPt-0446
372	B	6B	1	42.694	43.091	44.711	R		wPt-2000
373	B	6B	1	42.694	43.091	44.711	R		wPt-8183
374	B	6B	1	42.694	43.091	44.711	R		wPt-2424
376	B	6B	1	44.093	44.489	46.277	R		rPt-1040
377	B	6B	1	44.093	44.489	46.277	R		wPt-5037
378	B	6B	1	44.093	44.489	46.277	R		wPt-2564
379	B	6B	1	44.093	44.489	46.277	R		wPt-9124
384	B	6B	1	52.552	53.066	55.142	R		tPt-514308
385	B	6B	1	52.552	53.066	55.142	R		tPt-513002
389	B	6B	1	83.005	83.853	86.673	R		wPt-1325
390	B	6B	1	83.005	83.853	86.673	R		wPt-7464
392	B	6B	1	88.882	89.829	93.441	R		tPt-514268
395	B	6B	1	99.251	100.304	103.706	R		wPt-8551
397	B	6B	1	100.471	101.545	105.421	R		wPt-4164
399	B	6B	1	101.922	103.042	105.421	R		wPt-0406
400	B	6B	1	101.922	103.042	105.421	R		wPt-8493
407	B	7B	1	12.928	13.016	13.055	R		wPt-4025
408	B	7B	1	12.928	13.016	13.055	R		tPt-512908
410	B	7B	1	13.887	13.917	13.055	R		wPt-2305
414	B	7B	1	22.489	22.765	21.878	R		wPt-9299
419	R	1R	1	0	0	0	R		rPt-505568
420	R	1R	1	0	0	0	R		rPt-507120
421	R	1R	1	0	0	0	R		rPt-400898
422	R	1R	1	0	0	0	R		rPt-401899
423	R	1R	1	0	0	0	R		rPt-401018
424	R	1R	1	0	0	0	R		tPt-513602
425	R	1R	1	0	0	0	R		rPt-402530
426	R	1R	1	0	0	0	R		rPt-508116
428	R	1R	1	1.746	1.199	1.982	R		rPt-390318
430	R	1R	1	2.903	2.381	3.294	R		rPt-507719
431	R	1R	1	2.903	2.381	3.294	R		rPt-506340
432	R	1R	1	2.903	2.381	3.294	R		rPt-506276
434	R	1R	1	4.059	3.556	3.943	R		rPt-389803
435	R	1R	1	4.059	3.556	3.943	R		rPt-4783
436	R	1R	1	4.059	3.556	3.943	R		rPt-509054
437	R	1R	1	4.059	3.556	3.943	R		rPt-4415
439	R	1R	1	5.215	4.726	5.242	R		rPt-399803
441	R	1R	1	6.371	5.896	5.891	R		rPt-400290
442	R	1R	1	6.371	5.896	5.891	R		rPt-506299
443	R	1R	1	6.371	5.896	5.891	R		rPt-410922
444	R	1R	1	6.371	5.896	5.891	R		rPt-507452
445	R	1R	1	6.371	5.896	5.891	R		rPt-507848
446	R	1R	1	6.371	5.896	5.891	R		rPt-507103
447	R	1R	1	6.371	5.896	5.891	R		rPt-508397
450	R	1R	1	11	10.578	11.098	R		rPt-505946
453	R	1R	1	13.313	12.918	13.703	R		rPt-5449
454	R	1R	1	13.313	12.918	13.703	R		rPt-506135
455	R	1R	1	13.313	12.918	13.703	R		rPt-390177
456	R	1R	1	13.313	12.918	13.703	R		rPt-506896
457	R	1R	1	13.313	12.918	13.703	R		rPt-508034
459	R	1R	1	15.047	14.673	15.002	R		rPt-507554
460	R	1R	1	15.047	14.673	15.002	R		rPt-509453
461	R	1R	1	15.047	14.673	15.002	R		rPt-402212
462	R	1R	1	15.047	14.673	15.002	R		rPt-410937
463	R	1R	1	15.047	14.673	15.002	R		rPt-506666
464	R	1R	1	15.047	14.673	15.002	R		rPt-507209
465	R	1R	1	15.047	14.673	15.002	R		rPt-506349
466	R	1R	1	15.047	14.673	15.002	R		rPt-399930
467	R	1R	1	15.047	14.673	15.002	R		rPt-401246
468	R	1R	1	15.047	14.673	15.002	R		rPt-507504
469	R	1R	1	15.047	14.673	15.002	R		rPt-401335
470	R	1R	1	15.047	14.673	15.002	R		rPt-509452
471	R	1R	1	15.047	14.673	15.002	R		rPt-505761
472	R	1R	1	15.047	14.673	15.002	R		rPt-509310
473	R	1R	1	15.047	14.673	15.002	R		rPt-399580
474	R	1R	1	15.047	14.673	15.002	R		rPt-507990
475	R	1R	1	15.047	14.673	15.002	R		rPt-508044
476	R	1R	1	15.047	14.673	15.002	R		rPt-509241
478	R	1R	1	15.625	15.258	15.652	R		rPt-507205
480	R	1R	1	16.203	15.843	15.652	R		rPt-506994
481	R	1R	1	16.203	15.843	15.652	R		rPt-508463
482	R	1R	1	16.203	15.843	15.652	R		rPt-401475
483	R	1R	1	16.203	15.843	15.652	R		rPt-509689
484	R	1R	1	16.203	15.843	15.652	R		rPt-505603
485	R	1R	1	16.203	15.843	15.652	R		rPt-505204
486	R	1R	1	16.203	15.843	15.652	R		rPt-0318
487	R	1R	1	16.203	15.843	15.652	R		rPt-506865
488	R	1R	1	16.203	15.843	15.652	R		rPt-400853
489	R	1R	1	16.203	15.843	15.652	R		rPt-400449
490	R	1R	1	16.203	15.843	15.652	R		rPt-389911
491	R	1R	1	16.203	15.843	15.652	R		rPt-389936
492	R	1R	1	16.203	15.843	15.652	R		rPt-402491
493	R	1R	1	16.203	15.843	15.652	R		rPt-506054
494	R	1R	1	16.203	15.843	15.652	R		rPt-402673
495	R	1R	1	16.203	15.843	15.652	R		rPt-508822
497	R	1R	1	17.718	17.013	16.95	R		rPt-508906
498	R	1R	1	17.718	17.013	16.95	R		rPt-505936
499	R	1R	1	17.718	17.013	16.95	R		rPt-509161
503	R	1R	1	19.869	18.919	18.249	R		rPt-505614
504	R	1R	1	19.869	18.919	18.249	R		rPt-508736
505	R	1R	1	19.869	18.919	18.249	R		tPt-513067
508	R	1R	1	22.575	21.692	20.849	R		rPt-400287
510	R	1R	1	23.228	22.388	20.849	R		rPt-506629
515	R	1R	1	31.264	30.495	29.306	R		rPt-401610
522	R	1R	1	78.028	77.46	71.805	R		rPt-509367
524	R	2R	1	0	0	0	R		rPt-401274
527	R	2R	1	13.044	13.253	11.64	R		rPt-400980
534	R	2R	1	32.015	32.443	31.825	R		rPt-506697
536	R	2R	1	32.622	33.075	31.825	R		rPt-410871
537	R	2R	1	32.622	33.075	31.825	R		rPt-399824
540	R	2R	1	39.01	39.526	38.993	R		rPt-509132
543	R	2R	1	41.913	42.451	41.591	R		rPt-508395
544	R	2R	1	41.913	42.451	41.591	R		rPt-507165
546	R	2R	1	42.491	43.036	42.241	R		rPt-507323
547	R	2R	1	42.491	43.036	42.241	R		rPt-1002
548	R	2R	1	42.491	43.036	42.241	R		rPt-509094
550	R	2R	1	43.387	43.913	42.241	R		rPt-507446
551	R	2R	1	43.387	43.913	42.241	R		rPt-507568
552	R	2R	1	43.387	43.913	42.241	R		tPt-514069
553	R	2R	1	43.387	43.913	42.241	R		rPt-0709
554	R	2R	1	43.387	43.913	42.241	R		rPt-506685
555	R	2R	1	43.387	43.913	42.241	R		rPt-506855
556	R	2R	1	43.387	43.913	42.241	R		rPt-411160
557	R	2R	1	43.387	43.913	42.241	R		tPt-513946
558	R	2R	1	43.387	43.913	42.241	R		rPt-398678
559	R	2R	1	43.387	43.913	42.241	R		rPt-401367
561	R	2R	1	44.225	44.79	42.89	R		rPt-389908
563	R	2R	1	46.14	46.78	45.49	R		rPt-506926
565	R	2R	1	47.14	47.727	45.49	R		rPt-508735
567	R	2R	1	48.302	48.897	47.439	R		rPt-410940
568	R	2R	1	48.302	48.897	47.439	R		rPt-399333
569	R	2R	1	48.302	48.897	47.439	R		rPt-410800
574	R	2R	1	53.511	54.162	51.349	R		rPt-506196
576	R	2R	1	55.246	55.917	52.648	R		rPt-390470
577	R	2R	1	55.246	55.917	52.648	R		rPt-506176
579	R	2R	1	55.824	56.507	53.297	R		rPt-507479
580	R	2R	1	55.824	56.507	53.297	R		rPt-390283
581	R	2R	1	55.824	56.507	53.297	R		rPt-509223
582	R	2R	1	55.824	56.507	53.297	R		rPt-509069
583	R	2R	1	55.824	56.507	53.297	R		rPt-401329
584	R	2R	1	55.824	56.507	53.297	R		rPt-389602
585	R	2R	1	55.824	56.507	53.297	R		rPt-506827
587	R	2R	1	58.15	58.268	55.897	R		rPt-399946
588	R	2R	1	58.15	58.268	55.897	R		rPt-505154
590	R	2R	1	59.317	59.438	56.547	R		rPt-507837
591	R	2R	1	59.317	59.438	56.547	R		rPt-411506
595	R	2R	1	62.312	62.503	59.301	R		rPt-411470
596	R	2R	1	62.312	62.503	59.301	R		rPt-507371
597	R	2R	1	62.312	62.503	59.301	R		rPt-508543
606	R	2R	1	88.443	87.74	82.091	R		rPt-399721
607	R	2R	1	88.443	87.74	82.091	R		tPt-513245
612	R	3R	1	6.989	6.982	6.376	R		rPt-506847
613	R	3R	1	6.989	6.982	6.376	R		rPt-508418
614	R	3R	1	6.989	6.982	6.376	R		rPt-401339
615	R	3R	1	6.989	6.982	6.376	R		rPt-509444
616	R	3R	1	6.989	6.982	6.376	R		rPt-402265
620	R	3R	1	10.14	10.263	9.903	R		rPt-401163
622	R	3R	1	12.32	12.498	12.45	R		rPt-508870
624	R	3R	1	29.348	29.768	30.265	R		rPt-508234
626	R	3R	1	29.926	30.353	30.915	R		rPt-507374
627	R	3R	1	29.926	30.353	30.915	R		rPt-507993
629	R	3R	1	31.661	32.108	32.864	R		rPt-508536
631	R	3R	1	32.494	33.026	33.831	R		tPt-2593
632	R	3R	1	32.494	33.026	33.831	R		rPt-402572
634	R	3R	1	33.395	33.862	34.812	R		rPt-507055
636	R	3R	1	34.552	35.032	35.461	R		rPt-401414
637	R	3R	1	34.552	35.032	35.461	R		rPt-398730
638	R	3R	1	34.552	35.032	35.461	R		rPt-505387
640	R	3R	1	35.708	36.202	36.76	R	3	rPt-390724
641	R	3R	1	35.708	36.202	36.76	R		rPt-389573
642	R	3R	1	35.708	36.202	36.76	R		rPt-411009
643	R	3R	1	35.708	36.202	36.76	R		rPt-508764
644	R	3R	1	35.708	36.202	36.76	R		rPt-389527
646	R	3R	1	36.864	37.372	37.41	R		rPt-508001
647	R	3R	1	36.864	37.372	37.41	R		rPt-402134
648	R	3R	1	36.864	37.372	37.41	R		rPt-389708
649	R	3R	1	36.864	37.372	37.41	R		rPt-507105
650	R	3R	1	36.864	37.372	37.41	R		rPt-507497
651	R	3R	1	36.864	37.372	37.41	R		rPt-509371
652	R	3R	1	36.864	37.372	37.41	R		wPt-9049
653	R	3R	1	36.864	37.372	37.41	R		rPt-506455
654	R	3R	1	36.864	37.372	37.41	R		rPt-506905
655	R	3R	1	36.864	37.372	37.41	R		rPt-507801
657	R	3R	1	37.442	37.957	37.41	R		rPt-411243
658	R	3R	1	37.442	37.957	37.41	R		rPt-399897
659	R	3R	1	37.442	37.957	37.41	R		rPt-389454
661	R	3R	1	38.02	38.541	38.059	R		rPt-402589
663	R	3R	1	38.598	39.126	38.059	R		rPt-506981
664	R	3R	1	38.598	39.126	38.059	R		rPt-507484
665	R	3R	1	38.598	39.126	38.059	R		rPt-506911
667	R	3R	1	39.177	39.711	38.059	R		rPt-509159
668	R	3R	1	39.177	39.711	38.059	R		rPt-507897
669	R	3R	1	39.177	39.711	38.059	R		rPt-398744
671	R	3R	1	39.755	40.296	38.059	R		rPt-390452
672	R	3R	1	39.755	40.296	38.059	R		rPt-508377
673	R	3R	1	39.755	40.296	38.059	R		rPt-506967
675	R	3R	1	44.754	45.378	41.728	R		rPt-389303
676	R	3R	1	44.754	45.378	41.728	R		rPt-390018
678	R	3R	1	48.937	49.616	43.651	R		rPt-399628
681	R	3R	1	51.406	52.09	45.885	R		rPt-389384
684	R	3R	1	68.368	69.286	62.997	R		rPt-389403
685	R	3R	1	68.368	69.286	62.997	R		rPt-507271
687	R	3R	1	68.946	69.871	63.647	R		rPt-402398
691	R	4R	1	0	0	0	R		rPt-509496
692	R	4R	1	0	0	0	R		rPt-410972
694	R	4R	1	14.209	13.726	11.648	R		rPt-508582
700	R	4R	1	38.633	38.411	37.181	R		rPt-399636
701	R	4R	1	38.633	38.411	37.181	R		rPt-506220
704	R	4R	1	44.813	44.675	43.711	R		rPt-411422
705	R	4R	1	44.813	44.675	43.711	R		rPt-390695
706	R	4R	1	44.813	44.675	43.711	R		tPt-513113
707	R	4R	1	44.813	44.675	43.711	R		rPt-398503
708	R	4R	1	44.813	44.675	43.711	R		rPt-506954
709	R	4R	1	44.813	44.675	43.711	R		rPt-508526
715	R	4R	1	51.087	51.058	48.682	R		rPt-411344
716	R	4R	1	51.087	51.058	48.682	R		rPt-401771
717	R	4R	1	51.087	51.058	48.682	R		rPt-506862
722	R	4R	1	57.847	57.851	54.756	R		rPt-410917
724	R	4R	1	60.416	60.561	57.212	R		rPt-507092
728	R	4R	1	67.488	67.587	63.047	R		rPt-508849
730	R	4R	1	69.084	69.272	64.548	R		rPt-398587
732	R	4R	1	70.691	70.869	65.853	R		rPt-508851
733	R	4R	1	70.691	70.869	65.853	R		rPt-506833
734	R	4R	1	70.691	70.869	65.853	R		rPt-399748
736	R	4R	1	71.709	71.892	65.853	R		rPt-508446
737	R	4R	1	71.709	71.892	65.853	R		rPt-400896
738	R	4R	1	71.709	71.892	65.853	R		rPt-389414
739	R	4R	1	71.709	71.892	65.853	R		rPt-507283
741	R	4R	1	73.444	73.647	67.159	R		rPt-401743
742	R	4R	1	73.444	73.647	67.159	R		rPt-506689
743	R	4R	1	73.444	73.647	67.159	R		rPt-505470
744	R	4R	1	73.444	73.647	67.159	R		rPt-506931
745	R	4R	1	73.444	73.647	67.159	R		rPt-390454
746	R	4R	1	73.444	73.647	67.159	R		rPt-400139
747	R	4R	1	73.444	73.647	67.159	R		rPt-410976
748	R	4R	1	73.444	73.647	67.159	R		rPt-411210
749	R	4R	1	73.444	73.647	67.159	R		rPt-402163
750	R	4R	1	73.444	73.647	67.159	R		tPt-4576
751	R	4R	1	73.444	73.647	67.159	R		rPt-399714
752	R	4R	1	73.444	73.647	67.159	R		rPt-509632
753	R	4R	1	73.444	73.647	67.159	R		rPt-400488
754	R	4R	1	73.444	73.647	67.159	R		rPt-505464
755	R	4R	1	73.444	73.647	67.159	R		tPt-0429
756	R	4R	1	73.444	73.647	67.159	R		rPt-399809
759	R	4R	1	75.756	75.987	69.763	R		rPt-390047
763	R	4R	1	81.541	81.851	74.963	R		rPt-505329
764	R	4R	1	81.541	81.851	74.963	R		rPt-509173
766	R	4R	1	86.056	85.778	78.867	R		rPt-402470
770	R	4R	1	87.935	87.708	80.165	R		rPt-506964
771	R	4R	1	87.935	87.708	80.165	R		wPt-2333
772	R	4R	1	87.935	87.708	80.165	R		rPt-401402
773	R	4R	1	87.935	87.708	80.165	R		wPt-0949
774	R	4R	1	87.935	87.708	80.165	R		wPt-7654
775	R	4R	1	87.935	87.708	80.165	R		rPt-505497
776	R	4R	1	87.935	87.708	80.165	R		rPt-399420
777	R	4R	1	87.935	87.708	80.165	R		rPt-400699
779	R	4R	1	88.513	88.292	80.815	R		rPt-400397
780	R	4R	1	88.513	88.292	80.815	R		tPt-514093
781	R	4R	1	88.513	88.292	80.815	R		tPt-9878
782	R	4R	1	88.513	88.292	80.815	R		rPt-508659
783	R	4R	1	88.513	88.292	80.815	R		rPt-402444
785	R	4R	1	89.675	89.462	82.114	R		rPt-505929
787	R	4R	1	94.78	94.579	87.84	R		rPt-390247
788	R	4R	1	94.78	94.579	87.84	R		rPt-390521
792	R	4R	1	98.607	98.464	92.14	R		rPt-411383
794	R	4R	1	101.263	101.203	95.144	R		rPt-509552
796	R	4R	1	103.577	103.544	96.443	R		rPt-507109
797	R	4R	1	103.577	103.544	96.443	R		rPt-507202
798	R	4R	1	103.577	103.544	96.443	R		rPt-507498
799	R	4R	1	103.577	103.544	96.443	R		rPt-402601
801	R	4R	1	107.632	107.647	99.694	R		rPt-505352
802	R	4R	1	107.632	107.647	99.694	R		rPt-401825
803	R	4R	1	107.632	107.647	99.694	R		rPt-402302
804	R	4R	1	107.632	107.647	99.694	R		rPt-505775
805	R	4R	1	107.632	107.647	99.694	R		rPt-400317
807	R	4R	1	109.616	109.677	100.493	R		rPt-2940
808	R	4R	1	109.616	109.677	100.493	R		tPt-512937
809	R	4R	1	109.616	109.677	100.493	R		rPt-509166
812	R	4R	1	112.843	112.925	104.243	R		rPt-399468
814	R	4R	1	115.169	115.266	106.843	R		wPt-7498
816	R	4R	1	118.074	118.193	110.094	R		rPt-508975
817	R	4R	1	118.074	118.193	110.094	R		rPt-508979
819	R	4R	1	122.717	122.885	115.308	R		rPt-389687
820	R	4R	1	122.717	122.885	115.308	R		rPt-506686
821	R	4R	1	122.717	122.885	115.308	R		rPt-505244
822	R	4R	1	122.717	122.885	115.308	R		rPt-506829
824	R	4R	1	123.295	123.47	115.97	R		rPt-508459
827	R	4R	1	128.518	128.754	121.84	R		rPt-390526
828	R	4R	1	128.518	128.754	121.84	R		rPt-505550
830	R	4R	1	129.674	129.924	122.49	R		rPt-401048
833	R	4R	1	135.788	136.128	128.109	R		rPt-506651
834	R	4R	1	135.788	136.128	128.109	R		tPt-1348
836	R	4R	1	137.303	137.666	129.096	R		rPt-400835
837	R	4R	1	137.303	137.666	129.096	R		rPt-400996
838	R	4R	1	137.303	137.666	129.096	R		rPt-508260
842	R	4R	1	148.813	149.324	138.763	R		rPt-507547
843	R	4R	1	148.813	149.324	138.763	R		rPt-401485
844	R	4R	1	148.813	149.324	138.763	R		rPt-402679
845	R	4R	1	148.813	149.324	138.763	R		rPt-399682
847	R	4R	1	157.25	157.91	147.139	R		rPt-508111
848	R	4R	1	157.25	157.91	147.139	R		rPt-389260
850	R	4R	1	158.21	158.817	148.029	R		rPt-400894
852	R	5R	1	0	0	0	R		rPt-506971
854	R	5R	1	9.698	9.208	7.717	R		rPt-401561
856	R	5R	1	16.45	15.962	15.294	R		rPt-507929
857	R	5R	1	16.45	15.962	15.294	R		rPt-508845
858	R	5R	1	16.45	15.962	15.294	R		rPt-505734
859	R	5R	1	16.45	15.962	15.294	R		rPt-505551
860	R	5R	1	16.45	15.962	15.294	R		tPt-513428
861	R	5R	1	16.45	15.962	15.294	R		rPt-505436
862	R	5R	1	16.45	15.962	15.294	R		rPt-508518
863	R	5R	1	16.45	15.962	15.294	R		rPt-390306
864	R	5R	1	16.45	15.962	15.294	R		wPt-9917
865	R	5R	1	16.45	15.962	15.294	R		rPt-401063
866	R	5R	1	16.45	15.962	15.294	R		rPt-505446
867	R	5R	1	16.45	15.962	15.294	R		rPt-389838
868	R	5R	1	16.45	15.962	15.294	R		rPt-389545
869	R	5R	1	16.45	15.962	15.294	R		tPt-3980
871	R	5R	1	18.769	18.303	17.893	R		rPt-390157
872	R	5R	1	18.769	18.303	17.893	R		rPt-410905
874	R	5R	1	21.083	20.644	20.493	R		rPt-5191
875	R	5R	1	21.083	20.644	20.493	R		rPt-6223
876	R	5R	1	21.083	20.644	20.493	R		rPt-507359
877	R	5R	1	21.083	20.644	20.493	R		rPt-402458
878	R	5R	1	21.083	20.644	20.493	R		rPt-505882
879	R	5R	1	21.083	20.644	20.493	R		rPt-400345
880	R	5R	1	21.083	20.644	20.493	R		rPt-399470
881	R	5R	1	21.083	20.644	20.493	R		rPt-505265
882	R	5R	1	21.083	20.644	20.493	R		rPt-389301
883	R	5R	1	21.083	20.644	20.493	R		rPt-401976
886	R	5R	1	25.541	25.165	25.489	R		rPt-509039
888	R	5R	1	27.247	26.932	27.425	R		rPt-8043
889	R	5R	1	27.247	26.932	27.425	R		rPt-506383
890	R	5R	1	27.247	26.932	27.425	R		rPt-506846
891	R	5R	1	27.247	26.932	27.425	R		rPt-402070
893	R	5R	1	28.027	27.693	28.309	R		rPt-507357
894	R	5R	1	28.027	27.693	28.309	R		rPt-507661
895	R	5R	1	28.027	27.693	28.309	R		rPt-402416
897	R	5R	1	60.049	60.247	61.717	R		rPt-507099
898	R	5R	1	60.049	60.247	61.717	R		rPt-508190
899	R	5R	1	60.049	60.247	61.717	R		tPt-513922
900	R	5R	1	60.049	60.247	61.717	R		rPt-505300
902	R	5R	1	64.093	64.344	65.601	R		rPt-401055
904	R	5R	1	64.769	65.004	66.341	R		rPt-402625
906	R	5R	1	65.347	65.589	66.991	R		rPt-390440
907	R	5R	1	65.347	65.589	66.991	R		rPt-390405
909	R	5R	1	66.203	66.414	67.997	R		rPt-401046
911	R	5R	1	67.209	67.437	68.939	R		rPt-400297
913	R	5R	1	71.072	71.393	72.843	R		rPt-7137
914	R	5R	1	71.072	71.393	72.843	R		rPt-505581
915	R	5R	1	71.072	71.393	72.843	R		rPt-411479
916	R	5R	1	71.072	71.393	72.843	R		rPt-399520
917	R	5R	1	71.072	71.393	72.843	R		rPt-3136
918	R	5R	1	71.072	71.393	72.843	R		rPt-509550
922	R	5R	1	99.337	100.02	99.156	R		rPt-390647
923	R	5R	1	99.337	100.02	99.156	R		rPt-506836
925	R	5R	1	100.494	101.201	100.455	R		rPt-401275
926	R	5R	1	100.494	101.201	100.455	R		rPt-399290
928	R	5R	1	102.385	103.091	102.411	R		rPt-399397
929	R	5R	1	102.385	103.091	102.411	R		rPt-505577
930	R	5R	1	102.385	103.091	102.411	R		rPt-505973
931	R	5R	1	102.385	103.091	102.411	R		rPt-509266
933	R	5R	1	109.048	109.863	109.517	R		rPt-507664
938	R	5R	1	122.631	123.691	121.449	R		rPt-398767
939	R	5R	1	122.631	123.691	121.449	R		rPt-506113
943	R	5R	1	125.521	126.616	124.047	R		rPt-509222
946	R	5R	1	129.617	130.736	127.309	R		rPt-390233
947	R	5R	1	129.617	130.736	127.309	R		rPt-399984
948	R	5R	1	129.617	130.736	127.309	R		rPt-506433
952	R	6R	1	1.393	1.386	0.753	R		tPt-512964
954	R	6R	1	10.343	10.377	8.729	R		rPt-505745
956	R	6R	1	11.505	11.547	10.028	R		rPt-400226
958	R	6R	1	14.404	14.474	12.628	R		rPt-401114
959	R	6R	1	14.404	14.474	12.628	R		tPt-6200
960	R	6R	1	14.404	14.474	12.628	R		rPt-410869
962	R	6R	1	15.219	15.298	13.277	R		rPt-398845
963	R	6R	1	15.219	15.298	13.277	R		rPt-402133
964	R	6R	1	15.219	15.298	13.277	R		rPt-401639
965	R	6R	1	15.219	15.298	13.277	R		rPt-3556
966	R	6R	1	15.219	15.298	13.277	R		rPt-410992
969	R	6R	1	17.3	17.398	13.927	R		tPt-513882
972	R	6R	1	19.035	19.153	14.576	R		rPt-389467
974	R	6R	1	20.307	20.451	15.927	R		rPt-389714
975	R	6R	1	20.307	20.451	15.927	R		rPt-389306
976	R	6R	1	20.307	20.451	15.927	R		rPt-509027
979	R	6R	1	61.706	61.721	56.894	R		rPt-400847
981	R	6R	1	62.909	62.92	56.894	R		tPt-3774
986	R	6R	1	68.716	68.772	61.441	R		rPt-506799
987	R	6R	1	68.716	68.772	61.441	R		rPt-400005
989	R	6R	1	71.036	71.118	64.041	R		rPt-506099
992	R	6R	1	76.061	76.179	68.598	R		rPt-389917
995	R	6R	1	79.155	79.339	70.553	R		rPt-506575
996	R	6R	1	79.155	79.339	70.553	R		rPt-400216
997	R	6R	1	79.155	79.339	70.553	R		wPt-4546
1001	R	6R	1	83.805	84.037	74.451	R		wPt-1085
1003	R	6R	1	84.973	85.207	75.75	R		rPt-400841
1004	R	6R	1	84.973	85.207	75.75	R		rPt-411354
1006	R	6R	1	89.045	89.316	78.35	R		rPt-389611
1007	R	6R	1	89.045	89.316	78.35	R		rPt-506435
1008	R	6R	1	89.045	89.316	78.35	R		rPt-411373
1011	R	6R	1	93.705	94.006	81.611	R		tPt-4669
1012	R	6R	1	93.705	94.006	81.611	R		rPt-509395
1013	R	6R	1	93.705	94.006	81.611	R		rPt-509391
1018	R	6R	1	104.16	104.572	92.05	R		rPt-400483
1019	R	6R	1	104.16	104.572	92.05	R		rPt-506459
1020	R	6R	1	104.16	104.572	92.05	R		rPt-400694
1022	R	6R	1	109.984	110.453	98.58	R		rPt-402507
1023	R	6R	1	109.984	110.453	98.58	R		rPt-509463
1024	R	6R	1	109.984	110.453	98.58	R		rPt-509461
1027	R	6R	1	114.079	114.59	101.854	R		rPt-507715
1032	R	7R	1	24.758	24.9	23.812	R		tPt-513263
1035	R	7R	1	28.249	28.416	27.724	R		rPt-402431
1037	R	7R	1	29.225	29.417	27.724	R		rPt-399848
1042	R	7R	1	50.787	51.095	48.845	R		rPt-508316010
1045	R	7R	1	56.044	56.389	53.398	R		rPt-509033
1046	R	7R	1	56.044	56.389	53.398	R		rPt-505511
1047	R	7R	1	56.044	56.389	53.398	R		rPt-505573
1048	R	7R	1	56.044	56.389	53.398	R		rPt-507762
1049	R	7R	1	56.044	56.389	53.398	R		rPt-389395
1051	R	7R	1	58.372	58.73	56.004	R		rPt-508616
1052	R	7R	1	58.372	58.73	56.004	R		tPt-513786
1053	R	7R	1	58.372	58.73	56.004	R		rPt-390057
1057	R	7R	1	63.025	63.411	59.908	R		rPt-402256
1058	R	7R	1	63.025	63.411	59.908	R		rPt-401220
1060	R	7R	1	63.944	64.253	60.934	R		tPt-513313
1062	R	7R	1	64.77	65.165	61.863	R		rPt-508151
1064	R	7R	1	65.351	65.75	62.519	R		rPt-390127
1065	R	7R	1	65.351	65.75	62.519	R		rPt-411133
1066	R	7R	1	65.351	65.75	62.519	R		rPt-401949
1068	R	7R	1	66.514	66.92	63.168	R		rPt-509091
1070	R	7R	1	67.095	67.505	63.818	R		rPt-402430
1071	R	7R	1	67.095	67.505	63.818	R		rPt-402558
1072	R	7R	1	67.095	67.505	63.818	R		tPt-513392
1073	R	7R	1	67.095	67.505	63.818	R		rPt-507550
1074	R	7R	1	67.095	67.505	63.818	R		tPt-513111
1076	R	7R	1	68.258	68.675	64.467	R		rPt-411491
1077	R	7R	1	68.258	68.675	64.467	R		rPt-3998
1078	R	7R	1	68.258	68.675	64.467	R		rPt-401465
1079	R	7R	1	68.258	68.675	64.467	R		tPt-514339
1080	R	7R	1	68.258	68.675	64.467	R		rPt-400878
1082	R	7R	1	68.84	69.259	64.467	R		rPt-411330
1083	R	7R	1	68.84	69.259	64.467	R		rPt-390556
1085	R	7R	1	70.003	70.429	64.467	R		rPt-507379
1086	R	7R	1	70.003	70.429	64.467	R		wPt-345763
1088	R	7R	1	71.561	72.032	67.719	R		rPt-400373
1090	R	7R	1	72.341	72.769	67.719	R		rPt-389777
1092	R	7R	1	74.085	74.524	70.077	R		rPt-505678
1093	R	7R	1	74.085	74.524	70.077	R		rPt-506949
1094	R	7R	1	74.085	74.524	70.077	R		rPt-508666
1095	R	7R	1	74.085	74.524	70.077	R		rPt-505855
1097	R	7R	1	75.83	76.285	71.617	R		rPt-6980
1099	R	7R	1	77.575	78.046	73.566	R		rPt-400512
1100	R	7R	1	77.575	78.046	73.566	R		rPt-507001
1102	R	7R	1	79.32	79.801	74.865	R		rPt-390741
1103	R	7R	1	79.32	79.801	74.865	R		rPt-506507
1104	R	7R	1	79.32	79.801	74.865	R		rPt-400732
1105	R	7R	1	79.32	79.801	74.865	R		rPt-505722
1106	R	7R	1	79.32	79.801	74.865	R		rPt-508677
1107	R	7R	1	79.32	79.801	74.865	R		rPt-508675
1109	R	7R	1	80.873	81.293	76.814	R		rPt-507588
1110	R	7R	1	80.873	81.293	76.814	R		rPt-390416
1111	R	7R	1	80.873	81.293	76.814	R		wPt-0203
1112	R	7R	1	80.873	81.293	76.814	R		tPt-513301
1113	R	7R	1	80.873	81.293	76.814	R		wPt-6943
1115	R	7R	1	81.803	82.334	76.814	R		tPt-3792
1116	R	7R	1	81.803	82.334	76.814	R		rPt-508868
1117	R	7R	1	81.803	82.334	76.814	R		rPt-390520
1118	R	7R	1	81.803	82.334	76.814	R		rPt-508997
1121	R	7R	1	85.113	85.675	79.783	R		rPt-402139
1123	R	7R	1	87.079	87.594	81.582	R		rPt-509276
1124	R	7R	1	87.079	87.594	81.582	R		rPt-508516
1125	R	7R	1	87.079	87.594	81.582	R		rPt-2544
1130	R	7R	1	133.362	134.431	126.079	R		rPt-399245
1131	R	7R	1	133.362	134.431	126.079	R		rPt-508690
1132	R	7R	1	133.362	134.431	126.079	R		rPt-401867
1133	R	7R	1	133.362	134.431	126.079	R		rPt-509728
1134	R	7R	1	133.362	134.431	126.079	R		rPt-390337
1135	R	7R	1	133.362	134.431	126.079	R		rPt-399991
[truncated: 132 more columns]

## Sheet: Online resource 3
Table S3. Segregations of unique (U) markers and loci order including positions of redundant (R) markers on genetic map of MUCT. Data on segregation distortion from expected Mendelian ratio are given (significance levels: 1:0.05 2:0.01 3:0.005 4:0.001 5:0.0005 6:0.0001). The 146 and 85 DH MUCT lines (with numbers over 200) were obtained with Presto carrying RM1B and not modified 1R chromosome, re…
									% missing	0.524934	0.787402	0.787402	0.787402	1.04987	1.04987	1.04987	1.04987	1.31234	1.31234	1.31234	1.31234	1.31234	1.5748	1.5748	1.5748	1.5748	1.5748	1.5748	1.83727	1.83727	1.83727	1.83727	2.09974	2.09974	2.09974	2.09974	2.09974	2.09974	2.09974	2.09974	2.3622	2.3622	2.3622	2.3622	2.3622	2.62467	2.62467	2.88714	2.88714
									translocation	1R	RM1B	RM1B	RM1B	RM1B	1R	rec RM1B	RM1B	RM1B	RM1B	-	1R	RM1B	RM1B	1R	RM1B	1R	recRM1B	1R	1R	rec RM1B	recRM1B	RM1B	1R	1R	1R	1R	recRM1B	RM1B	1R	RM1B	1R	RM1B	1R	1R	rec RM1B	rec RM1B	1R	RM1B	1R
Lp	Genome	Chromosome	Group	cM (Kosambi, N=229)	cM (Kosambi, N=231)	cM (Kosambi, N=147, missing <10%)	[U/R]	Signif.	MarkerName	MUCT_94	MUCT_126	MUCT_171	MUCT_189	MUCT_2	MUCT_136	MUCT_159	MUCT_166	MUCT_42	MUCT_107	MUCT_124	MUCT_163	MUCT_180	MUCT_18	MUCT_93	MUCT_129	MUCT_154	MUCT_179	MUCT_187	MUCT_12	MUCT_59	MUCT_75	MUCT_156	MUCT_41	MUCT_78	MUCT_91	MUCT_99	MUCT_155	MUCT_173	MUCT_184	MUCT_186	MUCT_84	MUCT_86	MUCT_95	MUCT_164	MUCT_165	MUCT_139	MUCT_185	MUCT_39	MUCT_130
1	A	1A	1	0	0	0	U		wPt-6280	A	B	B	B	B	-	B	A	A	A	A	B	B	-	A	B	A	B	A	A	A	B	A	A	A	B	A	B	A	A	A	A	A	A	A	B	B	B	B	B
3	A	1A	1	1.357	1.35	1.402	U		wPt-5876	A	B	B	B	B	A	B	A	A	A	A	B	B	B	A	B	A	B	A	A	A	B	A	A	A	B	A	B	A	A	A	A	A	A	A	B	B	B	B	B
6	A	1A	1	23.012	20.435	19.895	U		tPt-5413	A	B	B	B	B	A	B	A	A	A	A	B	B	-	A	B	A	A	B	A	A	-	B	A	A	-	A	-	A	-	B	A	A	A	A	B	B	B	B	B
7	A	1A	1	40.352	34.852	33.354	U		wPt-3698	B	B	B	B	B	A	B	A	A	A	A	B	B	B	A	A	A	A	B	A	A	B	B	A	B	B	A	B	A	B	B	A	A	A	A	A	B	B	A	B
8	A	1A	1	42.559	36.98	34.749	U		wPt-8478	B	B	B	B	B	A	B	A	A	A	A	B	B	B	A	A	B	A	B	A	A	B	B	A	B	B	A	B	A	B	B	A	A	A	A	A	B	B	A	B
10	A	1A	1	46.116	40.48	37.179	U		wPt-1906	B	B	B	B	B	A	B	A	A	A	A	B	B	B	A	A	B	A	B	A	A	B	B	A	B	B	A	B	A	B	B	A	-	A	A	A	B	B	A	B
12	A	1A	1	48.157	42.559	38.833	U		wPt-1709	B	B	B	B	B	A	B	A	A	A	A	B	B	B	A	A	B	A	B	A	A	B	B	A	B	B	A	B	A	B	B	A	A	A	A	A	B	B	A	B
15	A	1A	1	49.975	44.381	41.557	U		wPt-9429	B	B	B	B	A	A	B	A	A	A	A	B	B	B	A	A	B	A	B	A	A	B	B	A	B	B	A	B	A	B	B	A	A	A	A	A	B	B	A	B
19	A	1A	1	50.601	45.049	41.557	U		wPt-7184	B	B	B	B	A	A	B	A	A	A	A	B	B	B	A	A	B	A	B	A	A	B	B	A	B	B	A	B	A	B	B	A	A	A	A	A	B	B	A	B
20	A	1A	2	0	1.957	0	U		wPt-2976	B	B	A	A	B	A	B	A	B	B	B	A	B	B	B	B	B	B	B	B	B	B	B	A	A	A	A	B	B	B	A	A	B	B	A	B	B	B	B	B
39	A	1A	2	1.095	1.14	0.68	U		wPt-6853	B	B	A	A	B	A	B	A	B	B	B	A	B	B	B	B	B	B	B	B	B	B	B	A	A	A	A	B	B	B	A	A	B	B	A	B	B	B	B	B
42	A	1A	2	2.155	0	1.361	U		wPt-6005	B	B	A	A	B	A	B	A	B	B	B	A	B	B	B	B	B	B	B	B	B	B	B	A	A	A	A	B	B	B	A	A	B	B	A	B	B	B	B	B
44	A	1A	2	3.335	2.882	2.722	U		wPt-0432	B	B	A	A	B	A	B	A	B	B	B	A	B	B	B	B	B	B	B	B	B	B	B	A	A	A	A	B	B	B	A	A	B	B	A	B	B	B	B	B
45	A	1A	2	3.945	3.555	3.409	U		wPt-4065	B	B	A	A	B	A	B	A	B	B	B	A	B	B	B	B	B	B	B	B	B	B	B	A	A	A	A	B	B	B	A	A	B	B	A	B	B	B	B	B
46	A	2A	1	0	0	0	U		wPt-2696	A	A	A	A	B	A	A	-	B	A	A	B	B	B	A	A	B	-	A	B	A	A	A	A	A	A	A	B	B	B	A	A	A	A	A	A	B	A	B	A
47	A	2A	1	2.186	2.312	2.922	U		wPt-7649	A	A	A	A	B	A	A	A	B	A	A	B	B	B	A	A	B	A	A	B	A	A	A	A	A	A	A	B	B	B	A	A	A	A	A	A	B	A	B	A
52	A	2A	1	2.825	3.203	3.602	U		wPt-304695	A	A	A	A	B	A	A	A	B	A	A	B	B	B	A	A	B	A	A	B	A	A	A	A	B	A	A	B	B	B	A	A	A	A	A	A	B	A	B	A
53	A	2A	1	3.491	2.753	4.282	U		tPt-513343	A	A	A	A	B	A	A	A	B	A	A	B	B	B	A	A	B	A	A	B	-	A	A	A	A	A	A	B	B	B	A	A	A	A	A	A	B	A	B	A
54	A	2A	1	4.783	4.487	5.67	U		wPt-5688	A	A	A	A	B	A	A	A	B	A	A	B	B	B	A	A	B	A	A	B	A	A	A	A	-	A	B	B	B	B	A	A	A	A	A	A	B	A	B	-
55	A	2A	2	0	0	0	U		wPt-8068	A	B	B	B	B	B	B	A	A	A	B	A	A	B	B	B	B	A	B	A	A	A	B	B	A	B	A	B	A	A	A	B	A	A	A	A	B	B	B	A
57	A	2A	2	0.442	0.454	0	U		wPt-0568	A	B	B	B	B	B	B	A	A	A	B	A	A	B	B	B	B	A	B	A	A	A	B	B	A	B	A	B	A	A	A	B	A	A	A	A	B	B	B	A
58	A	2A	2	6.467	6.501	4.18	U		wPt-1657	-	B	B	B	B	B	B	A	A	A	B	A	A	B	B	B	B	A	B	A	A	A	B	B	A	B	A	B	A	A	-	B	A	A	A	A	B	B	A	A
59	A	3A	1	0	0	0	U	2	wPt-2253	A	B	A	B	B	A	A	-	A	A	A	A	A	A	A	-	A	A	A	B	A	B	A	B	B	B	B	A	A	A	A	A	A	B	-	B	B	A	B	A
60	A	3A	1	8.811	8.946	9.071	U		wPt-3476	A	B	B	B	B	A	A	B	B	A	A	A	B	A	A	B	B	A	A	B	A	B	A	B	B	B	B	B	A	A	A	A	A	B	B	B	B	A	B	A
64	A	3A	1	9.751	9.968	9.071	U		wPt-8855	A	B	B	B	B	A	A	B	B	A	A	A	B	A	A	B	B	A	A	B	A	B	A	B	B	B	B	B	A	A	A	A	A	B	B	B	B	A	B	A
67	A	3A	1	12.053	12.279	9.071	U		wPt-0096	A	B	B	B	B	A	A	B	B	A	A	A	B	A	A	B	B	A	A	B	A	B	A	B	B	B	B	B	A	A	A	A	A	B	B	-	-	A	B	A
68	A	3A	1	16.567	16.851	13.847	U		wPt-7890	B	B	B	B	B	A	A	B	B	A	A	A	B	A	A	B	B	A	A	B	A	B	A	B	B	B	B	B	A	A	A	A	A	B	B	B	B	A	B	A
70	A	3A	1	20.572	20.961	17.938	U		wPt-1111	B	B	B	B	B	A	A	B	B	A	A	A	B	A	A	B	B	A	A	B	A	B	A	B	B	B	B	B	A	A	A	A	A	B	B	B	B	A	B	A
73	A	3A	1	21.589	22.018	17.938	U		wPt-2866	B	B	B	B	B	A	A	B	B	A	A	A	B	A	A	B	B	A	A	B	A	B	A	B	B	B	B	B	A	A	A	A	A	B	B	B	B	A	B	A
74	A	3A	1	29.017	29.541	25.854	U		wPt-2478	B	B	B	A	B	A	A	B	B	A	A	B	B	A	A	B	B	B	A	B	A	B	A	B	B	B	B	B	A	A	A	A	A	A	B	B	B	-	B	A
76	A	3A	1	41.164	41.368	37.409	U		tPt-1961	B	B	B	A	B	A	A	B	B	-	A	B	B	A	A	B	B	B	A	B	A	B	A	B	B	B	B	B	B	A	B	A	A	A	A	B	B	A	B	A
77	A	3A	1	41.915	42.194	38.144	U		wPt-346274	B	B	B	A	B	A	A	B	B	-	A	B	B	A	A	B	B	B	-	B	A	B	A	B	B	B	B	B	B	A	B	-	A	A	A	B	B	B	B	-
78	A	3A	1	57.241	56.73	52.307	U		wPt-2377	B	B	B	A	A	A	A	B	B	A	B	B	B	B	A	B	B	B	-	A	A	B	A	B	B	B	B	A	B	B	B	A	A	A	A	A	A	B	B	A
80	A	3A	1	82.747	81.945	75.842	U		wPt-3471	B	A	B	A	A	B	A	B	B	B	A	-	-	B	A	A	B	B	A	A	B	B	B	B	A	A	A	A	A	B	B	-	A	A	A	A	A	B	B	-
81	A	3A	1	83.399	82.666	76.577	U		tPt-513726	B	A	B	A	A	B	A	B	B	B	A	A	B	B	A	A	B	B	A	A	B	B	B	B	A	A	A	A	A	B	B	A	A	A	A	A	A	B	B	A
83	A	3A	1	84.747	84.077	77.339	U		wPt-8041	B	A	B	A	A	B	A	B	B	B	A	A	B	B	A	A	B	B	A	A	B	B	B	B	A	A	A	A	A	B	B	A	A	-	A	A	B	B	B	A
84	A	3A	1	105.828	105.991	101.408	U		wPt-5125	B	A	B	A	A	B	B	A	B	A	A	A	B	A	A	B	B	B	A	A	B	B	B	A	B	A	A	A	A	B	B	A	A	B	A	A	B	B	A	A
86	A	3A	1	106.321	105.991	101.408	U		wPt-9761	B	A	B	A	A	B	B	A	B	A	A	A	B	A	A	B	B	B	A	A	B	B	B	A	B	A	A	A	A	B	B	A	A	B	A	A	B	B	A	A
88	A	3A	1	119.613	119.081	115.372	U		wPt-4398	B	A	B	A	B	B	B	A	B	A	A	A	B	A	A	B	B	B	A	A	B	B	A	A	B	A	A	A	A	B	B	A	A	B	B	A	-	B	A	A
90	A	3A	1	122.776	122.331	118.786	U		tPt-513815	B	A	B	A	B	B	B	A	B	A	A	A	B	A	A	B	B	A	A	A	B	A	A	A	B	A	A	A	A	B	B	A	-	B	B	B	B	B	A	A
92	A	3A	1	123.248	122.785	119.466	U		wPt-1888	B	A	B	A	B	B	B	A	B	A	A	A	B	A	A	B	B	A	A	A	B	A	A	A	B	A	A	A	A	B	B	A	A	B	B	B	B	B	A	A
96	A	3A	1	128.881	128.495	125.62	U		wPt-0398	B	A	B	A	B	B	B	A	B	A	A	A	B	A	A	B	B	A	A	A	B	A	A	A	B	A	A	A	A	B	B	A	A	B	B	B	B	B	A	B
98	A	4A	1	0	0	0	U	2	wPt-9037	B	B	B	A	A	B	-	A	B	A	A	B	A	A	B	A	A	A	B	B	A	B	B	B	A	B	B	A	B	A	B	B	A	B	A	A	A	B	B	A
99	A	4A	1	2.349	2.294	2.451	U		wPt-7391	B	B	B	A	A	B	A	A	B	A	A	B	A	A	B	A	A	A	B	-	A	B	B	B	A	B	B	A	B	A	B	B	A	B	A	A	A	B	B	A
100	A	4A	1	14.011	13.753	13.255	U		wPt-3638	B	B	B	A	A	B	A	A	B	-	A	B	A	A	B	A	A	B	B	B	A	B	-	B	A	B	B	A	B	B	B	B	A	B	A	A	B	B	A	A
101	A	4A	1	15.561	14.561	13.255	U		wPt-8019	B	B	B	A	A	B	A	A	B	A	A	B	A	A	B	-	A	B	B	B	A	B	-	B	A	-	B	A	B	B	B	B	A	B	-	A	B	B	A	A
102	A	4A	2	0	0	0	U		wPt-9150	A	A	B	A	-	A	B	B	B	B	A	B	B	B	B	A	B	B	B	A	B	-	B	B	B	B	B	B	A	B	B	A	A	B	A	A	A	B	B	A
103	A	4A	2	1.099	1.057	0.708	U		wPt-1155	A	A	B	A	A	A	A	B	B	B	A	B	B	B	B	A	B	B	B	A	B	A	B	B	B	B	B	B	A	B	B	A	A	B	A	A	A	B	B	A
126	A	4A	2	1.691	1.655	0.708	U		wPt-0764	A	A	B	A	A	A	A	B	B	B	A	B	B	B	B	A	B	B	B	A	B	-	B	B	B	B	B	B	A	B	B	A	A	B	A	A	A	B	B	A
136	A	4A	2	8.117	8.288	9.603	U		wPt-5124	A	A	B	A	A	A	A	B	B	B	A	A	B	B	B	A	B	B	A	A	B	A	B	B	B	B	B	B	A	B	B	B	A	B	A	A	A	B	B	-
138	A	4A	2	8.636	8.803	10.324	U		wPt-7280	A	A	B	A	A	A	A	B	B	B	A	A	B	B	B	A	B	B	A	A	B	A	B	B	B	B	B	B	A	B	A	B	A	B	A	A	A	B	B	A
140	A	4A	2	9.941	10.21	11.794	U		wPt-9833	A	A	B	A	A	A	A	B	B	B	A	A	B	B	B	A	B	B	A	A	B	A	B	B	B	B	B	B	A	B	A	B	A	B	A	A	A	-	B	A
141	A	5A	1	0	0	0	U	6	wPt-4146	A	A	A	B	A	A	A	A	A	A	B	B	A	A	B	B	B	B	A	A	A	A	B	A	B	A	A	B	B	B	A	A	B	B	A	A	A	B	A	B
142	A	5A	1	1.116	1.127	0.701	U	3	wPt-1720	A	A	A	B	A	A	A	A	A	A	B	B	A	A	B	B	B	B	A	A	A	A	B	A	B	A	-	B	B	B	A	A	B	B	A	A	A	B	A	B
143	A	5A	1	2.486	2.59	2.062	U	6	wPt-9204	A	B	A	B	A	A	A	A	A	A	B	B	A	A	B	B	B	B	A	A	A	A	B	A	B	A	A	B	B	B	A	A	B	B	A	A	A	B	A	B
144	A	5A	1	3.581	3.699	3.422	U	6	rPt-505227	A	B	A	B	A	A	A	A	A	A	B	B	A	A	B	B	B	B	A	A	A	A	B	A	B	A	A	B	B	B	A	A	B	B	A	A	A	B	A	B
146	A	5A	1	4.319	4.512	3.422	U	6	wPt-1507	A	B	A	B	A	A	A	A	A	A	-	B	A	A	B	-	B	B	A	A	A	A	B	A	B	A	A	B	-	B	A	A	B	B	A	A	A	B	A	B
147	A	5A	1	16.968	17.434	15.373	U	1	wPt-9748	A	B	A	B	A	A	A	A	A	B	B	B	A	A	A	B	B	B	A	A	A	A	B	A	B	A	A	B	B	B	A	A	B	B	A	A	A	A	A	B
149	A	5A	1	26.765	27.325	23.666	U		wPt-9094	A	B	A	B	-	A	A	A	A	B	B	A	A	A	A	B	B	B	A	B	A	A	B	A	B	A	B	B	B	B	A	A	B	B	B	A	B	A	B	B
151	A	5A	1	72.326	72.4	69.532	U		wPt-1052	B	B	B	A	A	A	A	B	A	B	A	A	A	B	B	B	A	B	A	B	B	B	B	A	A	B	B	A	A	B	B	A	B	B	B	A	B	A	B	B
152	A	5A	1	76.897	77.104	72.966	U		wPt-5096	B	B	B	A	A	B	A	B	A	B	A	A	A	B	B	A	A	B	A	A	B	B	B	A	A	B	B	A	A	B	B	A	B	B	B	B	B	A	B	B
153	A	5A	1	77.369	77.615	72.966	U		wPt-3334	B	B	B	A	A	B	A	B	A	B	A	A	A	B	B	A	A	B	A	A	B	B	B	A	A	B	B	A	A	B	B	A	B	B	B	B	B	-	B	-
154	A	5A	1	81.909	81.742	77.79	U		wPt-5231	B	B	B	A	A	B	A	B	A	B	A	A	A	A	B	A	A	B	A	A	B	B	B	A	A	B	B	A	-	B	B	A	B	B	B	B	B	A	B	B
155	A	5A	1	93.508	93.519	88.901	U		tPt-4184	B	B	B	A	A	B	A	A	A	B	A	A	B	A	B	A	B	B	A	A	B	B	B	A	A	B	B	A	A	B	A	A	B	B	B	B	A	A	B	B
157	A	6A	1	0	0	0	U		wPt-9075	A	A	B	A	A	A	B	A	B	B	A	B	B	B	B	A	B	B	B	A	B	B	B	A	B	B	A	B	B	A	B	A	A	A	B	B	A	A	B	A
159	A	6A	1	35.738	36.779	40.26	U		wPt-7906	A	B	B	A	B	A	B	A	A	B	B	A	B	A	B	B	B	B	B	A	A	A	A	A	A	B	B	B	B	A	B	A	A	A	B	B	A	A	A	A
161	A	6A	1	37.468	38.53	41.635	U		wPt-2573	A	B	B	A	B	A	B	A	A	B	B	A	B	A	B	B	B	B	B	A	A	A	A	A	A	B	B	B	B	A	B	A	A	A	B	B	A	A	A	A
165	A	6A	1	40.98	42.192	45.219	U		wPt-9132	A	B	B	A	B	A	B	A	A	B	B	A	B	A	B	B	-	B	B	A	A	A	A	A	-	A	B	B	B	A	B	A	A	A	B	B	-	A	A	A
166	A	6A	1	54.092	55.46	59.103	U		tPt-513137	A	A	B	A	B	B	B	A	A	B	B	A	A	A	B	B	B	B	B	A	A	A	A	A	A	A	B	B	A	A	B	A	B	-	A	A	B	A	A	B
168	A	6A	1	56.253	57.759	61.145	U		tPt-513992	A	A	B	A	B	B	B	A	A	B	B	A	A	A	B	B	B	B	B	A	A	A	A	A	A	A	B	A	A	A	B	A	B	A	A	A	B	A	A	B
169	A	6A	1	56.69	58.213	62.506	U		wPt-2465	A	A	B	A	B	B	B	A	A	B	B	A	A	A	B	B	B	B	B	A	A	A	A	A	A	A	B	A	A	B	B	A	B	A	A	A	B	-	A	B
170	A	6A	1	57.347	58.85	62.506	U		wPt-8783	A	A	B	A	B	B	B	A	A	B	B	A	A	A	B	B	B	B	-	A	A	A	A	A	A	A	B	A	A	B	B	A	B	A	A	A	B	A	A	B
172	A	6A	2	0	0	0	U	2	wPt-6696	B	A	B	A	A	A	A	B	B	B	A	B	B	A	B	B	B	A	B	A	B	A	A	A	-	B	B	B	B	B	B	B	B	B	B	A	B	A	B	B
173	A	6A	2	3.56	3.662	2.874	U	1	wPt-9474	B	A	B	A	A	A	A	B	B	B	A	B	B	A	B	B	B	A	B	A	B	A	A	A	B	B	A	B	B	B	B	B	B	B	B	A	B	A	B	B
175	A	6A	2	6.718	7.099	6.281	U	1	wPt-4445	B	A	B	A	A	A	A	B	B	B	A	B	B	A	B	B	B	A	A	A	B	A	A	A	B	B	A	B	B	B	B	B	B	B	-	A	B	A	B	B
177	A	6A	2	7.521	7.789	6.281	U		wPt-4164	B	A	B	A	A	A	A	B	B	B	A	B	B	A	B	B	B	A	A	A	B	A	A	A	B	B	A	B	B	B	B	B	B	B	B	A	B	A	B	B
178	A	6A	2	11.396	11.293	9.687	U	1	wPt-7655	B	A	B	A	A	A	A	B	B	B	A	B	B	A	B	A	B	A	A	A	B	A	A	A	B	B	A	B	B	B	B	B	B	B	B	A	B	A	B	B
180	A	6A	2	11.842	11.751	9.687	U	2	wPt-2877	B	A	B	A	A	-	A	B	B	B	A	B	B	A	B	A	B	A	A	A	B	A	A	A	B	B	A	B	B	-	B	B	B	B	B	A	B	A	B	B
181	A	7A	1	0	0	0	U	6	wPt-1096	A	A	B	A	A	B	A	B	A	A	A	A	B	A	A	A	A	A	B	B	A	A	A	A	A	A	B	A	A	A	B	A	B	A	A	A	A	A	A	-
182	A	7A	1	2.556	2.662	2.888	U	6	wPt-0321	A	A	B	A	A	A	A	B	A	A	A	A	B	A	A	A	A	A	B	B	A	A	A	A	A	A	A	A	A	A	B	A	B	A	A	A	A	A	A	B
183	A	7A	1	5.267	5.486	4.248	U	6	wPt-1436	A	A	B	A	A	A	A	B	A	A	A	A	B	A	A	A	A	-	B	B	A	A	A	A	A	A	A	A	A	A	B	A	B	A	A	A	A	A	A	B
184	A	7A	1	8.982	9.213	6.29	U	6	tPt-513624	A	A	B	A	A	A	A	B	A	A	A	A	B	A	A	A	A	A	B	B	A	A	A	A	A	A	A	A	A	A	A	A	B	B	A	-	A	A	A	B
185	A	7A	1	11.645	11.915	7.651	U	6	tPt-1755	A	A	B	A	A	A	A	B	A	A	A	A	B	A	A	A	A	A	B	B	A	A	A	A	A	A	A	A	A	A	A	A	B	B	A	A	A	A	A	B
186	A	7A	1	14.687	15.006	10.375	U	6	wPt-4796	A	A	B	A	A	A	A	B	A	A	A	A	B	A	A	A	A	A	B	B	A	A	A	A	A	A	A	A	A	A	A	A	B	B	A	A	A	A	A	B
191	A	7A	1	15.975	16.316	10.375	U	6	wPt-3393	A	A	B	A	A	A	A	B	A	A	A	A	B	A	A	A	A	A	B	B	A	A	A	A	A	A	A	A	A	A	A	A	B	B	A	A	A	A	A	B
193	A	7A	1	16.405	16.753	10.375	U	6	wPt-3002	A	A	B	A	A	A	A	B	A	A	A	A	B	A	A	A	A	A	B	B	A	A	A	A	A	A	A	A	A	A	A	A	B	B	A	A	A	A	A	B
194	A	7A	1	16.859	17.207	10.375	U	6	wPt-4205	A	A	B	A	A	A	A	B	A	A	A	A	B	A	A	A	A	A	B	B	A	A	A	A	A	A	A	A	A	A	A	A	-	B	A	A	A	A	A	B
195	A	7A	2	0	0	0	U		wPt-7122	B	B	A	A	B	A	A	A	A	B	B	B	B	A	A	A	B	A	B	B	A	A	A	A	A	A	B	A	B	A	B	B	A	B	A	B	B	B	B	B
196	A	7A	2	0.438	0.445	0	U		wPt-3782	B	B	A	A	B	A	A	A	A	B	B	B	B	A	A	A	B	A	B	B	A	A	A	A	A	A	B	A	B	A	B	B	A	B	A	B	B	B	B	B
197	A	7A	2	0.867	0.882	0	U		wPt-4489	B	B	A	A	B	A	A	A	A	B	B	B	B	A	A	A	B	A	B	B	A	A	A	A	A	A	B	A	B	A	B	B	A	B	A	B	B	B	B	B
198	A	7A	2	1.751	1.786	0.701	U		rPt-410904	B	B	A	A	B	A	A	A	A	B	B	B	B	A	A	A	B	A	B	B	A	A	A	A	A	A	B	-	B	A	B	B	A	B	A	B	B	B	B	B
199	B	1B	1	0	0	0	U		wPt-1912	B	A	A	A	B	A	B	A	A	A	B	A	A	A	A	A	B	A	A	A	A	B	B	A	A	B	A	B	A	B	B	B	A	-	B	A	A	B	A	B
205	B	1B	1	1.803	1.887	2.853	U	1	wPt-3172	B	A	A	A	B	A	B	A	A	A	B	A	A	A	A	A	B	A	A	A	A	B	B	A	A	B	A	B	A	B	B	B	A	B	B	A	A	B	A	B
209	B	1B	1	2.288	2.385	3.541	U	3	wPt-2395	B	A	A	A	B	A	B	A	A	A	B	A	A	A	A	A	B	A	A	A	A	B	B	A	A	B	A	B	A	B	B	B	A	B	B	A	A	B	A	B
216	B	1B	1	4.526	4.614	4.901	U	2	wPt-9490	B	A	A	A	B	A	B	A	A	A	B	A	A	A	A	A	B	A	A	A	A	B	B	A	A	B	A	B	A	B	B	B	A	B	B	A	A	B	A	B
220	B	1B	1	5.612	5.758	6.262	U	1	wPt-0983	B	A	A	A	B	A	B	A	A	A	B	A	A	A	A	A	B	A	A	A	A	B	B	A	A	B	A	B	A	B	B	B	A	B	B	A	A	B	A	B
222	B	1B	1	6.131	6.304	6.99	U	1	tPt-513967	B	A	A	A	B	A	B	A	A	A	B	A	A	A	A	A	B	-	A	A	A	B	B	A	A	-	A	B	A	B	B	B	B	B	B	A	A	B	A	B
225	B	1B	1	30.353	30.416	26.787	U		wPt-0966	B	A	A	A	A	B	B	A	A	A	B	A	B	B	A	A	B	B	A	A	A	B	A	A	A	B	A	B	A	B	A	B	B	B	B	A	A	B	A	B
226	B	1B	1	32.332	32.448	29.074	U		tPt-5675	B	A	A	A	A	B	B	A	A	A	B	A	B	B	A	A	B	B	A	A	A	B	A	A	A	B	A	B	A	B	A	B	B	B	B	A	A	B	A	B
230	B	1B	1	42.317	42.63	35.227	U		wPt-0655	B	A	A	A	A	B	A	A	A	A	B	A	A	B	A	A	B	A	A	A	A	A	A	A	A	B	A	B	A	B	A	B	A	B	B	A	A	B	A	B
232	B	1B	1	42.811	43.114	35.227	U	1	wPt-5740	B	A	A	A	A	B	A	A	A	A	B	A	A	B	A	A	B	A	A	A	A	A	A	-	A	B	A	B	A	B	A	B	A	B	B	A	A	B	A	B
235	B	1B	1	52.675	53.015	43.185	U		wPt-4236	B	A	A	A	A	B	B	A	A	A	B	A	B	B	A	A	-	B	A	A	A	B	A	A	A	B	A	B	-	B	A	B	B	-	B	A	A	B	A	B
236	B	1B	1	59.577	60.159	48.099	U		wPt-6287	B	A	A	A	A	B	B	A	A	A	B	A	B	B	A	B	B	B	A	A	A	B	A	A	A	B	A	B	A	B	A	B	B	B	B	A	A	B	A	B
238	B	1B	1	60.581	61.159	49.61	U		wPt-8682	B	A	A	A	A	B	B	A	A	A	B	A	B	B	A	B	B	B	A	A	A	B	A	A	A	B	A	B	A	B	A	B	B	B	B	A	A	B	A	B
239	B	1B	1	63.171	63.782	52.333	U		wPt-1726	B	A	A	A	A	B	B	A	A	A	A	A	B	B	A	B	B	B	A	A	A	B	A	A	A	B	A	B	A	B	A	B	B	B	B	A	A	B	A	B
241	B	1B	1	71.298	71.56	60.57	U		tPt-513046	B	A	A	A	A	A	B	A	A	A	A	A	B	A	A	B	B	B	A	A	A	B	A	A	A	B	A	B	A	B	A	B	B	B	B	A	A	B	A	B
245	B	1B	1	74.737	75.147	62.612	U		wPt-5485	B	A	A	A	A	A	B	A	A	A	A	A	B	A	A	B	B	B	A	A	A	B	A	A	A	B	A	B	A	B	A	B	B	B	B	A	A	B	A	B
247	B	1B	1	75.724	76.095	63.973	U		wPt-8279	B	A	A	A	A	A	B	A	A	A	A	A	B	A	A	B	B	B	A	A	A	B	A	A	A	B	A	B	A	-	A	B	B	B	B	A	A	B	A	B
248	B	1B	1	76.613	76.972	65.334	U		wPt-3765	B	A	B	A	A	A	B	A	A	A	A	A	B	A	A	B	B	B	A	A	A	B	A	A	A	B	A	B	-	B	A	B	B	B	B	A	A	B	A	B
249	B	1B	1	77.501	77.859	66.014	U		wPt-8280	B	A	B	A	A	A	B	A	A	A	A	A	B	A	A	B	B	B	A	A	A	B	A	A	A	B	A	B	A	B	A	B	B	B	B	A	A	B	A	B
251	B	1B	1	80.178	79.615	68.738	U		wPt-0705	B	A	B	A	A	A	B	A	A	A	A	A	B	A	A	B	B	B	A	B	A	B	A	A	A	B	A	B	A	B	A	B	B	B	B	A	A	B	A	B
254	B	1B	1	92.093	91.378	77.732	U		wPt-7066	B	A	B	A	A	A	B	A	B	B	A	A	B	A	A	B	B	B	A	B	B	B	A	A	A	A	A	B	A	B	A	A	B	B	A	A	A	B	A	B
257	B	2B	1	0	0	0	U		tPt-4602	A	A	B	B	A	B	B	A	B	A	A	A	B	B	B	B	A	A	B	A	A	-	-	A	-	B	B	A	-	A	A	A	A	B	B	A	B	-	-	A
258	B	2B	1	1.584	1.791	3.673	U		tPt-1663	A	A	B	B	A	B	B	A	B	A	A	A	B	B	-	B	A	A	B	A	A	B	A	A	B	B	B	A	B	A	B	A	A	B	B	A	B	B	B	A
260	B	2B	1	6.267	6.57	9.454	U		wPt-304819	A	A	B	A	A	B	B	A	A	B	A	A	B	B	B	B	A	A	B	A	A	B	A	A	B	B	B	A	B	A	B	A	A	B	B	A	B	B	B	A
261	B	2B	1	7.602	7.933	11.019	U		tPt-4246	A	A	B	A	A	B	B	A	A	B	A	A	B	B	B	B	A	A	B	A	A	B	A	A	B	B	B	A	B	A	B	A	A	B	B	A	B	B	B	A
262	B	2B	1	12.234	12.619	15.37	U		tPt-512890	A	-	B	A	A	B	B	A	A	B	B	A	B	B	B	B	A	A	B	A	A	A	A	A	B	B	B	A	B	A	B	A	A	B	B	A	B	B	B	A
263	B	2B	1	21.773	22.388	24.85	U		wPt-9958	A	A	B	A	A	B	A	A	A	B	B	A	B	B	B	B	A	A	B	A	A	A	A	A	B	B	B	B	A	A	B	A	A	B	B	A	B	B	A	A
264	B	2B	1	30.628	30.479	33.794	U	1	rPt-509730	A	B	B	A	A	B	A	A	A	B	B	A	B	B	B	B	A	A	B	A	B	A	B	B	B	B	B	B	A	A	B	B	A	B	B	A	B	B	A	A
267	B	2B	1	31.594	31.414	34.515	U	2	wPt-7695	A	B	B	A	A	B	A	A	A	B	B	A	B	B	B	B	A	A	B	A	B	A	B	B	B	B	B	B	A	A	B	B	A	B	B	A	B	B	A	A
269	B	2B	1	41.878	41.719	47.595	U		wPt-9423	A	B	B	-	B	A	A	A	A	B	B	B	B	B	B	B	A	A	B	A	B	A	B	B	B	B	B	B	A	A	B	B	A	B	B	A	B	B	A	A
274	B	2B	1	44.636	44.455	52.804	U		tPt-513473	A	B	B	A	B	A	A	B	A	B	B	B	A	B	A	B	A	A	B	A	B	A	B	B	B	B	B	B	A	A	B	B	A	B	B	A	B	B	A	A
276	B	2B	1	54.956	54.465	61.216	U		tPt-514208	A	B	B	A	B	A	A	B	A	B	B	B	A	B	A	B	A	A	B	A	B	A	B	B	B	B	B	B	A	A	A	B	A	B	B	B	B	B	A	A
277	B	2B	1	59.683	58.873	65.615	U	5	tPt-0638	A	B	B	A	B	A	A	B	A	A	B	B	A	B	A	B	A	A	B	B	B	A	B	B	B	B	B	B	A	A	A	B	A	B	B	B	B	B	A	A
278	B	2B	1	63.268	62.557	69.021	U	6	wPt-2120	A	B	B	A	B	A	A	B	A	A	B	B	A	B	A	B	A	A	B	B	B	A	B	B	B	B	B	B	A	A	A	B	A	B	B	B	B	B	A	A
279	B	2B	1	66.599	66.043	71.759	U	5	wPt-6477	A	B	B	A	B	A	A	B	A	A	B	B	A	B	A	B	A	A	B	B	B	B	B	B	B	B	B	B	A	A	A	B	A	B	B	B	B	B	A	B
280	B	2B	1	67.87	67.414	73.127	U	6	wPt-6471	-	B	B	A	B	A	A	B	A	A	B	B	A	B	A	B	A	A	B	B	B	B	B	B	B	B	B	B	A	A	A	B	A	B	B	B	A	B	A	B
281	B	2B	1	69.055	68.677	74.494	U	5	wPt-2117	A	B	B	A	B	A	A	B	A	A	B	B	A	B	A	B	A	A	B	B	B	B	B	B	B	B	B	B	A	A	A	B	A	B	B	B	A	B	A	B
284	B	2B	1	71.692	71.387	77.375	U	6	wPt-2664	A	B	B	A	B	A	A	B	-	A	B	B	-	B	A	B	A	A	B	B	B	B	B	B	B	B	B	B	A	B	A	B	A	B	-	B	A	B	A	-
285	B	2B	1	89.3	89.398	94.276	U	6	wPt-0906	A	B	A	A	B	A	A	B	A	A	A	B	B	B	A	B	A	B	B	B	A	B	A	B	B	B	A	B	A	B	A	B	A	B	B	B	A	B	B	B
287	B	2B	1	89.759	89.865	94.276	U	6	wPt-9812	A	B	A	A	B	A	A	B	A	A	A	B	B	B	A	B	A	B	B	B	A	B	A	B	B	B	A	B	A	B	A	B	A	B	B	B	A	B	B	B
288	B	2B	1	91.498	91.639	97	U	5	wPt-9654	A	B	A	A	A	A	A	B	A	A	A	A	B	B	A	B	A	B	B	B	A	B	A	B	B	B	A	B	A	B	A	B	A	B	B	B	B	B	B	B
295	B	2B	1	93.229	92.963	98.361	U	5	wPt-0489	A	B	A	A	A	A	A	B	A	A	A	A	B	B	A	B	A	B	B	B	A	B	A	B	B	B	A	B	A	B	A	B	A	B	B	B	B	B	B	B
300	B	2B	1	96.284	95.988	101.085	U	3	wPt-1127	A	B	A	A	A	A	A	B	A	A	A	A	B	B	A	B	A	B	B	B	A	B	A	B	B	B	A	B	A	B	A	B	A	B	B	B	B	B	B	B
301	B	2B	1	101.084	100.08	103.809	U	1	wPt-1357	B	B	A	A	A	A	A	B	A	A	A	A	B	B	A	B	A	B	B	B	A	B	A	B	B	B	A	B	A	B	A	B	A	B	B	B	B	B	B	B
302	B	2B	1	109.144	108.199	110.654	U	3	wPt-9190	B	B	A	B	A	A	A	B	A	A	A	A	B	B	A	B	A	B	A	B	A	B	A	B	A	B	A	B	A	B	A	B	A	A	B	B	B	B	B	B
303	B	2B	1	109.625	108.683	110.654	U	3	wPt-4223	B	B	A	B	A	A	A	B	A	A	A	A	B	B	A	B	A	B	A	B	A	B	A	B	A	B	A	B	A	B	A	B	A	A	B	B	B	B	B	B
304	B	2B	1	113.258	112.508	113.678	U		wPt-7161	B	B	A	B	A	A	A	B	A	A	A	A	B	B	A	B	A	B	A	-	A	B	A	B	A	B	A	B	A	B	A	B	A	A	-	B	B	B	B	B
305	B	2B	1	115.182	114.281	114.739	U	2	wPt-9336	B	B	A	B	A	A	A	B	A	A	A	A	B	B	A	B	A	B	A	B	A	B	A	B	-	B	A	-	A	B	A	B	A	A	B	B	B	B	B	B
307	B	2B	1	115.95	115.111	115.419	U	1	wPt-7004	B	B	A	B	A	A	A	B	A	A	A	A	B	B	A	B	A	B	A	B	A	B	A	B	A	B	A	B	A	B	A	B	A	A	B	B	B	B	B	B
310	B	2B	1	120.266	119.507	118.211	U	4	wPt-4072	B	B	A	B	A	A	A	B	A	A	A	A	B	B	A	B	A	B	A	B	A	B	A	B	A	B	-	B	A	B	A	B	A	A	B	B	B	B	B	B
312	B	3B	1	0	0	0	U	1	wPt-1159	B	B	A	A	B	A	-	A	A	A	B	B	B	B	B	B	B	B	B	A	A	B	B	B	A	B	B	B	A	B	B	A	A	B	B	B	B	A	B	A
313	B	3B	1	9.798	10.146	8.055	U	1	wPt-2936	A	B	A	A	B	A	B	A	A	A	B	B	B	B	B	B	B	B	B	A	A	B	B	B	A	A	B	B	B	B	B	A	A	B	B	B	B	A	B	A
319	B	3B	1	10.661	11.024	8.736	U	1	wPt-9088	A	B	A	A	B	A	B	A	A	A	B	B	B	B	B	B	B	B	B	A	A	B	B	B	A	A	B	B	B	B	B	A	A	B	B	B	B	A	B	A
322	B	3B	1	11.317	11.46	9.416	U		tPt-9273	A	B	A	A	B	A	B	A	A	A	B	B	B	B	B	B	B	B	B	A	A	B	B	B	A	A	B	B	B	B	B	A	A	B	B	B	B	A	B	A
323	B	3B	1	12.034	11.958	9.416	U	3	wPt-1191	A	B	A	A	B	A	B	A	A	A	B	B	B	B	B	B	B	B	B	A	-	B	B	B	A	A	B	B	B	B	B	A	A	B	B	B	B	A	B	A
326	B	3B	1	15.387	15.431	12.14	U		wPt-9510	A	B	A	A	B	A	B	A	A	A	B	B	B	B	B	B	B	B	B	A	A	B	B	B	A	A	B	B	A	B	B	A	A	B	B	B	A	A	-	A
329	B	3B	1	16	16.117	13.48	U		wPt-5390	A	B	A	A	B	A	B	A	A	A	B	-	B	-	-	B	B	B	B	A	A	B	B	B	A	A	B	B	A	B	B	A	A	B	B	B	A	A	-	A
330	B	3B	1	21.499	21.681	19.034	U	3	wPt-6020	A	B	A	A	B	A	B	A	B	A	B	B	B	B	B	B	B	B	B	A	B	B	B	B	A	A	B	B	A	A	B	B	A	B	B	B	A	A	B	A
331	B	3B	1	23.397	23.599	21.369	U	1	wPt-6047	A	B	A	A	B	A	B	A	B	A	B	B	B	B	B	B	B	B	B	A	B	B	B	B	A	A	B	A	A	A	B	B	A	B	B	B	A	A	B	A
332	B	3B	1	27.492	27.717	25.165	U	3	wPt-0544	A	B	A	A	B	A	B	A	B	A	B	B	B	B	B	B	B	B	B	-	B	B	B	B	A	A	B	A	A	A	B	B	B	B	B	B	A	A	B	A
333	B	3B	1	32.673	32.924	29.756	U	6	wPt-8509	A	B	A	A	B	A	B	A	B	A	B	B	B	B	B	A	B	-	B	A	B	B	B	B	A	A	B	A	-	A	B	B	B	B	B	B	A	A	B	A
342	B	3B	2	75.896	0	0	U		wPt-5704	B	A	B	B	B	B	B	B	A	A	B	A	B	B	A	A	B	B	B	B	B	B	A	A	A	B	B	B	B	A	B	B	B	B	A	B	A	B	B	B
343	B	3B	2	76.329	0.437	0	U		tPt-513516	B	A	B	B	B	B	B	B	A	A	B	A	B	B	A	A	B	B	B	B	B	B	A	A	A	B	B	B	B	A	B	B	B	B	A	B	A	B	B	B
344	B	3B	2	82.223	6.333	5.464	U		wPt-0021	B	A	A	B	B	B	B	B	A	B	B	A	B	B	A	A	B	B	B	B	B	B	A	A	A	B	B	B	B	A	B	B	B	B	A	B	A	B	B	B
345	B	3B	2	89.068	13.326	13.673	U	1	wPt-7546	B	A	A	B	B	B	A	B	A	B	B	A	B	B	A	A	A	B	B	B	B	B	A	A	A	B	B	B	B	A	B	B	B	B	A	B	A	B	B	B
346	B	3B	2	90.279	14.584	14.394	U		wPt-9368	B	A	A	B	B	B	A	B	A	B	B	A	B	B	A	A	A	B	B	B	B	B	A	A	A	B	B	B	B	A	B	B	B	B	A	B	A	B	B	B
347	B	3B	2	91.588	15.911	15.755	U		wPt-6956	B	A	A	B	B	B	A	B	A	B	B	A	B	B	A	A	A	B	B	B	B	B	A	A	A	B	B	B	B	A	B	B	B	B	A	B	A	B	B	B
348	B	4B	1	0	0	0	U		wPt-6869	A	A	B	A	A	B	B	A	A	A	A	B	A	A	A	A	-	A	B	B	A	A	A	A	A	A	B	B	B	B	A	-	B	-	B	B	A	B	B	-
349	B	4B	1	3.797	3.85	6.064	U		tPt-513652	A	A	B	A	B	B	B	A	A	B	B	B	A	A	A	A	B	A	B	B	A	A	A	A	A	A	B	B	B	B	A	A	B	B	B	B	A	B	B	B
353	B	4B	1	6.004	5.624	7.438	U		wPt-1046	A	A	B	A	B	B	B	A	A	B	B	B	A	A	A	A	B	A	B	B	A	A	A	A	A	A	B	B	B	B	A	A	B	B	B	B	A	B	B	B
355	B	5B	1	0	0	0	U		wPt-7101	B	A	-	-	A	-	-	-	-	-	-	-	-	-	-	-	-	-	-	B	B	-	-	-	-	-	-	-	-	-	-	-	-	A	-	-	A	-	-	-
356	B	5B	1	20.043	18.99	15.986	U		wPt-3049	B	A	A	B	B	A	A	A	A	A	B	A	B	B	A	B	B	A	B	B	B	A	B	B	B	A	A	-	A	B	B	A	A	A	B	A	B	B	B	B
358	B	5B	1	30.857	30.191	25.472	U		wPt-9300	B	A	A	B	B	A	A	A	A	A	B	A	B	B	A	B	B	A	B	B	B	B	B	B	A	A	A	B	A	B	B	A	A	A	B	A	B	B	A	B
361	B	5B	1	36.899	35.455	30.249	U		wPt-6191	B	B	A	B	B	A	A	A	A	A	B	A	B	B	A	B	B	A	B	B	B	B	B	B	A	A	A	B	A	B	B	A	A	A	B	A	B	B	A	B
364	B	5B	1	39.055	37.644	31.616	U		wPt-6265	B	B	A	B	B	A	A	A	A	A	B	A	B	B	A	B	B	A	B	B	B	B	B	B	A	A	A	B	A	A	-	A	A	A	B	A	B	B	A	B
365	B	5B	1	41.292	39.925	33.665	U		wPt-8094	B	B	A	B	B	A	A	A	A	A	B	A	B	B	A	B	B	A	B	B	B	B	B	B	A	A	A	B	A	A	B	A	A	A	B	A	B	B	A	B
370	B	5B	1	60.078	58.574	56.991	U		wPt-9504	A	B	A	B	B	B	B	A	A	A	B	A	B	B	A	A	A	A	B	A	B	B	A	B	A	A	A	B	A	A	A	A	A	A	A	B	B	B	A	B
374	B	5B	1	61.799	60.33	58.358	U		tPt-3144	A	B	A	B	B	B	B	A	A	A	A	A	B	B	A	A	A	A	B	A	B	B	A	B	A	A	A	B	A	A	A	A	A	A	A	B	B	B	A	B
375	B	5B	1	68.955	67.199	65.912	U	1	wPt-4754	A	B	A	B	A	B	B	A	A	A	A	A	B	B	A	A	A	A	B	A	B	B	A	B	A	A	A	B	A	A	A	B	A	A	A	B	B	B	A	B
376	B	5B	1	79.208	77.654	76.275	U		wPt-0927	A	B	A	B	A	B	B	A	A	A	A	A	B	B	A	A	A	A	B	A	B	A	A	B	A	B	A	B	A	B	A	B	B	B	A	B	B	B	A	B
377	B	5B	1	93.662	92.052	89.508	U		tPt-513453	B	B	A	B	A	B	B	A	A	A	A	A	B	B	A	A	A	A	B	A	B	A	A	B	A	B	A	B	A	B	A	B	B	B	A	B	B	B	B	A
378	B	5B	1	94.117	92.498	89.508	U		wPt-6910	B	B	A	B	A	B	B	A	A	A	A	A	B	B	A	A	A	A	B	A	B	A	A	B	A	B	A	B	A	B	A	B	B	B	A	B	B	B	B	A
383	B	5B	1	95.499	93.913	90.869	U		wPt-0643	B	B	A	B	A	B	B	A	A	A	A	A	B	B	A	A	A	A	B	A	B	A	A	B	A	B	A	B	A	B	A	B	B	B	A	B	B	B	B	A
385	B	5B	1	101.254	99.884	94.959	U	2	wPt-0837	B	B	A	B	A	B	B	A	A	A	A	A	B	A	A	A	A	A	B	A	-	A	A	B	A	B	A	B	A	B	A	A	B	-	A	A	-	B	B	-
386	B	5B	1	102.323	100.876	95.64	U		wPt-0295	B	B	A	B	A	B	B	A	A	A	A	A	B	A	A	A	A	A	B	A	B	A	A	B	A	B	A	B	A	B	A	A	B	B	A	A	B	B	B	A
388	B	6B	1	0	0	0	U	3	wPt-9572	A	B	A	B	A	A	B	A	B	A	B	A	B	B	B	A	A	A	B	A	A	A	B	A	B	-	A	B	B	A	A	A	B	B	A	B	B	B	B	A
389	B	6B	1	3.452	3.692	2.915	U		wPt-6585	A	B	A	B	A	A	B	A	B	A	B	A	B	B	B	A	A	A	B	A	A	A	B	A	B	B	A	B	B	A	A	A	B	B	A	B	B	B	B	A
391	B	6B	1	3.984	4.19	3.595	U		wPt-6154	A	B	A	B	A	A	B	A	B	A	B	A	B	B	B	A	A	A	B	A	A	A	B	A	B	B	A	B	B	A	A	A	B	B	A	B	B	B	B	A
394	B	6B	1	6.054	6.327	4.275	U		wPt-6563	A	B	A	B	A	A	B	A	B	A	B	A	B	B	B	A	A	A	B	A	A	A	B	A	B	B	A	B	B	A	A	A	B	B	A	B	B	B	B	A
416	B	6B	1	11.813	12.192	11.815	U		wPt-6674	A	B	A	B	A	A	A	A	A	A	B	A	B	A	B	A	A	A	B	A	A	A	B	A	B	B	A	B	B	A	A	A	B	B	A	B	B	B	B	A
418	B	6B	1	13.574	13.996	12.495	U		wPt-4900	A	B	A	B	A	A	A	A	A	A	B	A	B	A	B	A	A	A	B	A	A	A	B	A	B	B	A	B	B	B	A	A	B	B	A	B	B	B	B	A
420	B	6B	1	14.643	15.132	13.856	U		wPt-3376	A	B	A	B	A	A	A	A	A	A	B	A	B	A	B	A	A	A	B	A	A	A	B	A	B	B	A	B	B	B	A	A	B	B	A	B	B	B	B	A
423	B	6B	1	15.982	16.49	14.537	U		wPt-4142	A	B	A	B	A	A	A	A	A	A	B	A	B	A	B	A	A	A	B	A	A	A	B	A	B	B	A	B	B	-	A	A	B	B	A	B	B	B	B	A
426	B	6B	1	21.198	21.719	20.69	U		wPt-8814	A	B	A	B	A	A	A	A	A	A	B	A	B	A	B	A	A	A	B	A	A	A	B	A	B	B	A	B	B	B	A	A	B	B	A	B	B	B	B	A
428	B	6B	1	21.632	22.16	20.69	U		tPt-513184	A	B	A	B	A	A	A	A	A	A	B	A	B	A	B	A	A	A	B	A	A	A	B	A	B	B	A	B	B	B	A	A	B	B	A	B	B	B	B	A
429	B	6B	1	53.821	55.257	53.132	U		tPt-4990	A	A	-	B	A	A	A	A	A	A	B	A	A	B	B	A	A	A	B	B	A	-	B	B	B	B	A	B	B	A	A	A	B	A	B	A	A	B	B	A
431	B	6B	1	60.666	62.321	57.839	U	1	wPt-5037	A	A	A	A	A	A	A	A	A	A	B	A	A	B	B	A	A	A	A	B	A	A	B	B	B	B	A	B	A	A	A	A	A	A	B	A	A	B	B	A
433	B	6B	1	66.499	68.217	63.166	U	1	wPt-2564	A	A	A	A	A	A	A	A	A	A	A	A	A	B	B	A	A	A	A	B	A	A	A	B	B	B	A	B	A	A	A	A	A	A	B	A	A	A	B	A
436	B	7B	1	0	0	0	U		wPt-9954	B	A	B	B	A	B	B	A	A	B	A	B	A	A	B	B	A	B	A	A	A	A	B	A	B	B	B	B	B	A	B	A	A	B	B	A	A	A	A	B
442	B	7B	1	10.895	10.862	10.99	U		wPt-9877	B	A	B	B	A	B	A	A	A	B	A	A	A	A	B	A	A	A	A	A	A	A	B	A	B	B	B	B	B	A	B	B	A	B	B	A	A	A	A	B
444	B	7B	1	11.513	11.5	11.67	U		tPt-8504	B	A	B	B	A	B	A	A	A	B	A	A	A	A	B	A	A	A	A	A	A	A	B	A	B	B	B	B	B	A	B	B	A	B	B	A	A	A	A	B
453	B	7B	1	11.942	11.936	11.67	U		wPt-2878	B	A	B	B	A	B	A	A	A	B	A	A	A	A	B	A	A	A	A	A	A	A	B	A	B	B	B	B	B	A	B	B	A	B	B	A	A	A	A	B
457	B	7B	1	12.843	12.84	11.67	U		tPt-513731	B	A	B	B	A	B	A	A	A	B	A	A	A	A	B	A	A	A	A	A	-	A	B	A	B	B	B	B	B	A	B	B	A	B	B	A	-	A	A	B
458	B	7B	1	13.779	13.814	13.188	U		wPt-9992	B	A	B	B	A	B	A	A	A	B	-	A	A	A	B	A	A	A	A	A	A	A	B	A	B	B	B	B	B	A	B	B	A	B	B	A	A	A	A	B
459	R	1R	1	0	0	0	U		wPt-2859	A	B	A	B	B	A	B	B	B	B	A	A	B	A	A	B	A	B	A	A	B	B	B	A	A	A	A	B	B	A	B	A	B	A	A	A	B	A	B	A
464	R	1R	1	5.512	5.998	12.651	U		rPt-509009	A	B	A	B	B	A	B	B	B	B	A	A	B	A	A	B	A	B	A	A	B	B	B	A	A	A	A	-	B	A	B	A	B	A	A	A	B	A	B	A
466	R	1R	1	18.597	18.808	26.329	U		rPt-507848	A	B	A	B	B	A	B	B	B	B	A	A	B	A	A	B	A	B	A	A	B	B	B	A	A	A	A	B	B	A	B	A	B	A	A	A	B	A	B	A
475	R	1R	1	21.35	20.962	28.801	U		rPt-506161	A	B	A	B	B	A	B	B	B	B	B	A	B	A	A	B	A	B	A	A	B	B	B	A	A	A	A	B	B	A	B	A	B	A	A	A	B	A	B	A
476	R	1R	1	23.524	23.327	30.42	U		rPt-401899	A	B	A	B	B	A	B	B	B	B	B	A	B	A	A	B	A	B	A	A	B	B	B	A	A	A	A	B	B	A	B	A	B	A	A	A	B	A	B	A
480	R	1R	1	49.706	49.08	62.902	U	2	wPt-6852	A	B	A	B	B	A	A	B	B	B	A	A	B	B	A	B	B	A	A	A	A	A	B	A	A	A	A	A	B	A	B	A	B	A	A	B	A	A	B	A
487	R	1R	1	50.517	49.927	62.902	U	1	rPt-390355	A	B	A	B	B	A	A	B	B	B	A	A	B	B	A	B	B	A	A	A	A	A	B	A	A	A	A	A	B	A	B	A	B	A	A	B	A	A	B	A
493	R	1R	1	54.099	53.558	64.263	U	1	rPt-505884	A	B	A	B	B	A	A	B	B	B	A	A	B	B	A	B	B	A	A	A	A	A	B	A	A	A	A	A	B	A	B	A	B	A	A	B	A	A	B	A
495	R	1R	1	75.072	74.803	81.225	U		rPt-507839	A	B	A	B	B	A	A	A	B	B	B	B	B	B	A	A	B	A	A	B	A	A	B	B	B	A	A	A	B	A	B	A	A	A	A	B	A	B	-	B
496	R	1R	1	83.423	83.456	90.332	U		rPt-390261	A	B	A	A	A	A	A	A	A	B	B	B	B	B	A	-	B	A	A	B	A	A	B	B	B	A	B	A	A	A	B	B	A	A	B	B	B	B	-	B
499	R	1R	1	83.93	83.976	90.332	U		rPt-399831	A	B	A	A	A	A	A	A	A	B	B	B	-	B	A	A	B	A	A	B	A	A	B	B	B	A	B	A	A	A	B	B	A	A	B	B	B	B	B	B
501	R	1R	1	85.265	85.352	90.332	U		rPt-509367	A	B	A	A	A	A	A	A	A	B	B	B	B	B	A	A	B	A	A	B	A	A	B	B	B	A	B	A	A	A	B	B	A	A	B	B	B	B	B	B
509	R	2R	1	0	0	0	U	1	rPt-506176	A	B	A	A	B	B	B	A	A	A	A	A	B	B	B	B	A	A	B	A	B	A	A	A	A	A	A	A	A	B	B	A	A	A	B	A	A	A	B	B
512	R	2R	1	0.429	0.436	0	U		tPt-514206	A	B	A	A	B	B	B	A	A	A	A	A	B	B	B	B	A	A	B	A	B	A	A	A	A	A	A	A	A	B	B	A	A	A	B	A	A	A	B	B
514	R	2R	1	0.858	0.873	0	U		rPt-506945	A	B	A	A	B	B	B	A	A	A	A	A	B	B	B	B	A	A	B	A	B	A	A	A	A	A	A	A	A	B	B	A	A	A	B	A	A	A	B	B
521	R	2R	1	1.738	1.773	0.68	U		rPt-507479	A	B	A	A	B	B	B	A	A	A	A	A	B	B	B	B	A	A	B	A	B	A	A	A	A	A	A	A	A	B	B	A	A	A	B	A	A	A	B	B
523	R	2R	1	13.084	12.846	11.029	U		rPt-509666	A	A	B	A	B	B	B	A	A	A	A	A	B	B	B	B	A	A	B	B	A	B	A	A	A	A	B	A	A	B	B	A	A	A	A	A	B	A	B	B
525	R	2R	1	14.38	14.16	13.071	U		rPt-508204	A	A	B	A	B	B	B	A	A	A	A	A	B	B	B	B	A	A	B	B	A	B	A	A	A	A	B	A	A	B	B	A	A	A	A	A	B	A	B	B
526	R	2R	1	15.805	15.549	14.432	U		rPt-411506	A	A	B	A	B	B	B	A	A	A	A	A	B	B	B	B	A	A	B	B	A	B	A	A	A	A	B	A	A	B	B	A	A	A	A	A	B	A	B	B
534	R	2R	1	18.645	18.544	16.481	U	1	rPt-400003	A	A	B	A	B	B	B	A	A	A	A	A	B	B	B	B	A	A	B	B	A	B	A	A	A	A	B	A	A	B	B	A	A	A	A	A	B	A	B	B
535	R	2R	1	19.13	19.02	17.168	U		rPt-506496	A	A	B	A	B	B	B	A	A	A	A	A	B	B	B	B	A	A	B	B	A	B	A	A	A	A	B	A	A	B	B	A	A	A	A	A	B	A	B	B
537	R	2R	1	20.848	20.768	18.529	U		rPt-390646	A	A	B	A	B	B	B	A	A	A	A	A	B	B	B	B	A	A	B	B	A	B	A	A	A	A	B	A	A	B	B	A	A	A	A	A	B	A	B	B
541	R	2R	1	24.74	24.741	22.62	U		tPt-513245	A	A	B	A	B	B	B	A	A	A	A	A	B	B	B	B	-	A	B	B	A	B	A	A	A	A	B	A	B	B	B	A	A	A	A	A	B	A	B	B
542	R	2R	1	26.724	26.812	24.907	U		rPt-401489	A	A	B	A	B	B	B	A	A	A	A	A	B	B	B	B	A	A	B	B	-	B	A	A	A	A	B	A	B	B	B	A	A	A	A	A	A	A	B	B
543	R	3R	1	0	0	0	U		rPt-505338	A	A	A	B	A	B	A	A	A	A	B	A	B	A	B	A	A	B	-	-	A	B	A	B	A	A	B	A	A	A	B	A	A	B	B	B	B	B	A	B
544	R	3R	1	1.215	1.258	1.381	U		rPt-5523	A	A	A	B	A	B	A	A	A	A	B	A	B	A	B	A	A	B	B	B	A	B	A	B	A	A	B	A	A	A	B	A	A	B	B	B	B	B	A	B
545	R	3R	1	2.086	2.149	2.062	U		rPt-505532	A	A	A	B	A	B	A	A	A	A	B	A	B	A	B	A	A	B	B	B	A	B	A	B	A	A	B	A	A	A	B	A	A	B	B	B	B	B	A	B
546	R	3R	1	2.966	3.044	2.756	U		rPt-507999	A	A	A	B	A	B	A	A	A	A	B	A	B	A	B	A	A	B	B	B	A	B	A	B	A	A	B	A	A	A	A	A	A	B	B	B	B	B	A	B
549	R	4R	1	0	0	0	U		wPt-8650	B	A	B	B	A	B	B	A	B	B	B	B	B	B	A	B	B	A	A	-	B	A	B	A	A	A	A	A	B	B	-	B	A	A	A	B	B	B	A	B
550	R	4R	1	7.375	7.617	7.359	U		rPt-508639	B	-	B	B	A	B	B	A	B	B	B	B	B	A	-	B	B	A	A	B	B	A	B	A	A	A	-	A	B	B	A	B	A	A	A	B	B	B	A	B
553	R	4R	1	13.177	13.46	13.443	U		rPt-2245	B	A	B	B	A	B	B	A	B	B	B	B	B	A	B	B	B	A	A	B	B	A	B	A	A	A	A	A	B	B	A	B	A	A	A	B	B	B	B	B
562	R	4R	1	17.493	17.851	18.907	U		rPt-390695	B	A	A	A	A	B	A	A	A	A	B	B	B	A	B	B	B	A	A	B	B	A	B	A	A	B	A	A	B	B	A	B	A	A	A	B	B	B	B	B
571	R	4R	1	19.21	19.603	20.268	U		rPt-399521	B	A	A	A	A	B	A	A	A	A	B	B	B	A	B	B	B	A	A	B	B	A	B	A	A	B	A	A	B	B	A	B	A	A	A	B	B	B	B	B
573	R	4R	1	20.069	20.481	20.948	U		rPt-399809	B	A	A	A	A	B	A	A	A	A	B	B	B	A	B	B	B	A	A	B	B	A	B	A	A	B	A	A	B	B	A	B	A	A	A	B	B	B	B	B
578	R	4R	1	21.356	21.795	22.309	U		rPt-411210	B	A	A	A	A	B	A	A	A	A	B	B	B	A	B	B	B	A	A	B	B	A	B	A	A	B	A	A	B	B	A	B	A	A	A	B	B	B	B	B
582	R	4R	1	21.786	22.232	22.309	U		rPt-506931	B	A	A	A	A	B	A	A	A	A	B	B	B	A	B	B	B	A	A	B	B	A	B	A	A	B	A	A	B	B	A	B	A	A	A	B	B	B	B	B
584	R	4R	1	22.571	23.141	22.99	U		rPt-508849	B	A	A	A	A	B	A	A	A	A	B	B	B	A	B	B	B	A	A	B	B	A	B	A	A	B	A	A	B	B	A	B	A	A	A	B	B	B	B	B
590	R	4R	1	25.239	25.728	24.35	U		rPt-507283	B	A	A	A	A	B	A	A	A	A	B	B	B	A	B	B	B	A	A	B	B	A	B	A	A	B	A	A	B	B	A	B	A	A	A	B	B	B	B	B
600	R	4R	1	26.338	26.794	25.711	U		rPt-506216	B	A	A	A	A	B	A	A	A	A	B	B	B	B	B	B	B	A	A	B	B	A	B	A	A	B	A	A	B	B	A	B	A	A	A	B	B	B	B	B
602	R	4R	1	27.385	27.916	27.072	U		rPt-410976	B	A	A	A	A	B	A	A	A	A	B	B	B	A	B	B	B	A	A	B	B	A	B	A	A	B	A	A	B	B	A	B	A	A	A	B	B	B	B	B
604	R	4R	1	28.673	29.231	28.433	U		rPt-509632	B	A	A	A	A	B	A	A	A	A	B	B	B	A	B	B	B	A	A	B	B	A	B	A	A	B	A	A	B	B	A	B	A	A	A	B	B	B	B	B
607	R	4R	1	29.102	29.668	28.433	U		rPt-389414	B	A	A	A	A	B	A	A	A	A	B	B	B	A	B	B	B	A	A	B	B	A	B	A	A	B	A	A	B	B	A	B	A	A	A	B	B	B	B	B
610	R	4R	1	29.536	30.104	29.113	U		rPt-400896	B	A	A	A	A	B	A	A	A	A	B	B	B	A	B	B	B	A	A	B	B	A	B	A	A	B	A	A	B	B	A	B	A	A	A	B	B	B	B	B
617	R	4R	1	30.398	30.978	29.794	U		rPt-506239	B	A	A	A	A	B	A	A	A	A	B	B	B	B	B	B	B	A	A	B	B	A	B	A	A	B	A	A	B	B	A	B	A	A	A	B	B	B	B	B
620	R	4R	1	30.913	31.528	29.794	U		rPt-401323	B	A	A	A	A	B	A	A	A	A	B	B	B	B	B	B	B	A	A	B	B	A	B	A	A	B	A	A	B	B	A	B	A	A	A	B	B	B	B	B
622	R	4R	1	35.129	35.792	34.57	U		rPt-509173	B	A	A	A	A	B	A	A	A	A	A	B	B	B	B	B	B	A	A	B	B	A	B	A	A	B	A	B	B	B	A	B	A	A	A	B	B	B	B	B
623	R	4R	1	39.882	40.694	40.599	U		rPt-398783	B	A	A	A	A	B	A	A	A	A	A	B	A	B	B	B	B	A	A	B	B	A	B	A	A	B	A	B	B	B	A	B	A	A	A	B	B	B	B	B
626	R	4R	1	41.2	42.008	42.083	U		rPt-505929	B	A	A	A	A	B	A	A	A	A	A	B	A	B	B	B	B	A	A	B	B	A	B	A	A	B	A	B	B	B	A	B	A	A	A	B	B	B	B	B
628	R	4R	1	42.707	43.542	43.443	U		tPt-514263	B	A	A	A	A	B	A	A	A	A	A	B	A	B	B	B	B	A	A	B	B	A	B	A	A	B	A	B	B	B	A	B	A	A	A	B	B	B	B	B
630	R	4R	1	44.901	45.792	46.85	U		tPt-512843	B	A	A	A	A	B	A	A	A	A	A	B	A	B	B	B	B	A	A	B	B	A	B	A	A	B	A	B	B	B	A	B	A	A	A	B	B	B	B	B
631	R	4R	1	45.506	46.386	46.85	U		tPt-1411	B	A	A	A	A	B	A	A	A	A	A	B	A	B	B	B	B	A	A	B	B	A	B	A	A	B	A	B	B	B	A	B	A	-	A	B	B	B	B	B
640	R	4R	1	45.936	46.823	47.53	U		rPt-505497	B	A	A	A	A	B	A	A	A	A	A	B	A	B	B	B	B	A	A	B	B	A	B	A	A	B	A	B	B	B	A	B	A	A	A	B	B	B	B	B
642	R	4R	1	47.223	48.133	48.891	U		rPt-390504	B	A	A	A	A	B	A	A	A	A	A	B	A	B	B	B	B	A	A	B	B	A	B	A	A	B	A	B	B	B	A	B	A	A	A	B	B	B	B	B
647	R	4R	1	48.151	49.081	50.252	U		rPt-508467	B	A	A	A	A	B	A	A	A	A	A	B	A	B	B	B	B	A	A	B	B	A	B	A	A	B	A	B	B	B	A	B	A	A	A	B	B	B	B	B
652	R	4R	1	51.745	52.672	53.338	U		rPt-509552	B	A	A	A	A	B	A	A	A	A	A	B	A	B	B	B	B	A	A	B	B	A	B	A	A	B	A	B	B	B	A	B	A	A	A	-	B	B	B	B
655	R	4R	1	53.02	54	54.903	U		rPt-505769	B	A	A	A	A	B	A	A	A	A	A	B	A	B	B	B	B	A	A	B	B	A	B	A	A	B	A	B	B	B	A	B	A	A	A	-	B	B	B	B
656	R	4R	1	53.934	54.93	56.025	U		rPt-399575	B	A	A	A	A	B	A	A	A	A	A	B	A	B	B	B	B	A	A	B	B	A	B	A	A	B	A	B	B	-	A	B	A	A	A	A	B	B	B	B
659	R	4R	1	54.702	55.672	57.332	U		wPt-3108	B	A	A	A	A	B	A	A	A	A	A	B	A	B	B	B	B	A	A	B	B	A	B	-	A	B	-	B	B	B	-	B	A	A	A	A	-	B	B	-
670	R	4R	1	56.961	58.002	59.115	U		rPt-399885	B	A	A	A	A	B	A	A	A	A	A	B	A	B	B	B	B	A	A	B	B	A	B	A	A	B	A	B	B	B	A	B	A	A	A	A	B	B	B	B
674	R	4R	1	58.889	59.968	61.157	U		rPt-508124	B	A	A	A	A	B	A	A	A	A	A	B	A	B	B	B	B	A	A	B	B	A	B	A	A	B	A	B	B	B	A	B	A	A	A	A	B	B	B	B
679	R	4R	1	61.049	62.157	63.881	U		rPt-400317	B	A	A	A	A	B	A	A	A	A	A	B	A	B	B	B	B	A	A	B	B	A	B	A	A	B	A	B	B	B	A	B	A	A	A	A	B	B	B	B
681	R	4R	1	64.864	66.143	67.971	U		rPt-509646	B	A	A	A	A	B	A	A	A	A	A	B	A	B	B	B	B	A	A	B	B	A	B	A	A	B	A	B	B	B	A	B	A	A	A	A	B	B	B	B
685	R	4R	1	65.516	66.803	67.971	U		rPt-402443	B	A	A	A	A	B	A	A	A	A	A	B	A	B	B	B	B	A	A	B	B	A	B	A	A	B	A	B	B	B	A	B	A	A	A	A	B	B	B	B
687	R	4R	1	67.732	69.071	70.013	U		rPt-509435	B	A	A	A	A	B	A	A	A	A	A	B	A	B	B	B	B	A	A	B	B	A	B	B	A	B	A	B	B	B	A	B	A	A	A	B	B	B	B	B
689	R	4R	1	68.891	70.211	71.381	U		rPt-506077	B	A	A	A	A	B	A	A	A	A	A	B	A	B	B	B	B	A	A	B	B	A	B	B	A	B	A	B	B	B	A	B	-	A	A	B	B	B	B	B
691	R	4R	1	71.804	73.105	73.437	U		rPt-506534	B	A	A	A	A	B	B	A	A	A	A	B	A	B	B	B	B	A	A	B	B	A	B	B	A	B	A	B	B	B	A	B	A	A	B	B	B	B	B	B
694	R	4R	1	74.954	76.323	75.485	U		rPt-508975	B	A	A	A	A	B	B	A	A	A	A	B	A	B	B	B	B	A	A	B	B	A	B	B	A	B	A	B	B	B	A	B	A	A	B	B	B	B	A	B
696	R	4R	1	75.869	77.288	75.485	U		wPt-7445	B	A	A	A	A	B	B	A	A	A	A	B	A	B	B	B	B	A	A	B	B	A	B	B	A	B	A	B	B	B	A	B	A	A	B	B	B	B	A	B
698	R	4R	1	81.906	83.468	81.639	U		rPt-506134	B	A	A	A	A	A	B	A	A	A	A	B	A	B	B	B	B	B	A	B	B	A	B	B	A	B	A	B	B	B	A	B	B	A	B	B	B	B	A	B
700	R	4R	1	82.34	83.927	81.639	U		rPt-402590	B	A	A	A	A	A	B	A	A	A	A	B	A	B	B	B	B	B	A	B	B	A	B	B	A	B	A	B	B	B	A	B	B	A	B	B	B	B	A	B
702	R	4R	1	82.988	84.564	81.639	U		rPt-508131	B	A	A	A	A	A	B	A	A	A	A	B	A	B	B	B	B	B	A	B	B	A	B	B	A	B	A	B	B	B	A	B	B	A	B	B	B	B	A	B
704	R	4R	1	83.898	85.442	81.639	U		rPt-509243	B	A	A	A	A	A	B	A	A	A	A	B	A	B	B	B	B	B	A	B	B	A	B	B	A	B	A	B	B	B	A	B	B	A	B	B	B	B	A	B
708	R	4R	1	85.508	87.115	84.362	U		rPt-411095	B	A	A	A	A	A	B	A	A	A	A	B	A	B	B	B	B	B	A	B	B	A	B	B	A	B	A	B	B	B	A	B	B	A	B	B	B	B	A	B
712	R	4R	1	86.869	88.469	85.723	U		rPt-400484	B	A	A	A	A	A	B	A	A	A	A	B	A	B	B	B	B	B	A	B	B	A	B	B	A	B	A	B	B	B	A	B	B	A	B	B	B	B	A	B
715	R	4R	1	87.337	88.98	85.723	U		rPt-400996	B	A	A	A	A	A	B	A	A	A	A	B	A	B	B	B	B	B	A	B	B	A	B	B	A	B	A	B	B	B	A	B	B	A	B	B	B	B	A	B
721	R	4R	1	93.335	94.668	91.877	U		rPt-411281	B	A	A	A	A	A	B	A	A	A	A	B	A	B	B	B	B	B	A	B	B	A	B	B	A	B	A	B	A	B	A	B	B	A	B	B	B	B	A	B
722	R	4R	1	94.623	95.979	93.238	U		rPt-411376	B	A	A	A	A	A	B	A	A	A	A	B	A	B	B	B	B	B	A	B	B	A	B	B	B	B	A	B	A	B	A	B	B	A	B	B	B	B	A	B
723	R	4R	1	95.915	97.298	93.918	U		rPt-507547	B	A	A	A	A	B	B	A	A	A	A	B	A	B	B	B	B	B	A	B	B	A	B	B	B	B	A	B	A	B	A	-	B	A	B	B	B	B	A	B
725	R	4R	1	99.527	100.898	98.009	U		rPt-402679	B	A	A	A	A	B	B	A	A	A	A	B	A	A	B	B	B	B	A	B	B	A	B	B	B	B	A	B	A	B	B	B	B	A	B	B	B	B	A	B
726	R	4R	1	100.364	101.837	98.954	U		wPt-8336	B	A	A	A	A	B	B	A	A	A	A	B	A	A	B	B	B	B	A	B	B	A	B	B	B	B	A	B	A	B	B	B	B	A	B	B	B	B	A	B
727	R	4R	1	101.11	102.571	100.05	U		rPt-390129	B	A	A	A	A	B	B	A	A	A	A	B	A	A	B	B	B	B	A	B	B	A	B	B	B	B	A	B	A	B	B	B	B	A	B	-	B	B	A	B
728	R	4R	1	102.952	103.973	102.221	U		rPt-411193	B	A	A	A	A	B	B	A	A	A	A	B	A	A	B	B	B	B	B	B	B	A	B	B	B	B	A	B	A	B	B	B	-	B	-	B	B	-	A	B
729	R	4R	1	107.134	108.311	108.257	U		rPt-508542	B	A	A	A	A	B	B	A	A	B	A	B	A	A	B	B	B	B	B	B	B	A	B	B	B	B	A	B	A	B	B	B	B	B	B	B	B	B	A	A
731	R	4R	1	108.061	109.25	108.951	U		rPt-400936	B	-	A	A	-	B	B	A	A	B	A	B	A	A	B	B	B	B	B	B	B	A	B	B	B	B	A	B	A	B	B	B	B	B	B	B	B	B	A	A
733	R	5R	1	0	0	0	U	1	rPt-506976	A	A	A	A	B	B	B	A	B	B	A	B	A	A	B	B	A	B	A	B	A	B	B	B	B	B	A	B	A	A	B	A	B	B	B	B	B	A	B	B
736	R	5R	1	0.511	0.537	0	U	1	rPt-402416	A	A	A	A	B	B	B	A	B	B	A	B	A	A	B	B	A	B	A	B	A	B	B	B	B	B	A	B	A	A	B	A	B	B	B	B	B	A	B	B
739	R	5R	1	3.019	3.072	2.042	U	1	rPt-509042	A	A	A	A	B	B	B	A	B	B	A	B	A	A	B	B	A	B	A	B	A	B	B	B	B	B	A	B	A	A	B	A	B	A	B	B	B	A	B	B
741	R	5R	1	25.087	25.626	22.901	U	2	rPt-2311	A	A	A	B	A	B	B	A	B	B	B	B	A	A	B	B	B	B	A	B	B	A	B	B	B	B	B	A	A	A	B	A	A	A	B	B	B	B	A	B
742	R	5R	1	27.075	28.034	24.943	U	6	rPt-390151	A	A	A	B	A	B	B	A	A	B	B	B	A	A	B	B	B	B	A	B	B	A	B	B	B	B	B	A	A	A	B	A	-	A	B	B	B	B	-	B
743	R	5R	1	29.872	29.996	24.943	U	1	rPt-411072	A	A	A	B	A	B	B	A	A	B	B	B	A	A	B	B	B	B	A	B	B	A	B	B	B	B	B	A	A	A	B	A	A	A	B	B	B	B	A	B
746	R	5R	1	31.34	31.538	26.985	U	2	rPt-506174	A	A	A	B	A	B	B	A	A	B	B	B	A	A	B	B	B	B	A	B	B	A	B	B	B	B	B	A	A	A	B	A	A	A	B	B	B	B	A	B
747	R	5R	1	32.28	32.425	27.665	U	5	rPt-506739	A	A	A	B	A	B	B	A	A	B	B	A	A	A	B	B	B	B	A	B	B	A	B	B	B	B	B	A	A	A	B	A	A	A	B	B	B	B	-	B
749	R	5R	1	35.482	35.533	29.707	U		rPt-399669	A	A	A	B	A	B	B	A	A	B	B	A	A	A	B	B	B	B	A	B	B	A	B	B	A	B	B	A	A	A	B	A	A	A	B	B	B	B	A	B
753	R	5R	1	37.952	37.946	31.068	U	1	tPt-513922	A	A	A	B	A	B	B	A	A	B	B	A	A	A	B	B	B	B	A	B	B	A	B	B	A	B	B	A	A	A	-	A	A	A	B	B	B	B	A	B
759	R	5R	1	40.904	40.822	35.159	U	3	rPt-401055	A	A	A	B	A	B	A	B	A	B	B	A	A	A	B	B	B	B	A	B	B	A	B	B	A	B	B	A	A	A	B	A	A	A	B	B	B	B	A	B
767	R	5R	1	42.625	42.592	36.52	U	1	rPt-390722	A	A	A	B	A	B	A	B	A	B	B	A	A	A	B	B	B	B	A	B	B	A	B	B	A	B	B	A	A	A	B	A	A	A	B	B	B	B	A	B
768	R	5R	1	44.773	44.776	36.52	U	3	tPt-514140	A	A	A	B	A	B	A	B	A	B	B	A	A	A	B	B	B	B	A	B	B	A	B	B	A	B	B	A	A	A	B	A	A	A	B	B	B	B	A	B
769	R	5R	1	45.91	45.934	37.881	U	3	rPt-399999	A	A	A	B	A	B	A	B	A	B	B	A	A	-	B	B	B	B	A	B	B	A	B	B	A	B	B	A	A	A	B	A	A	A	B	-	B	-	A	B
770	R	5R	1	48.174	48.079	39.923	U	2	rPt-390571	A	A	A	B	A	B	A	B	A	B	B	A	A	A	B	B	B	B	A	B	B	A	B	B	A	B	B	A	A	A	B	A	B	A	B	B	B	B	A	B
771	R	5R	1	50.037	49.967	41.536	U		rPt-390512	A	A	A	B	A	B	A	B	A	B	B	A	A	A	B	B	B	B	A	B	B	A	B	B	A	B	B	A	A	A	B	A	B	A	B	B	B	B	A	B
772	R	5R	1	54.59	53.922	47.275	U		rPt-390093	A	A	A	B	A	B	A	B	A	B	-	A	A	B	B	B	A	B	A	B	A	A	B	-	A	B	B	B	A	A	B	A	B	A	-	B	-	B	A	B
773	R	5R	1	55.436	54.726	48.643	U	1	rPt-401974	A	A	A	B	A	B	A	B	A	B	B	A	A	B	B	B	A	B	A	B	A	A	B	B	A	B	B	B	A	A	B	A	B	A	B	B	B	B	A	B
782	R	5R	1	56.063	55.425	49.65	U	1	rPt-505485	A	A	A	B	A	B	A	B	A	B	B	A	A	B	B	B	A	B	A	B	A	A	B	B	A	B	B	B	A	A	B	A	B	A	B	B	B	B	A	B
784	R	5R	1	60.426	59.908	53.056	U	6	rPt-505721	A	A	A	B	A	B	A	B	A	B	B	A	A	B	B	B	A	B	A	B	A	A	B	B	A	B	B	B	A	A	B	A	B	A	B	B	-	B	A	B
786	R	5R	1	61.202	60.659	53.736	U	3	rPt-507953	A	A	A	B	A	B	A	B	A	B	B	A	A	B	B	B	A	B	A	B	A	A	B	B	A	B	B	B	A	A	B	A	B	A	B	B	B	B	A	B
791	R	5R	1	62.061	61.533	54.417	U	3	rPt-507961	A	A	A	B	A	B	A	B	A	B	B	A	A	B	B	B	A	B	A	B	A	A	B	B	A	A	B	B	A	A	B	A	B	A	B	B	B	B	A	B
796	R	5R	1	63.353	62.843	55.097	U	1	rPt-402367	A	A	A	B	A	B	A	B	A	B	B	A	A	B	B	B	A	B	A	B	A	A	B	B	A	A	B	B	A	A	B	A	B	A	B	B	B	B	A	B
809	R	5R	1	67.228	66.786	59.188	U	1	rPt-402245	A	A	A	B	A	B	A	B	A	B	B	A	A	B	B	B	A	B	B	A	A	A	B	B	A	A	B	B	A	A	B	A	B	A	B	A	B	B	A	B
812	R	5R	1	67.657	67.227	59.868	U	1	rPt-508420	A	A	A	B	A	B	A	B	A	B	B	A	A	B	B	B	A	B	B	A	A	A	B	B	A	A	B	B	A	A	B	A	B	A	B	A	B	B	A	B
814	R	5R	1	68.949	68.546	61.229	U	1	rPt-410783	A	A	A	B	A	A	A	B	A	B	B	A	A	B	B	B	A	B	B	A	A	A	B	B	A	A	B	B	A	A	B	A	B	A	B	A	B	B	A	B
815	R	6R	1	0	0	0	U	6	rPt-402335	A	B	A	B	B	B	B	B	B	B	B	B	B	A	A	B	B	B	A	B	B	A	B	B	A	A	A	A	B	A	B	B	B	B	A	A	A	A	B	B
818	R	6R	1	10.208	10.046	8.895	U	2	rPt-401893	A	B	A	A	B	B	B	B	B	A	A	B	B	A	A	B	B	A	A	-	B	A	B	B	A	A	A	A	B	A	B	B	B	B	A	A	A	A	A	B
819	R	6R	1	10.989	10.819	9.644	U	1	rPt-401349	A	B	A	A	B	B	B	B	B	A	A	B	B	A	A	B	B	A	A	B	B	A	B	B	A	A	A	A	B	A	B	B	B	B	A	A	A	A	A	B
825	R	6R	1	12.041	11.924	11.005	U	1	rPt-390563	A	B	A	A	B	B	B	B	B	A	A	B	B	A	A	B	B	A	A	B	B	A	B	B	A	B	A	A	B	A	B	B	B	B	A	A	A	A	A	B
826	R	6R	1	13.136	13.002	11.005	U	1	rPt-3556	A	B	A	A	B	B	B	B	-	A	A	B	B	A	A	B	B	A	A	B	B	A	B	B	A	B	-	A	B	A	B	B	B	B	A	A	A	A	A	B
827	R	6R	1	13.994	13.876	12.366	U		rPt-400010	A	B	A	A	B	B	B	B	B	A	A	B	B	A	A	B	B	A	A	B	B	A	B	B	A	A	A	A	B	A	B	B	B	-	A	A	A	A	A	B
828	R	6R	1	14.578	14.444	12.366	U		rPt-507438	A	B	A	A	B	B	B	B	B	A	A	B	B	A	A	B	B	A	A	B	B	A	B	B	A	A	A	A	B	A	B	B	B	B	A	A	A	A	A	B
829	R	6R	1	15.741	15.649	12.366	U	1	rPt-509725	A	B	A	A	B	B	B	B	B	A	A	B	B	A	A	B	B	A	A	B	B	A	B	B	A	A	A	A	B	A	B	B	B	B	A	A	A	A	A	B
833	R	6R	1	17.772	17.707	13.046	U	1	rPt-508661	A	B	A	A	B	B	B	B	B	A	A	B	B	A	A	B	B	A	A	B	B	A	B	B	A	A	A	A	B	A	B	B	B	B	A	A	A	A	A	B
840	R	6R	1	18.725	18.681	13.046	U		rPt-402575	A	B	A	A	B	B	B	B	B	A	A	B	B	A	A	B	B	A	A	B	B	A	B	B	A	A	A	A	B	A	B	B	B	B	A	A	A	A	A	B
846	R	6R	1	19.172	19.144	13.046	U		tPt-6200	A	B	A	A	B	B	B	B	B	A	A	B	B	A	A	B	B	A	A	B	B	A	B	B	A	A	A	A	B	A	B	B	B	B	A	A	A	A	A	B
848	R	6R	1	43.269	43.032	37.894	U		rPt-400154	A	B	A	A	B	B	B	B	A	A	A	B	A	B	B	A	B	A	A	B	-	B	B	B	A	-	A	A	B	A	B	A	B	B	B	B	A	B	A	B
849	R	6R	1	44.755	44.565	39.507	U		rPt-508379	A	B	A	A	B	B	B	B	A	A	A	B	A	B	B	A	B	A	A	B	B	B	B	B	A	A	A	A	B	A	B	A	A	B	B	B	A	B	A	B
852	R	6R	1	45.244	45.142	39.507	U		rPt-505949	A	B	A	A	B	B	B	B	A	A	A	B	A	B	B	A	B	A	A	B	B	B	B	-	A	A	A	A	B	A	B	A	A	B	B	B	A	B	A	B
856	R	6R	1	49.235	48.593	42.914	U		rPt-398480	A	B	B	A	B	B	B	B	A	A	A	B	A	B	B	A	B	A	A	B	B	B	B	A	A	A	A	A	B	A	B	A	A	B	B	B	A	B	A	B
858	R	6R	1	50.343	49.772	44.274	U		rPt-402041	A	B	B	A	B	B	B	B	A	A	A	B	A	B	B	A	B	A	A	B	B	B	B	A	A	A	A	A	B	A	B	A	A	B	B	B	A	B	A	B
861	R	6R	1	51.249	50.702	45.635	U		rPt-411220	A	B	B	A	B	B	B	B	A	A	A	B	A	B	B	A	B	A	A	B	B	B	B	A	A	A	A	B	B	A	B	A	A	B	B	B	A	B	A	B
875	R	6R	1	51.867	51.274	46.322	U		rPt-508549	A	B	B	A	B	B	B	B	A	A	A	B	A	B	B	A	B	A	A	B	B	B	B	A	A	A	-	B	B	A	B	A	A	B	B	B	-	B	A	B
876	R	6R	1	52.768	52.174	47.54	U		tPt-0029	A	B	B	A	B	B	B	B	-	A	A	B	A	B	B	A	B	A	A	B	B	B	B	A	A	A	A	B	B	A	B	A	-	B	B	B	A	B	-	B
878	R	6R	1	55.031	54.551	48.649	U		rPt-410850	A	B	B	A	B	B	B	B	A	A	A	B	A	B	-	A	B	A	A	B	B	B	B	A	A	A	A	B	B	A	B	A	A	B	B	B	A	B	A	B
879	R	6R	1	56.766	56.29	51.1	U		rPt-505964	A	B	B	A	B	B	B	B	A	A	A	B	A	B	B	A	B	A	A	B	B	B	A	A	A	A	A	B	B	A	B	-	A	B	B	B	A	B	A	B
884	R	6R	1	58.105	57.727	53.149	U		rPt-399755	A	B	B	A	B	B	B	B	A	A	A	B	A	B	B	A	B	A	A	B	B	B	A	A	A	A	A	-	B	A	B	A	A	B	B	B	A	B	A	B
886	R	6R	1	58.882	58.417	53.149	U		tPt-7900	A	B	B	A	B	B	B	B	A	A	A	B	A	B	B	A	B	A	A	B	B	B	A	A	A	A	A	B	B	A	B	A	A	B	B	B	A	B	A	B
888	R	6R	1	64.003	63.253	57.925	U		rPt-509330	A	B	B	A	B	B	B	B	A	A	A	B	A	B	B	A	B	A	A	B	B	B	A	A	A	B	A	B	B	A	B	A	A	B	B	B	A	B	A	B
890	R	6R	1	64.51	63.781	58.606	U		rPt-389311	A	B	B	A	B	B	B	B	A	A	A	B	A	B	B	A	B	A	A	B	B	B	A	A	A	B	A	B	B	A	B	A	A	B	B	B	A	B	A	B
891	R	6R	1	65.849	65.17	59.967	U		rPt-399587	A	B	B	A	B	B	B	B	A	A	A	B	A	B	B	A	B	A	A	B	B	B	-	A	A	B	A	B	B	A	B	-	A	B	B	B	A	B	A	B
892	R	6R	1	67.051	66.345	60.647	U		rPt-8205	A	B	B	A	B	B	B	B	A	A	A	B	A	B	B	A	B	A	A	-	B	B	-	A	A	B	A	B	B	A	B	A	A	B	B	B	A	B	A	B
893	R	6R	1	67.622	66.965	61.327	U		rPt-506799	A	B	B	A	B	B	B	B	A	A	A	B	A	B	B	A	B	A	A	B	B	B	A	A	A	B	A	B	B	A	B	A	A	B	B	B	A	B	A	B
897	R	6R	1	68.051	67.402	61.327	U		tPt-4479	A	B	B	A	B	B	B	B	A	A	A	B	A	B	B	A	B	A	A	B	B	B	A	A	A	B	A	B	B	A	B	A	A	B	B	B	A	B	A	B
899	R	6R	1	68.909	68.276	62.688	U		tPt-513060	A	B	B	A	B	B	B	B	A	A	A	B	A	B	B	A	B	A	A	B	B	B	A	A	A	B	A	B	B	-	B	A	A	B	B	B	A	B	A	B
900	R	6R	1	69.837	69.223	63.368	U		rPt-401892	A	B	B	A	-	B	B	B	A	A	A	B	A	B	B	A	B	A	A	B	B	B	A	-	A	-	A	B	B	A	-	A	A	B	B	B	-	-	A	B
902	R	6R	1	70.51	69.887	64.484	U		rPt-399884	A	B	B	A	B	B	B	B	A	A	A	B	A	B	B	A	B	A	A	B	B	B	A	A	A	B	A	B	B	B	B	A	A	B	B	B	A	B	A	B
905	R	6R	1	74.497	73.975	66.772	U		rPt-508076	A	B	B	A	B	B	B	B	A	A	A	B	A	B	B	A	B	A	A	B	B	B	A	A	A	B	A	B	B	B	B	A	A	B	B	B	A	B	A	B
909	R	6R	1	76.829	75.827	67.547	U		rPt-506611	A	B	B	A	B	B	B	B	A	A	A	B	A	B	B	A	B	A	A	B	B	B	A	A	A	B	A	B	B	B	B	A	A	B	B	B	A	B	A	B
910	R	6R	1	87.702	86.506	76.057	U	2	rPt-411299	A	B	B	A	B	B	B	B	A	A	A	B	A	B	B	A	B	B	A	B	B	B	A	A	A	B	A	B	B	B	B	A	A	B	B	B	A	B	A	B
917	R	6R	1	93.165	92.062	81.136	U		rPt-390495	A	B	B	A	B	B	B	B	A	A	A	B	A	B	A	A	B	B	A	B	B	B	A	A	A	B	A	B	B	B	B	A	A	A	B	A	A	B	A	B
918	R	6R	1	94.161	93.101	81.836	U		rPt-390413	A	B	B	A	B	B	B	B	A	A	A	B	A	B	A	A	B	B	A	B	B	B	A	A	A	A	A	B	B	B	B	A	A	A	B	A	A	B	A	B
919	R	6R	1	96.622	95.606	83.878	U		rPt-508968	A	B	B	A	B	B	B	B	A	A	A	B	A	B	A	A	B	B	A	B	B	B	A	A	A	A	A	B	B	B	B	A	B	A	B	A	A	B	A	B
924	R	6R	1	97.91	96.916	84.559	U		rPt-402480	A	B	B	A	B	B	B	B	A	A	A	B	A	B	A	A	B	B	A	B	B	B	A	A	A	A	A	B	B	B	B	A	B	A	B	A	A	B	A	B
933	R	6R	1	98.339	97.357	84.559	U		rPt-506473	A	B	B	A	B	B	B	B	A	A	A	B	A	B	A	A	B	B	A	B	B	B	A	A	A	A	A	B	B	B	B	A	B	A	B	A	A	B	A	B
934	R	6R	1	99.232	98.265	85.28	U		rPt-7385	A	B	B	A	B	B	B	B	A	A	A	B	A	B	A	A	B	B	A	B	B	A	A	A	A	A	A	B	B	B	B	A	B	A	B	A	A	B	A	B
935	R	6R	1	103.439	102.125	89.693	U		rPt-400608	A	B	B	A	B	B	B	B	A	B	A	B	A	B	A	A	B	B	A	B	B	A	A	A	A	A	A	B	A	B	B	A	B	A	B	A	B	B	A	B
936	R	6R	1	106.249	104.97	93.434	U		rPt-507320	A	B	B	A	B	B	B	B	A	B	A	B	A	B	A	A	B	B	A	B	B	A	A	A	A	A	A	B	A	B	B	A	B	A	B	A	B	B	A	B
943	R	6R	1	108.087	106.849	95.476	U	1	rPt-505870	A	B	B	A	B	B	B	B	A	B	A	B	A	B	A	A	B	B	A	B	B	A	A	A	A	A	A	B	A	B	B	A	B	A	B	-	B	B	A	B
945	R	6R	1	108.559	107.303	96.156	U	2	rPt-390186	A	B	B	A	B	B	B	B	A	B	A	B	A	B	A	A	B	B	A	B	B	A	A	A	-	A	A	B	A	B	B	-	B	A	B	A	B	B	-	B
949	R	6R	1	110.371	108.736	97.517	U	1	rPt-400483	A	B	B	A	B	B	B	B	A	B	A	B	A	B	A	A	B	B	A	B	B	A	A	A	A	A	A	B	A	B	B	A	B	A	B	A	A	B	A	B
956	R	6R	1	111.659	110.046	98.939	U	1	rPt-509463	A	B	B	A	B	B	B	B	A	B	A	B	A	B	A	A	B	B	A	B	B	A	A	A	A	A	A	B	A	B	A	A	B	A	B	A	A	B	A	B
960	R	7R	1	0	0	0	U	6	rPt-506023	A	B	A	B	A	B	B	A	A	B	B	A	A	B	A	A	B	B	A	A	B	A	A	B	A	A	A	A	A	A	B	A	B	A	A	A	B	A	B	A
963	R	7R	1	2.177	2.198	2.042	U	6	rPt-7557	A	B	A	B	A	B	B	A	A	B	B	A	A	B	A	A	B	B	A	A	B	A	A	B	A	A	A	A	A	A	B	A	B	A	A	A	B	A	B	A
964	R	7R	1	4.324	4.387	4.084	U	6	rPt-508683	A	B	A	B	A	B	B	A	A	B	B	A	A	A	A	A	B	B	A	A	B	A	A	B	A	A	A	A	A	A	B	A	B	A	A	A	B	A	B	A
966	R	7R	1	5.612	5.702	5.445	U	6	rPt-509357	A	B	A	B	A	B	B	A	A	B	B	A	A	A	A	A	B	B	A	A	B	A	A	B	A	A	A	A	A	A	B	A	B	A	A	A	B	A	B	A
975	R	7R	1	6.471	6.575	6.806	U	6	rPt-400849	A	B	A	B	A	B	B	A	A	B	B	A	A	A	A	A	B	B	A	A	B	A	A	B	A	A	A	A	A	A	B	A	B	A	A	A	A	A	B	A
977	R	7R	1	6.977	7.091	6.806	U	6	rPt-505765	A	B	A	B	A	B	B	A	A	B	B	A	A	A	A	A	B	B	A	A	B	A	A	B	A	A	A	A	A	A	B	A	B	A	A	A	A	A	B	A
979	R	7R	1	7.479	7.623	7.486	U	6	rPt-505931	A	B	A	B	A	B	B	A	A	B	B	A	A	A	A	A	B	B	A	A	B	A	A	B	A	A	A	A	A	A	B	A	B	A	A	A	A	A	B	A
983	R	7R	1	9.476	9.196	8.166	U	6	rPt-411254	A	B	A	B	A	B	B	A	A	B	B	A	A	A	A	A	B	B	A	A	B	A	A	B	A	A	A	A	A	A	B	A	B	A	A	A	A	A	B	A
987	R	7R	1	10.94	10.052	8.166	U	6	rPt-402607	A	B	A	B	A	B	B	A	A	B	B	A	A	A	A	A	B	B	A	A	B	A	A	B	A	A	A	A	A	A	B	A	B	A	A	A	A	A	B	A
990	R	7R	1	11.622	10.943	9.527	U	6	rPt-506132	A	B	A	B	A	B	B	A	A	B	B	A	A	A	A	A	B	B	A	A	B	A	A	B	A	A	A	A	A	A	B	A	B	A	A	A	A	A	B	A
992	R	7R	1	12.189	10.943	9.527	U	6	rPt-507506	A	B	A	B	A	B	B	A	A	B	B	A	A	A	A	A	B	B	A	A	B	A	A	B	A	A	A	A	A	A	B	A	B	A	A	A	A	A	B	A
995	R	7R	1	13.339	11.816	9.527	U	6	rPt-1961	A	B	A	B	A	B	B	A	A	B	B	A	A	A	A	A	B	B	A	A	B	A	A	B	A	A	A	A	A	A	B	A	B	A	A	A	A	A	B	A
1001	R	7R	1	14.198	12.69	9.527	U	6	rPt-505458	A	B	A	B	A	B	B	A	A	B	B	A	A	A	A	A	B	B	A	A	B	A	A	B	A	A	A	A	A	A	B	A	B	A	A	A	A	A	B	A
1014	R	7R	1	14.915	13.419	10.541	U	6	rPt-507004	A	B	A	B	A	B	B	A	A	B	B	-	A	A	A	A	B	B	A	A	B	A	A	B	A	A	A	A	A	A	B	A	B	A	A	A	A	A	B	A
1018	R	7R	1	16.344	14.874	11.568	U	6	rPt-509227	A	B	A	B	A	B	B	A	A	B	B	B	A	A	A	A	B	B	A	A	B	A	A	B	A	A	A	A	A	A	B	A	B	A	A	A	A	A	B	A
1022	R	7R	1	17.804	16.324	12.929	U	6	rPt-507001	A	B	A	B	A	B	B	A	A	B	B	B	A	A	A	A	B	B	A	A	B	A	A	B	A	A	A	A	A	A	B	A	B	A	A	A	A	A	B	A
1024	R	7R	1	20.209	18.806	14.971	U	6	rPt-505934	A	B	A	B	A	B	B	A	A	B	B	B	A	A	A	A	B	B	A	A	B	A	A	B	A	A	A	A	A	A	B	A	B	A	A	A	A	A	B	A
1027	R	7R	1	25.378	23.629	19.076	U	6	rPt-390416	A	B	A	B	B	B	B	A	A	B	B	B	A	A	A	A	B	B	A	A	B	A	A	B	A	A	A	A	A	A	B	A	B	A	A	A	A	A	B	A
1030	R	7R	1	27.529	25.818	21.131	U	6	wPt-9434	A	B	A	B	B	A	B	A	A	B	B	B	A	A	A	A	B	B	A	A	B	A	A	B	A	A	A	A	A	A	B	A	B	A	A	A	A	A	B	A
1034	R	7R	1	35.093	33.096	25.907	U	6	rPt-390633	A	B	A	B	B	A	A	A	A	B	B	B	A	A	A	A	B	B	A	A	B	A	A	A	A	A	A	A	A	A	B	A	B	A	A	A	A	A	B	A
1037	R	7R	1	37.24	35.198	28.631	U	6	rPt-389678	A	B	A	B	B	A	A	A	A	B	B	B	A	A	A	A	B	B	A	A	B	A	A	A	A	A	A	A	B	A	B	A	B	A	A	A	A	A	B	A
1040	R	7R	1	40.041	38.101	32.038	U	6	rPt-507389	A	B	A	B	B	A	A	A	A	B	B	B	B	A	A	A	B	B	A	A	B	B	A	A	A	A	A	A	B	A	B	A	B	A	A	A	A	A	B	A
1042	R	7R	1	50.142	48.346	43.679	U	5	rPt-505958	A	B	-	-	B	-	-	-	-	-	-	-	-	-	-	-	-	-	-	A	-	-	-	-	-	-	-	-	-	-	-	-	-	A	-	-	A	-	-	A
1043	R	7R	1	53.133	51.306	44.598	U	2	rPt-509288	A	B	A	B	B	A	A	A	A	B	B	B	B	A	A	A	B	B	A	A	B	B	A	-	A	A	A	A	B	A	B	A	B	A	A	A	A	A	A	A
1045	R	7R	1	54.3	52.486	45.959	U	1	rPt-399325	A	B	A	B	B	A	A	A	A	B	B	B	B	A	A	A	B	B	A	A	B	B	A	A	A	A	A	A	B	A	B	A	B	A	A	A	A	A	A	A
1046	R	7R	1	56.327	54.644	48	U	1	rPt-398524	A	B	A	B	B	A	A	A	A	B	B	A	B	A	A	A	B	B	A	A	B	B	A	A	A	A	B	A	B	A	B	A	B	A	A	A	A	A	A	A
1054	R	7R	1	56.877	55.29	48.681	U	1	rPt-402105	A	B	A	B	B	A	A	A	A	B	B	A	B	A	A	A	B	B	A	A	B	B	A	A	A	A	B	A	B	A	B	A	B	A	A	A	A	A	A	A
1056	R	7R	1	58.534	56.452	49.361	U	1	tPt-514251	A	B	A	B	B	A	A	A	A	B	B	A	B	A	A	A	B	B	A	A	B	B	A	B	A	A	B	A	B	A	B	A	B	-	A	A	A	A	A	A
1058	R	7R	1	58.976	56.928	50.041	U	1	rPt-505307	A	B	A	B	B	A	A	A	A	B	B	A	B	A	A	A	B	B	A	A	B	B	A	B	A	A	B	A	B	A	B	A	B	A	A	A	A	A	A	A
2	A	1A	1	0	0	0	R		wPt-0595
4	A	1A	1	1.357	1.35	1.402	R		wPt-8770
5	A	1A	1	1.357	1.35	1.402	R		wPt-1167
9	A	1A	1	42.559	36.98	34.749	R		wPt-5968
11	A	1A	1	46.116	40.48	37.179	R		wPt-2872
13	A	1A	1	48.157	42.559	38.833	R		wPt-7074
14	A	1A	1	48.157	42.559	38.833	R		tPt-513702
16	A	1A	1	49.975	44.381	41.557	R		wPt-7030
17	A	1A	1	49.975	44.381	41.557	R		wPt-8347
18	A	1A	1	49.975	44.381	41.557	R		wPt-4765
21	A	1A	2	0	1.957	0	R		wPt-0497
22	A	1A	2	0	1.957	0	R		wPt-3934
23	A	1A	2	0	1.957	0	R		wPt-4709
24	A	1A	2	0	1.957	0	R		wPt-6274
25	A	1A	2	0	1.957	0	R		tPt-513565
26	A	1A	2	0	1.957	0	R		wPt-6754
27	A	1A	2	0	1.957	0	R		wPt-9985
28	A	1A	2	0	1.957	0	R		wPt-0164
29	A	1A	2	0	1.957	0	R		tPt-7724
30	A	1A	2	0	1.957	0	R		wPt-8644
31	A	1A	2	0	1.957	0	R		wPt-5274
32	A	1A	2	0	1.957	0	R		wPt-5077
33	A	1A	2	0	1.957	0	R		tPt-1419
34	A	1A	2	0	1.957	0	R		wPt-3712
35	A	1A	2	0	1.957	0	R		wPt-2406
36	A	1A	2	0	1.957	0	R		wPt-0769
37	A	1A	2	0	1.957	0	R		wPt-1010
38	A	1A	2	0	1.957	0	R		wPt-2497
40	A	1A	2	1.095	1.14	0.68	R		wPt-1011
41	A	1A	2	1.095	1.14	0.68	R		wPt-1310
43	A	1A	2	2.155	0	1.361	R		wPt-5181
48	A	2A	1	2.186	2.312	2.922	R		wPt-0623
49	A	2A	1	2.186	2.312	2.922	R		wPt-6687
50	A	2A	1	2.186	2.312	2.922	R		wPt-6775
51	A	2A	1	2.186	2.312	2.922	R		wPt-0071
56	A	2A	2	0	0	0	R		wPt-6711
61	A	3A	1	8.811	8.946	9.071	R		wPt-9373
62	A	3A	1	8.811	8.946	9.071	R		wPt-1331
63	A	3A	1	8.811	8.946	9.071	R		wPt-4480
65	A	3A	1	9.751	9.968	9.071	R		wPt-2748
66	A	3A	1	9.751	9.968	9.071	R		wPt-7341
69	A	3A	1	16.567	16.851	13.847	R		wPt-1353
71	A	3A	1	20.572	20.961	17.938	R		tPt-6949
72	A	3A	1	20.572	20.961	17.938	R		tPt-0519
75	A	3A	1	29.017	29.541	25.854	R		wPt-0797
79	A	3A	1	57.241	56.73	52.307	R		wPt-8104
82	A	3A	1	83.399	82.666	76.577	R		wPt-1092
85	A	3A	1	105.828	105.991	101.408	R		tPt-7492
87	A	3A	1	106.321	105.991	101.408	R		tPt-9901
89	A	3A	1	119.613	119.081	115.372	R		wPt-1694
91	A	3A	1	122.776	122.331	118.786	R		tPt-6376
93	A	3A	1	123.248	122.785	119.466	R		wPt-3978
94	A	3A	1	123.248	122.785	119.466	R		wPt-4545
95	A	3A	1	123.248	122.785	119.466	R		wPt-8876
97	A	3A	1	128.881	128.495	125.62	R		wPt-9160
104	A	4A	2	1.099	1.057	0.708	R		wPt-7354
105	A	4A	2	1.099	1.057	0.708	R		tPt-513004
106	A	4A	2	1.099	1.057	0.708	R		rPt-0238
107	A	4A	2	1.099	1.057	0.708	R		wPt-9418
108	A	4A	2	1.099	1.057	0.708	R		wPt-0833
109	A	4A	2	1.099	1.057	0.708	R		tPt-513892
110	A	4A	2	1.099	1.057	0.708	R		wPt-8171
111	A	4A	2	1.099	1.057	0.708	R		rPt-506188
112	A	4A	2	1.099	1.057	0.708	R		wPt-9305
113	A	4A	2	1.099	1.057	0.708	R		wPt-5271
114	A	4A	2	1.099	1.057	0.708	R		wPt-3491
115	A	4A	2	1.099	1.057	0.708	R		tPt-513493
116	A	4A	2	1.099	1.057	0.708	R		tPt-513085
117	A	4A	2	1.099	1.057	0.708	R		wPt-8967
118	A	4A	2	1.099	1.057	0.708	R		wPt-11661
119	A	4A	2	1.099	1.057	0.708	R		wPt-3845
120	A	4A	2	1.099	1.057	0.708	R		wPt-5172
121	A	4A	2	1.099	1.057	0.708	R		wPt-9059
122	A	4A	2	1.099	1.057	0.708	R		wPt-4424
123	A	4A	2	1.099	1.057	0.708	R		wPt-6176
124	A	4A	2	1.099	1.057	0.708	R		wPt-0610
125	A	4A	2	1.099	1.057	0.708	R		wPt-0763
127	A	4A	2	1.691	1.655	0.708	R		tPt-512961
128	A	4A	2	1.691	1.655	0.708	R		wPt-6757
129	A	4A	2	1.691	1.655	0.708	R		wPt-3876
130	A	4A	2	1.691	1.655	0.708	R		wPt-1007
131	A	4A	2	1.691	1.655	0.708	R		wPt-4680
132	A	4A	2	1.691	1.655	0.708	R		wPt-7590
133	A	4A	2	1.691	1.655	0.708	R		wPt-8657
134	A	4A	2	1.691	1.655	0.708	R		wPt-9641
135	A	4A	2	1.691	1.655	0.708	R		rPt-399275
137	A	4A	2	8.117	8.288	9.603	R		wPt-9602
139	A	4A	2	8.636	8.803	10.324	R		tPt-513714
145	A	5A	1	3.581	3.699	3.422	R		rPt-505544
148	A	5A	1	16.968	17.434	15.373	R		wPt-2426
150	A	5A	1	26.765	27.325	23.666	R		tPt-512877
156	A	5A	1	93.508	93.519	88.901	R		tPt-6495
158	A	6A	1	0	0	0	R		rPt-399841
160	A	6A	1	35.738	36.779	40.26	R		wPt-5264
162	A	6A	1	37.468	38.53	41.635	R		wPt-9690
163	A	6A	1	37.468	38.53	41.635	R		wPt-9692
164	A	6A	1	37.468	38.53	41.635	R		tPt-512889
167	A	6A	1	54.092	55.46	59.103	R		wPt-7599
171	A	6A	1	57.347	58.85	62.506	R		wPt-9093
174	A	6A	2	3.56	3.662	2.874	R		wPt-346088
176	A	6A	2	6.718	7.099	6.281	R		wPt-9976
179	A	6A	2	11.396	11.293	9.687	R		wPt-6678
187	A	7A	1	14.687	15.006	10.375	R		wPt-8399
188	A	7A	1	14.687	15.006	10.375	R		wPt-1961
189	A	7A	1	14.687	15.006	10.375	R		tPt-2230
190	A	7A	1	14.687	15.006	10.375	R		wPt-0205
192	A	7A	1	15.975	16.316	10.375	R		wPt-4009
200	B	1B	1	0	0	0	R		tPt-1772
201	B	1B	1	0	0	0	R		wPt-8949
202	B	1B	1	0	0	0	R		wPt-1238
203	B	1B	1	0	0	0	R		wPt-3411
204	B	1B	1	0	0	0	R		wPt-7138
206	B	1B	1	1.803	1.887	2.853	R		wPt-6608
207	B	1B	1	1.803	1.887	2.853	R		tPt-5080
208	B	1B	1	1.803	1.887	2.853	R		wPt-7652
210	B	1B	1	2.288	2.385	3.541	R		wPt-4786
211	B	1B	1	2.288	2.385	3.541	R		wPt-7708
212	B	1B	1	2.288	2.385	3.541	R		wPt-1560
213	B	1B	1	2.288	2.385	3.541	R		wPt-2988
214	B	1B	1	2.288	2.385	3.541	R		wPt-1500
215	B	1B	1	2.288	2.385	3.541	R		wPt-1568
217	B	1B	1	4.526	4.614	4.901	R		wPt-2540
218	B	1B	1	4.526	4.614	4.901	R		wPt-7094
219	B	1B	1	4.526	4.614	4.901	R		wPt-8267
221	B	1B	1	5.612	5.758	6.262	R		wPt-7422
223	B	1B	1	6.131	6.304	6.99	R		tPt-0283
224	B	1B	1	6.131	6.304	6.99	R		tPt-513893
227	B	1B	1	32.332	32.448	29.074	R		wPt-4366
228	B	1B	1	32.332	32.448	29.074	R		wPt-3176
229	B	1B	1	32.332	32.448	29.074	R		wPt-5006
231	B	1B	1	42.317	42.63	35.227	R		wPt-1139
233	B	1B	1	42.811	43.114	35.227	R		wPt-1116
234	B	1B	1	42.811	43.114	35.227	R		wPt-4343
237	B	1B	1	59.577	60.159	48.099	R		wPt-9508
240	B	1B	1	63.171	63.782	52.333	R		wPt-0441
242	B	1B	1	71.298	71.56	60.57	R		wPt-6240
243	B	1B	1	71.298	71.56	60.57	R		wPt-7273
244	B	1B	1	71.298	71.56	60.57	R		wPt-3451
246	B	1B	1	74.737	75.147	62.612	R		wPt-1248
250	B	1B	1	77.501	77.859	66.014	R		wPt-6690
252	B	1B	1	80.178	79.615	68.738	R		wPt-3579
253	B	1B	1	80.178	79.615	68.738	R		wPt-346328
255	B	1B	1	92.093	91.378	77.732	R		wPt-9032
256	B	1B	1	92.093	91.378	77.732	R		wPt-6975
259	B	2B	1	1.584	1.791	3.673	R		wPt-1634
265	B	2B	1	30.628	30.479	33.794	R		wPt-1964
266	B	2B	1	30.628	30.479	33.794	R		tPt-4627
268	B	2B	1	31.594	31.414	34.515	R		wPt-8404
270	B	2B	1	41.878	41.719	47.595	R		wPt-7619
271	B	2B	1	41.878	41.719	47.595	R		wPt-9402
272	B	2B	1	41.878	41.719	47.595	R		wPt-8072
273	B	2B	1	41.878	41.719	47.595	R		wPt-1489
275	B	2B	1	44.636	44.455	52.804	R		wPt-3983
282	B	2B	1	69.055	68.677	74.494	R		wPt-8548
283	B	2B	1	69.055	68.677	74.494	R		wPt-6174
286	B	2B	1	89.3	89.398	94.276	R		wPt-7317
289	B	2B	1	91.498	91.639	97	R		wPt-3132
290	B	2B	1	91.498	91.639	97	R		wPt-1294
291	B	2B	1	91.498	91.639	97	R		rPt-399303
292	B	2B	1	91.498	91.639	97	R		wPt-0189
293	B	2B	1	91.498	91.639	97	R		rPt-411226
294	B	2B	1	91.498	91.639	97	R		wPt-8340
296	B	2B	1	93.229	92.963	98.361	R		wPt-3651
297	B	2B	1	93.229	92.963	98.361	R		rPt-506241
298	B	2B	1	93.229	92.963	98.361	R		wPt-8460
299	B	2B	1	93.229	92.963	98.361	R		wPt-9350
306	B	2B	1	115.182	114.281	114.739	R		wPt-7350
308	B	2B	1	115.95	115.111	115.419	R		tPt-4248
309	B	2B	1	115.95	115.111	115.419	R		wPt-3301
311	B	2B	1	120.266	119.507	118.211	R		wPt-8776
314	B	3B	1	9.798	10.146	8.055	R		wPt-6467
315	B	3B	1	9.798	10.146	8.055	R		wPt-9579
316	B	3B	1	9.798	10.146	8.055	R		wPt-7745
317	B	3B	1	9.798	10.146	8.055	R		wPt-6216
318	B	3B	1	9.798	10.146	8.055	R		wPt-3046
320	B	3B	1	10.661	11.024	8.736	R		wPt-2720
321	B	3B	1	10.661	11.024	8.736	R		wPt-6802
324	B	3B	1	12.034	11.958	9.416	R		wPt-4292
325	B	3B	1	12.034	11.958	9.416	R		wPt-4476
327	B	3B	1	15.387	15.431	12.14	R		wPt-9432
328	B	3B	1	15.387	15.431	12.14	R		wPt-5939
334	B	3B	1	76.329	32.924	29.756	R		rPt-389999
335	B	3B	1	82.223	32.924	29.756	R		wPt-8363
336	B	3B	1	89.068	32.924	29.756	R		wPt-0900
337	B	3B	1	89.068	32.924	29.756	R		wPt-9342
338	B	3B	1	90.279	32.924	29.756	R		wPt-2391
339	B	3B	1	90.279	32.924	29.756	R		wPt-8021
340	B	3B	1	91.588	32.924	29.756	R		wPt-5943
341	B	3B	1	91.588	32.924	29.756	R		tPt-7209
350	B	4B	1	3.797	3.85	6.064	R		tPt-513338
351	B	4B	1	3.797	3.85	6.064	R		wPt-1272
352	B	4B	1	3.797	3.85	6.064	R		wPt-4280
354	B	4B	1	6.004	5.624	7.438	R		wPt-2141
357	B	5B	1	20.043	18.99	15.986	R		wPt-0473
359	B	5B	1	30.857	30.191	25.472	R		wPt-1733
360	B	5B	1	30.857	30.191	25.472	R		wPt-2453
362	B	5B	1	36.899	35.455	30.249	R		wPt-2707
363	B	5B	1	36.899	35.455	30.249	R		wPt-4577
366	B	5B	1	41.292	39.925	33.665	R		wPt-0935
367	B	5B	1	41.292	39.925	33.665	R		wPt-9205
368	B	5B	1	41.292	39.925	33.665	R		tPt-513057
369	B	5B	1	41.292	39.925	33.665	R		wPt-1881
371	B	5B	1	60.078	58.574	56.991	R		wPt-5827
372	B	5B	1	60.078	58.574	56.991	R		wPt-4448
373	B	5B	1	60.078	58.574	56.991	R		wPt-3213
379	B	5B	1	94.117	92.498	89.508	R		wPt-6048
380	B	5B	1	94.117	92.498	89.508	R		wPt-1110
381	B	5B	1	94.117	92.498	89.508	R		wPt-2885
382	B	5B	1	94.117	92.498	89.508	R		wPt-7400
384	B	5B	1	95.499	93.913	90.869	R		tPt-6128
387	B	5B	1	102.323	100.876	95.64	R		wPt-4402
390	B	6B	1	3.452	3.692	2.915	R		wPt-6293
392	B	6B	1	3.984	4.19	3.595	R		wPt-9406
393	B	6B	1	3.984	4.19	3.595	R		tPt-514219
395	B	6B	1	6.054	6.327	4.275	R		wPt-2689
396	B	6B	1	6.054	6.327	4.275	R		wPt-3304
397	B	6B	1	6.054	6.327	4.275	R		wPt-6994
398	B	6B	1	6.054	6.327	4.275	R		wPt-7582
399	B	6B	1	6.054	6.327	4.275	R		wPt-1852
400	B	6B	1	6.054	6.327	4.275	R		wPt-9255
401	B	6B	1	6.054	6.327	4.275	R		wPt-8563
402	B	6B	1	6.054	6.327	4.275	R		wPt-3130
403	B	6B	1	6.054	6.327	4.275	R		wPt-9990
404	B	6B	1	6.054	6.327	4.275	R		wPt-4386
405	B	6B	1	6.054	6.327	4.275	R		wPt-7150
406	B	6B	1	6.054	6.327	4.275	R		wPt-9015
407	B	6B	1	6.054	6.327	4.275	R		wPt-5383
408	B	6B	1	6.054	6.327	4.275	R		wPt-1922
409	B	6B	1	6.054	6.327	4.275	R		wPt-4720
410	B	6B	1	6.054	6.327	4.275	R		wPt-344456
411	B	6B	1	6.054	6.327	4.275	R		wPt-0245
412	B	6B	1	6.054	6.327	4.275	R		wPt-1742
413	B	6B	1	6.054	6.327	4.275	R		wPt-5633
414	B	6B	1	6.054	6.327	4.275	R		wPt-4283
415	B	6B	1	6.054	6.327	4.275	R		wPt-7777
417	B	6B	1	11.813	12.192	11.815	R		wPt-7954
419	B	6B	1	13.574	13.996	12.495	R		wPt-4564
421	B	6B	1	14.643	15.132	13.856	R		wPt-6667
422	B	6B	1	14.643	15.132	13.856	R		wPt-3526
424	B	6B	1	15.982	16.49	14.537	R		wPt-0073
425	B	6B	1	15.982	16.49	14.537	R		wPt-1725
427	B	6B	1	21.198	21.719	20.69	R		wPt-5256
430	B	6B	1	53.821	55.257	53.132	R		wPt-4924
432	B	6B	1	60.666	62.321	57.839	R		wPt-9124
434	B	6B	1	66.499	68.217	63.166	R		wPt-7935
435	B	6B	1	66.499	68.217	63.166	R		rPt-1040
437	B	7B	1	0	0	0	R		wPt-7413
438	B	7B	1	0	0	0	R		wPt-1075
439	B	7B	1	0	0	0	R		wPt-1957
440	B	7B	1	0	0	0	R		wPt-5462
441	B	7B	1	0	0	0	R		wPt-5228
443	B	7B	1	10.895	10.862	10.99	R		wPt-3785
445	B	7B	1	11.513	11.5	11.67	R		wPt-5816
446	B	7B	1	11.513	11.5	11.67	R		wPt-6320
447	B	7B	1	11.513	11.5	11.67	R		wPt-7113
448	B	7B	1	11.513	11.5	11.67	R		tPt-513753
449	B	7B	1	11.513	11.5	11.67	R		wPt-0547
450	B	7B	1	11.513	11.5	11.67	R		tPt-513348
451	B	7B	1	11.513	11.5	11.67	R		wPt-9515
452	B	7B	1	11.513	11.5	11.67	R		wPt-9746
454	B	7B	1	11.942	11.936	11.67	R		wPt-0577
455	B	7B	1	11.942	11.936	11.67	R		tPt-6244
456	B	7B	1	11.942	11.936	11.67	R		wPt-8936
460	R	1R	1	0	0	0	R		tPt-514285
461	R	1R	1	0	0	0	R		wPt-8261
462	R	1R	1	0	0	0	R		wPt-7905
463	R	1R	1	0	0	0	R		wPt-11939
465	R	1R	1	5.512	5.998	12.651	R		tPt-513783
467	R	1R	1	18.597	18.808	26.329	R		rPt-401195
468	R	1R	1	18.597	18.808	26.329	R		rPt-399803
469	R	1R	1	18.597	18.808	26.329	R		rPt-506276
470	R	1R	1	18.597	18.808	26.329	R		rPt-506299
471	R	1R	1	18.597	18.808	26.329	R		rPt-507719
472	R	1R	1	18.597	18.808	26.329	R		rPt-506340
473	R	1R	1	18.597	18.808	26.329	R		rPt-507103
474	R	1R	1	18.597	18.808	26.329	R		rPt-402007
477	R	1R	1	23.524	23.327	30.42	R		rPt-508116
478	R	1R	1	23.524	23.327	30.42	R		rPt-402530
479	R	1R	1	23.524	23.327	30.42	R		tPt-513602
481	R	1R	1	49.706	49.08	62.902	R		rPt-508637
482	R	1R	1	49.706	49.08	62.902	R		wPt-5725
483	R	1R	1	49.706	49.08	62.902	R		wPt-4129
484	R	1R	1	49.706	49.08	62.902	R		rPt-399684
485	R	1R	1	49.706	49.08	62.902	R		wPt-4180
486	R	1R	1	49.706	49.08	62.902	R		wPt-6305
488	R	1R	1	50.517	49.927	62.902	R		rPt-507758
489	R	1R	1	50.517	49.927	62.902	R		rPt-401115
490	R	1R	1	50.517	49.927	62.902	R		rPt-507707
491	R	1R	1	50.517	49.927	62.902	R		rPt-506824
492	R	1R	1	50.517	49.927	62.902	R		wPt-3362
494	R	1R	1	54.099	53.558	64.263	R		rPt-9074
497	R	1R	1	83.423	83.456	90.332	R		rPt-401242
498	R	1R	1	83.423	83.456	90.332	R		tPt-0347
500	R	1R	1	83.93	83.976	90.332	R		rPt-400053
502	R	1R	1	85.265	85.352	90.332	R		tPt-512901
503	R	1R	1	85.265	85.352	90.332	R		tPt-6511
504	R	1R	1	85.265	85.352	90.332	R		rPt-390590
505	R	1R	1	85.265	85.352	90.332	R		rPt-508678
506	R	2R	1	0	0	0	R		rPt-400410
507	R	2R	1	0	0	0	R		rPt-505773
508	R	2R	1	0	0	0	R		rPt-506408
510	R	2R	1	0.429	0.436	0	R		rPt-389754
511	R	2R	1	0.429	0.436	0	R		rPt-509208
513	R	2R	1	0.858	0.873	0	R		rPt-508567
515	R	2R	1	1.738	1.773	0.68	R		rPt-401388
516	R	2R	1	1.738	1.773	0.68	R		rPt-509630
517	R	2R	1	1.738	1.773	0.68	R		rPt-390283
518	R	2R	1	1.738	1.773	0.68	R		rPt-506827
519	R	2R	1	1.738	1.773	0.68	R		rPt-509223
520	R	2R	1	1.738	1.773	0.68	R		tPt-514144
522	R	2R	1	13.084	12.846	11.029	R		rPt-390017
524	R	2R	1	14.38	14.16	13.071	R		wPt-8713
527	R	2R	1	18.645	18.544	16.481	R		rPt-508543
528	R	2R	1	18.645	18.544	16.481	R		rPt-9914
529	R	2R	1	18.645	18.544	16.481	R		rPt-507371
530	R	2R	1	18.645	18.544	16.481	R		tPt-513657
531	R	2R	1	18.645	18.544	16.481	R		rPt-398631
532	R	2R	1	18.645	18.544	16.481	R		rPt-410938
533	R	2R	1	18.645	18.544	16.481	R		rPt-411470
536	R	2R	1	20.848	20.768	18.529	R		rPt-400316
538	R	2R	1	24.74	24.741	22.62	R		rPt-399721
539	R	2R	1	24.74	24.741	22.62	R		rPt-411066
540	R	2R	1	24.74	24.741	22.62	R		rPt-399621
547	R	3R	1	2.966	3.044	2.756	R		rPt-401316
548	R	4R	1	0	0	0	R		rPt-508582
551	R	4R	1	13.177	13.46	13.443	R		rPt-389466
552	R	4R	1	13.177	13.46	13.443	R		rPt-398700
554	R	4R	1	17.493	17.851	18.907	R		rPt-506416
555	R	4R	1	17.493	17.851	18.907	R		rPt-399987
556	R	4R	1	17.493	17.851	18.907	R		rPt-411422
557	R	4R	1	17.493	17.851	18.907	R		rPt-398503
558	R	4R	1	17.493	17.851	18.907	R		rPt-506954
559	R	4R	1	17.493	17.851	18.907	R		rPt-508996
560	R	4R	1	17.493	17.851	18.907	R		rPt-400488
561	R	4R	1	17.493	17.851	18.907	R		rPt-508526
563	R	4R	1	19.21	19.603	20.268	R		rPt-505225
564	R	4R	1	19.21	19.603	20.268	R		tPt-4576
565	R	4R	1	19.21	19.603	20.268	R		rPt-401743
566	R	4R	1	19.21	19.603	20.268	R		rPt-401945
567	R	4R	1	19.21	19.603	20.268	R		rPt-389618
568	R	4R	1	19.21	19.603	20.268	R		tPt-0429
569	R	4R	1	19.21	19.603	20.268	R		rPt-410866
570	R	4R	1	19.21	19.603	20.268	R		rPt-411344
572	R	4R	1	20.069	20.481	20.948	R		rPt-390565
574	R	4R	1	21.356	21.795	22.309	R		rPt-399714
575	R	4R	1	21.356	21.795	22.309	R		rPt-400825
576	R	4R	1	21.356	21.795	22.309	R		tPt-513113
577	R	4R	1	21.356	21.795	22.309	R		rPt-506689
579	R	4R	1	21.786	22.232	22.309	R		rPt-508795
580	R	4R	1	21.786	22.232	22.309	R		rPt-401967
581	R	4R	1	21.786	22.232	22.309	R		rPt-508675
583	R	4R	1	22.571	23.141	22.99	R		tPt-513907
585	R	4R	1	25.239	25.728	24.35	R		rPt-506833
586	R	4R	1	25.239	25.728	24.35	R		rPt-411238
587	R	4R	1	25.239	25.728	24.35	R		rPt-508851
588	R	4R	1	25.239	25.728	24.35	R		rPt-401136
589	R	4R	1	25.239	25.728	24.35	R		rPt-399748
591	R	4R	1	26.338	26.794	25.711	R		rPt-507250
592	R	4R	1	26.338	26.794	25.711	R		rPt-402163
593	R	4R	1	26.338	26.794	25.711	R		rPt-410792
594	R	4R	1	26.338	26.794	25.711	R		rPt-505464
595	R	4R	1	26.338	26.794	25.711	R		rPt-401771
596	R	4R	1	26.338	26.794	25.711	R		rPt-411069
597	R	4R	1	26.338	26.794	25.711	R		rPt-398636
598	R	4R	1	26.338	26.794	25.711	R		rPt-390047
599	R	4R	1	26.338	26.794	25.711	R		rPt-402630
601	R	4R	1	27.385	27.916	27.072	R		rPt-390454
603	R	4R	1	28.673	29.231	28.433	R		rPt-505470
605	R	4R	1	29.102	29.668	28.433	R		rPt-509308
606	R	4R	1	29.102	29.668	28.433	R		rPt-508446
608	R	4R	1	29.536	30.104	29.113	R		rPt-509441
609	R	4R	1	29.536	30.104	29.113	R		rPt-506862
611	R	4R	1	30.398	30.978	29.794	R		rPt-507092
612	R	4R	1	30.398	30.978	29.794	R		rPt-390436
613	R	4R	1	30.398	30.978	29.794	R		rPt-508998
614	R	4R	1	30.398	30.978	29.794	R		rPt-390310
615	R	4R	1	30.398	30.978	29.794	R		rPt-410917
616	R	4R	1	30.398	30.978	29.794	R		rPt-389771
618	R	4R	1	30.913	31.528	29.794	R		rPt-506530
619	R	4R	1	30.913	31.528	29.794	R		rPt-389383
621	R	4R	1	35.129	35.792	34.57	R		rPt-505329
624	R	4R	1	41.2	42.008	42.083	R		rPt-389610
625	R	4R	1	41.2	42.008	42.083	R		rPt-410802
627	R	4R	1	42.707	43.542	43.443	R		rPt-400965
629	R	4R	1	44.901	45.792	46.85	R		rPt-402640
632	R	4R	1	45.936	46.823	47.53	R		wPt-2333
633	R	4R	1	45.936	46.823	47.53	R		wPt-7654
634	R	4R	1	45.936	46.823	47.53	R		wPt-0949
635	R	4R	1	45.936	46.823	47.53	R		rPt-399420
636	R	4R	1	45.936	46.823	47.53	R		tPt-513991
637	R	4R	1	45.936	46.823	47.53	R		rPt-401402
638	R	4R	1	45.936	46.823	47.53	R		rPt-400699
639	R	4R	1	45.936	46.823	47.53	R		rPt-506964
641	R	4R	1	47.223	48.133	48.891	R		rPt-400828
643	R	4R	1	48.151	49.081	50.252	R		tPt-514093
644	R	4R	1	48.151	49.081	50.252	R		rPt-509560
645	R	4R	1	48.151	49.081	50.252	R		rPt-508910
646	R	4R	1	48.151	49.081	50.252	R		rPt-508527
648	R	4R	1	51.745	52.672	53.338	R		tPt-513729
649	R	4R	1	51.745	52.672	53.338	R		rPt-399742
650	R	4R	1	51.745	52.672	53.338	R		rPt-389872
651	R	4R	1	51.745	52.672	53.338	R		rPt-401775
653	R	4R	1	53.02	54	54.903	R		rPt-507312
654	R	4R	1	53.02	54	54.903	R		rPt-401518
657	R	4R	1	54.702	55.672	57.332	R		wPt-8167
658	R	4R	1	54.702	55.672	57.332	R		wPt-2985
660	R	4R	1	56.961	58.002	59.115	R		rPt-400130
661	R	4R	1	56.961	58.002	59.115	R		rPt-507109
662	R	4R	1	56.961	58.002	59.115	R		rPt-400270
663	R	4R	1	56.961	58.002	59.115	R		rPt-507237
664	R	4R	1	56.961	58.002	59.115	R		rPt-1422
665	R	4R	1	56.961	58.002	59.115	R		rPt-401376
666	R	4R	1	56.961	58.002	59.115	R		rPt-390125
667	R	4R	1	56.961	58.002	59.115	R		tPt-5796
668	R	4R	1	56.961	58.002	59.115	R		rPt-389881
669	R	4R	1	56.961	58.002	59.115	R		rPt-398658
671	R	4R	1	58.889	59.968	61.157	R		rPt-507498
672	R	4R	1	58.889	59.968	61.157	R		rPt-402601
673	R	4R	1	58.889	59.968	61.157	R		rPt-507202
675	R	4R	1	61.049	62.157	63.881	R		rPt-401825
676	R	4R	1	61.049	62.157	63.881	R		rPt-505775
677	R	4R	1	61.049	62.157	63.881	R		rPt-7906
678	R	4R	1	61.049	62.157	63.881	R		rPt-505352
680	R	4R	1	64.864	66.143	67.971	R		rPt-509166
682	R	4R	1	65.516	66.803	67.971	R		rPt-399305
683	R	4R	1	65.516	66.803	67.971	R		rPt-399323
684	R	4R	1	65.516	66.803	67.971	R		tPt-513858
686	R	4R	1	67.732	69.071	70.013	R		rPt-505620
688	R	4R	1	68.891	70.211	71.381	R		rPt-411345
690	R	4R	1	71.804	73.105	73.437	R		wPt-7498
692	R	4R	1	74.954	76.323	75.485	R		rPt-400864
693	R	4R	1	74.954	76.323	75.485	R		rPt-508979
695	R	4R	1	75.869	77.288	75.485	R		rPt-505608
697	R	4R	1	81.906	83.468	81.639	R		rPt-507026
699	R	4R	1	82.34	83.927	81.639	R		rPt-389763
701	R	4R	1	82.988	84.564	81.639	R		rPt-401491
703	R	4R	1	83.898	85.442	81.639	R		rPt-508459
705	R	4R	1	85.508	87.115	84.362	R		rPt-390526
706	R	4R	1	85.508	87.115	84.362	R		rPt-509706
707	R	4R	1	85.508	87.115	84.362	R		rPt-505550
709	R	4R	1	86.869	88.469	85.723	R		rPt-398716
710	R	4R	1	86.869	88.469	85.723	R		rPt-400835
711	R	4R	1	86.869	88.469	85.723	R		rPt-506508
713	R	4R	1	87.337	88.98	85.723	R		rPt-411302
714	R	4R	1	87.337	88.98	85.723	R		rPt-508260
716	R	4R	1	93.335	94.668	91.877	R		wPt-7840
717	R	4R	1	93.335	94.668	91.877	R		rPt-399900
718	R	4R	1	93.335	94.668	91.877	R		rPt-508454
719	R	4R	1	93.335	94.668	91.877	R		rPt-506618
720	R	4R	1	93.335	94.668	91.877	R		rPt-389827
724	R	4R	1	99.527	100.898	98.009	R		rPt-399805
730	R	4R	1	108.061	109.25	108.951	R		rPt-389405
732	R	5R	1	0	0	0	R		rPt-507094
734	R	5R	1	0.511	0.537	0	R		rPt-505449
735	R	5R	1	0.511	0.537	0	R		rPt-505648
737	R	5R	1	3.019	3.072	2.042	R		rPt-509039
738	R	5R	1	3.019	3.072	2.042	R		rPt-389839
740	R	5R	1	25.087	25.626	22.901	R		rPt-389649
744	R	5R	1	31.34	31.538	26.985	R		rPt-401074
745	R	5R	1	31.34	31.538	26.985	R		wPt-2212
748	R	5R	1	35.482	35.533	29.707	R		rPt-509020
750	R	5R	1	37.952	37.946	31.068	R		rPt-508190
751	R	5R	1	37.952	37.946	31.068	R		rPt-507099
752	R	5R	1	37.952	37.946	31.068	R		rPt-400368
754	R	5R	1	40.904	40.822	35.159	R		rPt-402204
755	R	5R	1	40.904	40.822	35.159	R		rPt-390685
756	R	5R	1	40.904	40.822	35.159	R		rPt-400297
757	R	5R	1	40.904	40.822	35.159	R		rPt-509088
758	R	5R	1	40.904	40.822	35.159	R		rPt-390405
760	R	5R	1	42.625	42.592	36.52	R		rPt-6661
761	R	5R	1	42.625	42.592	36.52	R		rPt-3041
762	R	5R	1	42.625	42.592	36.52	R		rPt-399743
763	R	5R	1	42.625	42.592	36.52	R		rPt-389427
764	R	5R	1	42.625	42.592	36.52	R		rPt-399462
765	R	5R	1	42.625	42.592	36.52	R		tPt-0890
766	R	5R	1	42.625	42.592	36.52	R		rPt-508566
774	R	5R	1	56.063	55.425	49.65	R		rPt-6165
775	R	5R	1	56.063	55.425	49.65	R		tPt-514193
776	R	5R	1	56.063	55.425	49.65	R		rPt-507804
777	R	5R	1	56.063	55.425	49.65	R		rPt-399271
778	R	5R	1	56.063	55.425	49.65	R		rPt-399306
779	R	5R	1	56.063	55.425	49.65	R		rPt-402652
780	R	5R	1	56.063	55.425	49.65	R		rPt-390360
781	R	5R	1	56.063	55.425	49.65	R		rPt-410860
783	R	5R	1	60.426	59.908	53.056	R		rPt-411329
785	R	5R	1	61.202	60.659	53.736	R		rPt-398800
787	R	5R	1	62.061	61.533	54.417	R		rPt-505740
788	R	5R	1	62.061	61.533	54.417	R		rPt-398691
789	R	5R	1	62.061	61.533	54.417	R		rPt-506718
790	R	5R	1	62.061	61.533	54.417	R		rPt-399638
792	R	5R	1	63.353	62.843	55.097	R		rPt-507000
793	R	5R	1	63.353	62.843	55.097	R		rPt-509668
794	R	5R	1	63.353	62.843	55.097	R		rPt-508041
795	R	5R	1	63.353	62.843	55.097	R		rPt-509673
797	R	5R	1	67.228	66.786	59.188	R		rPt-9178
798	R	5R	1	67.228	66.786	59.188	R		rPt-399663
799	R	5R	1	67.228	66.786	59.188	R		rPt-506001
800	R	5R	1	67.228	66.786	59.188	R		rPt-4272
801	R	5R	1	67.228	66.786	59.188	R		rPt-508633
802	R	5R	1	67.228	66.786	59.188	R		rPt-411252
803	R	5R	1	67.228	66.786	59.188	R		tPt-513876
804	R	5R	1	67.228	66.786	59.188	R		rPt-8921
805	R	5R	1	67.228	66.786	59.188	R		rPt-0716
806	R	5R	1	67.228	66.786	59.188	R		tPt-512902
807	R	5R	1	67.228	66.786	59.188	R		rPt-2965
808	R	5R	1	67.228	66.786	59.188	R		rPt-5995
810	R	5R	1	67.657	67.227	59.868	R		tPt-513842
811	R	5R	1	67.657	67.227	59.868	R		rPt-508902
813	R	5R	1	68.949	68.546	61.229	R		tPt-8940
816	R	6R	1	0	0	0	R		rPt-411333
817	R	6R	1	0	0	0	R		rPt-401850
820	R	6R	1	10.989	10.819	9.644	R		rPt-400907
821	R	6R	1	10.989	10.819	9.644	R		tPt-513882
822	R	6R	1	10.989	10.819	9.644	R		rPt-389369
823	R	6R	1	10.989	10.819	9.644	R		rPt-390698
824	R	6R	1	10.989	10.819	9.644	R		rPt-402328
830	R	6R	1	15.741	15.649	12.366	R		rPt-401420
831	R	6R	1	15.741	15.649	12.366	R		rPt-505745
832	R	6R	1	15.741	15.649	12.366	R		rPt-400226
834	R	6R	1	17.772	17.707	13.046	R		rPt-389467
835	R	6R	1	17.772	17.707	13.046	R		rPt-507791
836	R	6R	1	17.772	17.707	13.046	R		rPt-410992
837	R	6R	1	17.772	17.707	13.046	R		rPt-402133
838	R	6R	1	17.772	17.707	13.046	R		rPt-401969
839	R	6R	1	17.772	17.707	13.046	R		rPt-398845
841	R	6R	1	18.725	18.681	13.046	R		rPt-509027
842	R	6R	1	18.725	18.681	13.046	R		tPt-7245
843	R	6R	1	18.725	18.681	13.046	R		wPt-1676
844	R	6R	1	18.725	18.681	13.046	R		rPt-389714
845	R	6R	1	18.725	18.681	13.046	R		rPt-389306
847	R	6R	1	19.172	19.144	13.046	R		rPt-401114
850	R	6R	1	44.755	44.565	39.507	R		rPt-509242
851	R	6R	1	44.755	44.565	39.507	R		rPt-506014
853	R	6R	1	45.244	45.142	39.507	R		rPt-505345
854	R	6R	1	45.244	45.142	39.507	R		rPt-506050
855	R	6R	1	45.244	45.142	39.507	R		rPt-411264
857	R	6R	1	49.235	48.593	42.914	R		tPt-514229
859	R	6R	1	50.343	49.772	44.274	R		rPt-390381
860	R	6R	1	50.343	49.772	44.274	R		rPt-402337
862	R	6R	1	51.249	50.702	45.635	R		rPt-508779
863	R	6R	1	51.249	50.702	45.635	R		rPt-411236
864	R	6R	1	51.249	50.702	45.635	R		rPt-399935
865	R	6R	1	51.249	50.702	45.635	R		rPt-402449
866	R	6R	1	51.249	50.702	45.635	R		rPt-400990
867	R	6R	1	51.249	50.702	45.635	R		rPt-401911
868	R	6R	1	51.249	50.702	45.635	R		rPt-411266
869	R	6R	1	51.249	50.702	45.635	R		tPt-3519
870	R	6R	1	51.249	50.702	45.635	R		rPt-398629
871	R	6R	1	51.249	50.702	45.635	R		rPt-399693
872	R	6R	1	51.249	50.702	45.635	R		rPt-402205
873	R	6R	1	51.249	50.702	45.635	R		rPt-399917
874	R	6R	1	51.249	50.702	45.635	R		rPt-506637
877	R	6R	1	52.768	52.174	47.54	R		rPt-399903
880	R	6R	1	56.766	56.29	51.1	R		rPt-508634
881	R	6R	1	56.766	56.29	51.1	R		tPt-0079
882	R	6R	1	56.766	56.29	51.1	R		tPt-513470
883	R	6R	1	56.766	56.29	51.1	R		rPt-507771
885	R	6R	1	58.105	57.727	53.149	R		rPt-509735
887	R	6R	1	58.882	58.417	53.149	R		rPt-400318
889	R	6R	1	64.003	63.253	57.925	R		rPt-399399
894	R	6R	1	67.622	66.965	61.327	R		rPt-506868
895	R	6R	1	67.622	66.965	61.327	R		rPt-400819
896	R	6R	1	67.622	66.965	61.327	R		rPt-400005
898	R	6R	1	68.051	67.402	61.327	R		tPt-3786
901	R	6R	1	69.837	69.223	63.368	R		rPt-411313
903	R	6R	1	70.51	69.887	64.484	R		rPt-509333
904	R	6R	1	70.51	69.887	64.484	R		rPt-506099
906	R	6R	1	74.497	73.975	66.772	R		rPt-507840
907	R	6R	1	74.497	73.975	66.772	R		rPt-389917
908	R	6R	1	74.497	73.975	66.772	R		wPt-3533
911	R	6R	1	87.702	86.506	76.057	R		rPt-402552
912	R	6R	1	87.702	86.506	76.057	R		rPt-509168
913	R	6R	1	87.702	86.506	76.057	R		rPt-506039
914	R	6R	1	87.702	86.506	76.057	R		rPt-506500
915	R	6R	1	87.702	86.506	76.057	R		rPt-389722
916	R	6R	1	87.702	86.506	76.057	R		rPt-402475
920	R	6R	1	96.622	95.606	83.878	R		rPt-508967
921	R	6R	1	96.622	95.606	83.878	R		rPt-411373
922	R	6R	1	96.622	95.606	83.878	R		rPt-389611
923	R	6R	1	96.622	95.606	83.878	R		rPt-506435
925	R	6R	1	97.91	96.916	84.559	R		rPt-399855
926	R	6R	1	97.91	96.916	84.559	R		rPt-401470
927	R	6R	1	97.91	96.916	84.559	R		rPt-401486
928	R	6R	1	97.91	96.916	84.559	R		rPt-399597
929	R	6R	1	97.91	96.916	84.559	R		rPt-507631
930	R	6R	1	97.91	96.916	84.559	R		wPt-7108
931	R	6R	1	97.91	96.916	84.559	R		tPt-513023
932	R	6R	1	97.91	96.916	84.559	R		rPt-508374
937	R	6R	1	106.249	104.97	93.434	R		rPt-505447
938	R	6R	1	106.249	104.97	93.434	R		rPt-399933
939	R	6R	1	106.249	104.97	93.434	R		rPt-508371
940	R	6R	1	106.249	104.97	93.434	R		rPt-389869
941	R	6R	1	106.249	104.97	93.434	R		rPt-399948
942	R	6R	1	106.249	104.97	93.434	R		tPt-513959
944	R	6R	1	108.087	106.849	95.476	R		rPt-401314
946	R	6R	1	108.559	107.303	96.156	R		rPt-505974
947	R	6R	1	108.559	107.303	96.156	R		rPt-509502
948	R	6R	1	108.559	107.303	96.156	R		rPt-505520
950	R	6R	1	110.371	108.736	97.517	R		wPt-4134
951	R	6R	1	110.371	108.736	97.517	R		rPt-507181
952	R	6R	1	110.371	108.736	97.517	R		rPt-506459
953	R	6R	1	110.371	108.736	97.517	R		rPt-506093
954	R	6R	1	110.371	108.736	97.517	R		rPt-399312
955	R	6R	1	110.371	108.736	97.517	R		rPt-400694
957	R	6R	1	111.659	110.046	98.939	R	3	rPt-509461
958	R	6R	1	111.659	110.046	98.939	R		rPt-399964
959	R	6R	1	111.659	110.046	98.939	R		rPt-402507
961	R	7R	1	0	0	0	R		rPt-390687
962	R	7R	1	0	0	0	R		rPt-509512
965	R	7R	1	4.324	4.387	4.084	R		rPt-505580
967	R	7R	1	5.612	5.702	5.445	R		rPt-509359
968	R	7R	1	5.612	5.702	5.445	R		rPt-411276
969	R	7R	1	5.612	5.702	5.445	R		rPt-508078
970	R	7R	1	5.612	5.702	5.445	R		rPt-505798
971	R	7R	1	5.612	5.702	5.445	R		rPt-506317
972	R	7R	1	5.612	5.702	5.445	R		tPt-514019
973	R	7R	1	5.612	5.702	5.445	R		tPt-5015
974	R	7R	1	5.612	5.702	5.445	R		rPt-401366
976	R	7R	1	6.471	6.575	6.806	R		rPt-400373
978	R	7R	1	6.977	7.091	6.806	R		rPt-509091
980	R	7R	1	7.479	7.623	7.486	R		rPt-509126
981	R	7R	1	7.479	7.623	7.486	R		rPt-507550
982	R	7R	1	7.479	7.623	7.486	R		rPt-390451
984	R	7R	1	9.476	9.196	8.166	R		wPt-7418
985	R	7R	1	9.476	9.196	8.166	R		rPt-390593
986	R	7R	1	9.476	9.196	8.166	R		tPt-513392
988	R	7R	1	10.94	10.052	8.166	R		tPt-513111
989	R	7R	1	10.94	10.052	8.166	R		rPt-507379
991	R	7R	1	11.622	10.943	9.527	R		rPt-508061
993	R	7R	1	12.189	10.943	9.527	R		tPt-513637
994	R	7R	1	12.189	10.943	9.527	R		rPt-410875
996	R	7R	1	13.339	11.816	9.527	R		rPt-390057
997	R	7R	1	13.339	11.816	9.527	R		tPt-513145
998	R	7R	1	13.339	11.816	9.527	R		rPt-401026
999	R	7R	1	13.339	11.816	9.527	R		rPt-400710
1000	R	7R	1	13.339	11.816	9.527	R		rPt-398474
1002	R	7R	1	14.198	12.69	9.527	R		rPt-507494
1003	R	7R	1	14.198	12.69	9.527	R		rPt-400580
1004	R	7R	1	14.198	12.69	9.527	R		rPt-509722
1005	R	7R	1	14.198	12.69	9.527	R		rPt-507140
1006	R	7R	1	14.198	12.69	9.527	R		rPt-399775
1007	R	7R	1	14.198	12.69	9.527	R		rPt-410979
1008	R	7R	1	14.198	12.69	9.527	R		rPt-402558
1009	R	7R	1	14.198	12.69	9.527	R		rPt-400793
1010	R	7R	1	14.198	12.69	9.527	R		rPt-401480
1011	R	7R	1	14.198	12.69	9.527	R		rPt-410884
1012	R	7R	1	14.198	12.69	9.527	R		rPt-505523
1013	R	7R	1	14.198	12.69	9.527	R		rPt-506060
1015	R	7R	1	14.915	13.419	10.541	R		rPt-508956
1016	R	7R	1	14.915	13.419	10.541	R		rPt-506720
1017	R	7R	1	14.915	13.419	10.541	R		rPt-509598
1019	R	7R	1	16.344	14.874	11.568	R		tPt-513301
1020	R	7R	1	16.344	14.874	11.568	R		rPt-507824
1021	R	7R	1	16.344	14.874	11.568	R		rPt-389585
1023	R	7R	1	17.804	16.324	12.929	R		rPt-507928
1025	R	7R	1	20.209	18.806	14.971	R		rPt-508051
1026	R	7R	1	20.209	18.806	14.971	R		rPt-400137
1028	R	7R	1	25.378	23.629	19.076	R		rPt-402021
1029	R	7R	1	25.378	23.629	19.076	R		rPt-507588
1031	R	7R	1	27.529	25.818	21.131	R		wPt-1598
1032	R	7R	1	27.529	25.818	21.131	R		wPt-0203
1033	R	7R	1	27.529	25.818	21.131	R		wPt-6943
1035	R	7R	1	35.093	33.096	25.907	R		rPt-508154
1036	R	7R	1	35.093	33.096	25.907	R		rPt-507302
1038	R	7R	1	37.24	35.198	28.631	R		rPt-399878
1039	R	7R	1	37.24	35.198	28.631	R		rPt-398668
1041	R	7R	1	40.041	38.101	32.038	R		rPt-508144
1044	R	7R	1	53.133	51.306	44.598	R		rPt-411498
1047	R	7R	1	56.327	54.644	48	R		rPt-389570
1048	R	7R	1	56.327	54.644	48	R		rPt-401798
1049	R	7R	1	56.327	54.644	48	R		rPt-398553
1050	R	7R	1	56.327	54.644	48	R		rPt-505399
1051	R	7R	1	56.327	54.644	48	R		rPt-505932
1052	R	7R	1	56.327	54.644	48	R		rPt-401263
1053	R	7R	1	56.327	54.644	48	R		rPt-389781
1055	R	7R	1	56.877	55.29	48.681	R		rPt-508338
1057	R	7R	1	58.534	56.452	49.361	R		rPt-507265
1059	R	7R	1	58.976	56.928	50.041	R		rPt-402426
1060	R	7R	1	58.976	56.928	50.041	R		rPt-509068
[truncated: 191 more columns]

## Sheet: Online resource 4
Table S4. Segregations of unique (U) markers and loci order including positions of redundant (R) markers on genetic map of KRST. Data on segregation distortion from expected Mendelian ratio are given (significance levels: 1:0.05 2:0.01 3:0.005 4:0.001 5:0.0005 6:0.0001). The last 12 lines in the set were not reproduced.
									2.86123
									% missing	0.214592	0.429185	0.429185	0.429185	0.429185	0.429185	0.643777	0.643777	0.643777	0.643777	0.643777	0.643777	0.858369	0.858369	0.858369	0.858369	1.07296	1.07296	1.07296	1.07296	1.07296	1.28755	1.28755	1.28755	1.28755	1.28755	1.28755	1.28755	1.50215	1.50215	1.50215	1.50215	1.71674	1.71674	1.71674	1.71674	1.71674	1.71674	1.93133	1.93133
LP	Genome	Chromosome	Group	cM (Kosambi, N=138)	cM (Kosambi, N=126)	cM (Kosambi, N=123, missing <10%)	[U/R]	Signif.	MarkerName	KRST_99	KRST_28	KRST_38	KRST_62	KRST_64	KRST_109	KRST_22	KRST_23	KRST_36	KRST_65	KRST_81	KRST_187	KRST_43	KRST_47	KRST_68	KRST_90	KRST_40	KRST_74	KRST_88	KRST_108	KRST_110	KRST_44	KRST_48	KRST_59	KRST_60	KRST_63	KRST_95	KRST_201	KRST_24	KRST_66	KRST_80	KRST_113	KRST_19	KRST_20	KRST_33	KRST_69	KRST_92	KRST_96	KRST_15	KRST_27A
1	A	1A	1	0	0	0	U		wpt-6280	B	B	B	A	A	B	B	A	A	B	A	B	B	A	B	A	B	A	A	A	B	A	B	A	A	B	-	B	B	A	B	A	A	A	B	A	A	B	A	B
2	A	1A	1	4.745	5.418	3.551	U		wpt-8770	B	B	B	A	A	B	B	A	A	B	A	B	B	A	B	A	B	A	A	A	B	A	B	A	A	B	A	B	B	A	B	A	B	A	B	A	B	B	A	B
4	A	1A	1	22.069	22.559	22.06	U		wpt-7326	B	B	B	A	B	B	B	A	A	B	A	B	B	A	B	A	B	A	B	A	B	B	B	A	A	A	B	B	B	A	B	A	B	-	B	A	B	B	A	B
5	A	1A	1	43.646	40.651	39.581	U		wpt-3698	A	B	B	A	B	B	B	A	A	B	A	B	A	A	B	A	A	A	B	A	B	B	B	A	A	A	B	A	B	A	B	B	B	A	B	A	B	B	A	A
6	A	1A	1	47.627	45.363	43.687	U		wpt-1709	A	B	B	A	B	B	B	A	A	B	A	B	A	B	B	A	A	A	B	A	B	B	B	A	A	A	B	A	B	B	B	B	B	A	B	A	B	B	A	A
7	A	1A	1	49.228	47.086	43.687	U		wpt-4765	A	B	B	A	B	B	B	A	A	B	A	B	A	B	B	A	A	A	B	A	B	B	B	A	A	A	B	A	B	B	B	B	B	A	B	A	B	B	-	A
10	A	1A	1	50.228	46.633	43.687	U		wpt-7074	A	B	B	A	B	B	B	A	A	B	A	B	A	B	B	A	A	A	B	A	B	B	B	A	A	A	B	A	B	B	B	B	B	A	B	A	B	B	A	A
11	A	1A	1	51.352	46.268	44.5	U		wpt-7184	A	B	B	A	B	B	B	A	A	B	A	B	A	B	B	A	A	A	B	A	B	B	B	A	A	A	B	A	B	B	B	B	B	A	B	A	B	B	A	A
12	A	1A	1	69.817	61.435	60.775	U		wpt-7784	A	B	B	A	B	B	B	A	A	B	A	B	A	B	B	A	A	A	B	A	B	B	B	A	A	B	B	A	B	B	B	-	A	A	A	A	B	B	A	A
13	A	1A	1	92.605	88.155	86.336	U		wpt-8016	A	A	B	A	B	A	A	A	B	B	A	B	-	B	B	A	A	B	A	A	B	B	B	B	A	B	A	A	B	B	A	B	A	A	A	B	B	A	A	A
14	A	1A	1	115.638	112.052	110.852	U		wpt-1310	A	A	A	A	A	A	A	A	B	B	B	B	A	B	B	B	A	B	A	A	B	A	B	B	A	B	A	B	A	A	A	B	A	A	A	B	A	A	A	A
16	A	2A	1	0	0	0	U		wpt-9586	B	B	B	A	A	B	A	A	A	B	B	A	A	B	A	-	B	A	A	A	A	B	B	A	A	A	B	B	A	B	B	B	A	A	B	B	A	A	A	A
17	A	2A	1	5.54	6.48	5.839	U	1	wpt-8403	B	B	B	A	A	B	A	A	A	B	B	A	A	B	A	A	B	A	A	A	A	B	B	A	A	A	B	B	B	B	B	B	A	A	B	B	A	A	A	A
18	A	2A	1	9.771	7.687	6.734	U	1	wpt-1236	B	B	B	A	A	B	A	A	A	B	B	A	A	B	A	A	B	A	A	A	A	B	B	A	A	A	B	B	B	B	B	B	A	A	B	B	A	A	A	A
19	A	2A	1	12.131	10.627	9.191	U		wpt-0071	B	B	B	A	A	B	A	A	A	B	B	A	A	B	-	A	B	A	A	A	A	B	B	A	A	A	B	B	B	B	B	B	A	A	B	B	A	A	A	A
21	A	2A	1	13.711	12.461	11.021	U		wpt-6687	B	B	B	A	A	B	A	A	A	B	B	A	A	B	A	A	B	A	A	A	A	B	B	A	A	A	B	B	B	B	B	B	A	A	B	B	A	A	A	A
22	A	2A	2	0	0	0	U		tpt-1041	A	B	A	B	B	B	B	B	B	B	A	B	B	B	B	B	B	B	B	A	A	A	B	B	A	B	B	A	B	B	A	A	A	A	B	A	B	B	A	A
26	A	2A	2	23.39	23.141	24.793	U		tpt-513914	B	A	A	A	B	B	A	B	B	B	A	A	B	B	B	B	B	B	A	A	B	B	B	A	A	B	B	A	B	B	A	A	A	A	B	A	B	B	A	B
27	A	2A	2	24.1	23.974	25.672	U		wpt-9624	B	A	A	A	B	B	A	B	B	B	A	A	B	B	B	B	B	B	A	A	B	B	B	A	A	B	B	A	B	B	A	A	A	A	A	A	B	B	A	B
30	A	2A	2	43.661	39.529	44.339	U		wpt-8068	B	A	A	A	B	B	A	B	B	B	A	A	B	A	A	B	B	A	A	A	B	B	B	A	A	B	B	A	B	B	A	A	A	A	A	B	B	B	B	B
31	A	2A	2	44.406	40.426	45.176	U		wpt-0568	B	A	A	A	B	B	A	B	B	B	A	A	B	A	A	B	B	A	A	A	B	B	B	A	A	B	B	A	B	B	A	A	A	A	A	B	B	B	B	B
33	A	2A	2	54.931	51.726	55.907	U		wpt-1657	B	A	A	A	B	B	A	B	A	A	A	A	B	A	A	B	B	A	A	A	B	B	B	A	A	B	B	A	B	B	A	A	A	A	A	B	A	B	B	A
34	A	2A	2	60.918	58.659	61.285	U		wpt-9320	B	A	A	A	B	B	A	A	A	A	B	A	A	A	A	B	B	A	A	A	B	B	B	A	A	B	B	A	B	B	A	A	A	A	B	B	A	B	B	A
35	A	2A	2	63.956	61.296	64.061	U		wpt-8826	B	A	A	A	B	B	A	A	A	A	B	A	A	A	A	B	B	A	A	A	B	B	B	A	A	B	B	A	B	B	A	A	A	A	B	B	A	B	B	A
36	A	2A	2	65.136	62.685	65.175	U		wpt-5251	B	A	A	A	B	B	A	A	A	A	B	A	A	A	A	B	B	A	A	A	B	B	B	A	A	B	B	A	B	B	A	A	A	A	B	-	A	B	B	A
37	A	2A	2	67.462	65.275	67.363	U		tpt-8937	B	A	A	A	B	B	A	A	A	A	B	A	A	A	A	B	B	A	A	A	B	B	B	A	A	B	B	A	A	B	A	A	A	A	B	B	-	B	B	A
39	A	2A	2	73.309	68.597	70.824	U		wpt-6969	B	A	A	A	B	B	A	A	A	A	B	A	A	A	A	B	B	A	A	A	B	B	B	A	A	A	B	A	A	B	A	A	-	A	B	B	A	B	B	A
41	A	3A	1	0	0	0	U	1	wpt-8855	B	A	A	A	B	B	A	B	A	A	A	B	A	B	B	A	B	B	B	B	B	B	B	B	B	B	A	B	A	B	B	B	A	A	A	B	B	A	A	A
44	A	3A	1	11.11	9.428	8.646	U		wpt-7890	B	A	B	A	B	B	A	B	A	A	A	B	A	A	B	A	B	B	-	B	B	B	B	B	A	B	A	B	A	B	B	B	A	A	A	B	B	B	A	A
46	A	3A	1	18.15	15.787	15.27	U		wpt-1655	B	A	B	A	B	B	A	B	A	A	A	B	B	A	A	A	B	B	B	B	B	B	B	B	A	A	A	B	A	B	A	B	A	A	A	B	B	B	A	A
48	A	3A	1	18.998	16.843	16.238	U	1	wpt-1111	B	A	B	A	B	B	A	B	A	A	A	B	B	A	A	A	B	B	B	B	B	B	B	B	A	A	A	B	A	B	A	B	A	A	A	B	B	B	A	A
49	A	3A	1	38.248	34.547	37.352	U	1	wpt-1652	B	A	B	A	B	B	A	B	A	B	A	B	B	A	A	A	A	A	B	B	B	B	B	A	A	A	A	B	A	B	A	B	A	A	A	B	B	B	A	A
50	A	3A	1	41.168	37.949	40.805	U		wpt-4407	B	A	B	A	B	B	A	B	A	B	A	B	B	A	A	A	A	A	B	B	B	B	B	A	A	A	A	B	A	B	A	B	A	A	A	B	B	B	A	A
51	A	3A	2	0	0	0	U		wpt-1694	B	A	B	A	A	B	B	B	B	B	A	B	A	A	B	A	A	A	B	B	B	B	B	B	A	A	B	A	B	B	B	B	A	B	B	B	B	A	B	A
52	A	3A	2	1.545	1.834	1.708	U		wpt-4398	B	A	B	A	A	B	B	B	B	B	A	B	A	A	B	A	A	A	B	B	B	B	B	B	A	A	B	A	B	B	B	B	A	B	B	B	B	A	B	B
53	A	3A	2	8.782	7.043	8.266	U		tpt-6376	B	A	B	A	A	B	B	B	B	B	A	B	A	A	B	A	A	A	B	B	B	B	B	B	A	A	B	A	B	B	B	B	A	B	B	B	B	B	B	B
54	A	3A	2	11.363	8.766	9.079	U		wpt-1888	B	A	B	A	A	B	B	B	B	B	A	B	A	A	B	A	A	A	-	B	B	B	B	B	A	A	B	A	B	B	B	B	A	B	B	B	B	B	B	B
56	A	3A	2	15.157	12.775	13.489	U	2	wpt-2144	B	A	B	A	A	B	B	B	B	-	B	B	A	A	B	A	A	A	B	B	B	B	B	B	A	A	B	A	B	B	B	B	A	B	B	B	B	B	B	B
58	A	3A	2	20.522	18.474	19.84	U	1	wpt-9160	B	A	B	A	A	B	B	A	B	B	B	B	A	B	B	A	A	A	B	B	B	B	B	B	A	A	B	A	B	B	B	B	A	B	B	B	B	B	B	B
59	A	4A	1	0	0	0	U		wpt-8019	A	A	A	A	A	B	B	B	B	B	A	B	B	B	A	A	A	B	B	A	B	A	B	B	A	B	A	A	A	A	A	A	A	B	A	A	B	A	B	B
60	A	4A	1	3.01	3.578	2.482	U		wpt-6936	A	A	A	A	A	B	B	B	B	B	A	B	B	B	A	A	A	B	B	A	B	A	B	B	A	B	A	A	A	A	A	A	A	B	A	A	B	A	B	B
61	A	4A	1	29.312	33.584	27.658	U		wpt-0162	A	A	A	B	B	A	B	B	B	B	B	B	B	B	A	A	B	B	A	B	B	B	A	B	A	B	A	-	A	A	A	A	A	B	B	B	B	A	B	B
62	A	4A	1	39.787	42.405	36.547	U		wpt-6995	A	-	A	B	B	A	B	B	A	B	B	B	B	B	A	A	B	B	A	B	B	B	A	B	A	B	A	B	A	A	A	A	A	B	B	B	B	B	B	B
63	A	4A	1	40.622	43.437	37.425	U		wpt-1375	A	A	A	B	B	A	B	B	A	B	B	B	B	B	A	A	B	B	A	B	B	B	A	B	A	B	A	B	-	A	A	A	A	B	B	B	B	B	B	B
64	A	4A	1	51.147	55.642	46.743	U		wpt-0817	A	A	A	B	B	A	A	A	A	A	B	B	A	B	A	A	B	B	A	B	B	B	A	B	A	B	A	B	A	A	A	A	A	B	B	B	B	B	B	B
66	A	4A	1	63.137	65.061	56.871	U		tpt-513714	A	A	A	B	B	A	A	A	A	A	B	B	A	B	A	A	B	B	A	A	B	B	A	B	A	B	A	B	A	A	A	A	A	B	B	B	B	B	B	B
68	A	4A	1	73.223	75.969	66.72	U	1	wpt-5172	B	A	A	B	B	B	A	B	A	A	B	B	A	B	A	A	B	B	A	A	B	B	B	B	B	A	A	B	A	A	A	B	A	B	B	B	B	B	B	B
71	A	4A	1	75.542	78.71	69.503	U		wpt-3845	B	A	A	B	B	B	A	B	A	A	B	B	A	B	A	A	B	B	A	A	B	B	B	B	B	A	A	B	A	A	A	B	A	B	-	B	B	B	B	B
73	A	4A	1	76.922	80.313	71.13	U		wpt-7354	B	A	A	B	B	B	A	B	A	A	B	B	A	B	A	A	B	B	A	A	B	B	B	B	B	A	A	B	A	A	A	B	A	B	-	B	B	B	B	B
79	A	4A	1	78.571	81.917	71.951	U	1	wpt-0610	B	A	A	B	B	B	A	B	A	A	B	B	A	B	A	A	B	B	A	A	B	B	B	B	B	A	A	B	A	A	A	B	A	B	B	B	B	B	B	B
80	A	4A	1	79.398	82.719	72.772	U	3	wpt-7590	B	A	A	B	B	B	A	B	A	A	B	B	A	B	A	A	B	B	A	A	B	B	B	B	B	A	A	B	A	A	A	B	A	B	B	B	B	B	B	B
81	A	4A	1	80.247	82.719	73.585	U		wpt-0764	B	A	A	B	B	B	A	B	A	A	B	B	A	B	A	A	B	B	A	A	B	B	B	B	B	A	A	B	A	A	A	B	A	B	B	B	B	B	B	B
86	A	4A	1	81.074	83.528	74.398	U		wpt-5271	B	A	A	B	B	B	A	B	A	A	B	B	A	B	A	A	B	B	A	A	B	B	B	B	B	A	A	B	A	A	A	B	A	B	B	B	B	B	B	B
90	A	4A	1	83.221	85.053	75.594	U		wpt-4487	B	A	A	B	B	B	A	B	A	A	B	B	A	B	A	A	B	B	A	A	B	B	B	B	B	A	A	B	A	A	A	B	A	B	B	B	B	B	B	B
91	A	4A	1	85.422	86.839	76.944	U		rpt-8283	B	A	A	B	B	B	A	-	A	A	B	-	A	B	A	A	B	B	A	A	B	B	B	B	B	A	A	B	A	A	A	B	A	B	B	B	B	B	B	-
92	A	4A	1	87.575	89.341	79.539	U		rpt-2478	B	A	A	B	B	B	A	B	A	A	B	-	A	B	A	A	B	B	A	A	B	B	B	B	B	A	A	B	A	A	A	B	A	B	B	B	B	B	B	-
93	A	5A	1	0	0	0	U		wpt-1165	B	A	B	B	B	A	A	A	A	B	B	B	B	A	B	B	A	B	B	A	B	A	B	A	A	A	A	A	A	A	A	A	B	B	B	B	A	B	B	A
94	A	5A	1	2.976	3.41	3.436	U		wpt-5787	B	A	B	B	B	A	A	A	A	B	B	B	B	B	B	B	A	-	B	A	B	A	-	A	A	A	A	A	A	A	A	A	B	B	B	B	A	B	B	A
98	A	5A	2	38.252	44.077	43.745	U	1	tpt-3642	B	A	A	B	B	A	B	B	A	A	B	B	B	B	B	B	A	B	B	A	A	A	A	B	A	A	B	B	B	A	B	B	A	A	A	B	A	B	B	-
99	A	5A	2	42.726	47.543	46.276	U		wpt-7185	B	A	A	B	B	A	B	B	A	A	-	B	B	B	B	B	A	B	B	A	A	A	A	B	A	A	B	B	B	A	B	B	A	A	A	B	A	B	B	B
100	A	5A	2	44.886	49.202	47.903	U	3	wpt-7769	B	A	A	B	B	A	B	B	A	A	B	B	B	B	B	B	A	B	B	A	A	A	A	B	A	A	B	B	B	A	B	B	A	A	A	B	A	B	B	B
101	A	5A	2	45.775	50.306	48.935	U	3	tpt-9702	B	A	A	B	B	A	B	B	A	A	B	B	B	B	B	B	A	B	B	-	A	A	A	B	A	A	B	B	-	A	B	B	A	A	A	B	A	B	B	B
102	A	5A	2	52.576	57.522	57.314	U	6	wpt-5588	B	A	A	B	B	A	B	B	A	B	B	B	B	B	B	B	A	B	B	A	A	A	A	B	B	B	B	B	B	A	B	B	A	A	A	B	A	B	B	B
103	A	5A	2	59.004	62.178	61.126	U	1	wpt-2543	B	A	A	B	B	A	B	B	A	B	B	B	B	B	B	B	A	B	B	A	A	A	A	B	B	B	B	B	B	A	B	B	A	A	A	B	A	B	B	B
104	A	6A	1	0	0	0	U		wpt-5964	A	A	B	B	A	A	A	B	B	B	A	B	B	A	A	B	A	A	B	A	B	A	B	A	B	A	B	B	B	A	A	A	B	A	A	A	A	A	A	B
105	A	6A	1	2.105	1.628	1.692	U		wpt-5395	A	A	B	B	A	A	A	B	B	B	A	B	B	A	A	B	A	A	B	A	B	A	B	A	B	A	B	B	B	A	A	A	B	A	B	A	A	A	A	B
107	A	6A	1	4.272	3.303	4.133	U		wpt-3468	A	A	B	B	A	A	A	B	B	B	A	B	B	A	A	B	A	A	B	A	B	A	B	A	B	A	B	B	B	A	A	A	B	A	B	A	A	A	A	B
108	A	6A	1	6.542	4.152	4.946	U		wpt-9832	A	A	B	B	A	A	A	B	B	B	A	B	B	A	A	B	A	A	B	A	B	A	B	A	B	A	B	B	B	A	A	A	B	A	B	-	A	A	A	B
109	A	6A	1	30.077	30.778	31.392	U		wpt-7663	A	A	B	B	A	B	A	A	B	B	A	A	B	B	B	B	B	A	B	A	B	A	B	A	B	B	B	B	B	-	A	B	A	A	B	A	A	A	B	B
110	A	6A	1	34.016	34.435	35.801	U		wpt-7504	A	A	B	B	A	B	A	A	B	B	A	A	B	B	B	B	B	A	B	A	B	A	B	A	A	B	B	B	B	A	-	B	A	A	B	A	A	A	B	B
113	A	6A	1	35.272	35.046	39.066	U		wpt-2573	A	A	B	B	A	B	A	A	B	B	A	A	B	B	B	B	B	A	B	A	B	A	B	A	A	B	B	B	B	A	A	B	A	A	B	A	A	A	B	B
114	A	6A	1	37.991	36.023	39.066	U		tpt-513617	A	A	B	B	A	B	A	A	B	B	A	A	B	B	B	B	B	A	B	A	B	A	B	A	A	B	B	B	B	A	A	B	A	A	B	A	A	A	B	B
115	A	6A	1	40.317	38.405	42.339	U		wpt-7445	A	A	B	B	A	B	A	A	B	B	A	A	B	B	B	B	B	A	B	A	B	A	B	A	A	B	B	B	B	A	A	-	A	A	B	A	A	A	B	B
117	A	6A	1	42.422	40.025	44.853	U		wpt-0139	A	A	B	B	A	B	A	A	B	B	A	A	B	B	B	B	B	A	B	A	B	A	B	A	A	B	B	B	B	A	A	B	A	A	B	-	A	A	B	B
119	A	7A	1	0	0	0	U		wpt-7151	B	A	A	B	B	A	A	B	B	A	B	A	B	A	A	B	B	A	A	B	B	B	A	A	B	B	A	B	A	A	A	A	B	B	A	A	A	B	A	B
121	A	7A	1	5.686	6.602	3.346	U		wpt-0744	B	A	A	B	B	A	A	B	B	A	B	A	B	A	A	B	B	A	A	B	B	B	A	A	B	B	A	B	A	A	A	A	B	B	A	A	A	B	A	B
123	A	7A	1	11.003	9.366	5.796	U		tpt-6794	B	A	A	B	B	A	A	B	B	A	B	A	B	A	A	B	B	A	A	B	B	B	A	A	B	-	A	B	A	A	A	A	B	B	A	A	A	B	A	B
125	A	7A	1	13.564	12.386	8.008	U		wpt-2523	B	A	A	B	B	A	A	B	B	A	B	A	B	A	A	B	B	A	A	B	B	B	A	A	B	B	A	B	A	A	A	A	B	B	A	A	A	B	A	B
126	A	7A	1	17.142	16.898	11.518	U		wpt-8509	B	A	A	B	B	A	A	B	B	A	B	A	B	A	B	B	B	A	A	B	B	B	A	A	B	B	A	B	A	A	A	A	B	B	A	A	B	B	A	B
127	A	7A	1	18.011	17.89	12.413	U		wpt-6959	B	A	A	B	B	A	A	B	B	A	B	A	B	A	B	B	B	A	A	B	B	B	A	A	B	B	A	B	A	A	A	A	B	B	A	A	-	B	A	B
128	A	7A	1	26.605	24.201	18.888	U	1	wpt-2780	A	A	A	B	B	A	A	B	B	A	B	A	B	A	B	B	B	A	A	B	B	B	A	A	A	B	A	B	A	A	A	A	B	B	A	A	B	B	B	B
130	A	7A	1	28.689	26.584	21.329	U		wpt-6824	A	A	A	A	B	A	A	B	B	A	B	A	B	A	B	B	B	A	A	B	B	B	A	A	A	A	A	B	A	A	A	A	B	B	A	A	B	B	B	B
131	A	7A	1	31.513	29.086	24.634	U		wpt-6447	A	B	A	A	B	A	A	B	B	A	B	A	B	A	B	B	B	A	A	B	B	B	A	A	A	A	A	B	A	A	A	A	A	B	A	A	B	B	B	B
133	A	7A	2	0	0	0	U		wpt-0205	A	B	A	B	B	A	A	B	A	A	A	B	B	A	B	B	A	A	B	B	B	A	B	B	A	B	A	A	B	A	A	B	B	B	B	A	B	A	B	B
134	A	7A	2	0.766	0.857	0	U		wpt-3393	A	B	A	B	B	A	A	B	A	A	A	B	B	A	B	B	A	A	B	B	B	A	B	B	A	B	A	A	B	A	A	B	B	B	B	A	B	A	B	B
135	A	7A	2	1.455	1.651	1.627	U		wpt-4205	A	B	A	B	B	A	A	B	A	A	A	B	B	A	B	B	A	A	B	B	B	A	B	B	A	B	A	A	B	A	A	B	B	B	B	A	B	A	B	B
136	A	7A	2	3.975	1.651	1.627	U		wpt-6314	A	B	A	B	B	A	A	B	A	A	A	B	B	A	B	B	A	A	B	B	B	A	B	B	A	B	A	A	B	A	A	B	B	B	B	A	B	A	B	B
137	A	7A	2	14.875	13.621	14.784	U	1	wpt-3425	B	B	A	-	B	B	B	B	A	A	A	B	-	A	B	B	A	B	B	A	B	A	B	A	A	B	-	A	B	A	B	B	-	A	A	A	B	-	B	B
138	A	7A	2	54.897	55.343	59.663	U		wpt-6797	B	B	B	B	A	B	B	B	A	A	A	B	B	A	A	B	A	B	A	A	A	B	B	A	B	B	A	A	A	A	B	A	A	A	A	B	B	A	B	A
139	A	7A	2	56.49	57.05	60.509	U		wpt-2083	B	B	B	B	A	B	B	B	A	A	A	B	B	A	A	B	A	B	A	A	A	B	B	A	B	B	A	A	A	A	B	-	A	A	A	B	B	A	B	A
140	B	1B	1	0	0	0	U		wpt-3098	B	B	B	A	A	B	-	A	B	B	B	A	A	B	B	A	A	A	B	B	-	A	A	B	B	A	A	-	B	A	-	B	A	A	B	A	A	B	B	B
141	B	1B	1	1.725	1.858	2.302	U		wpt-8320	B	B	B	A	A	B	A	B	B	B	B	A	A	B	B	A	A	A	B	B	B	A	A	B	B	A	A	B	B	A	B	B	A	A	A	A	A	B	B	B
142	B	1B	1	5.616	3.462	4.336	U		tpt-0283	B	B	B	A	A	B	-	B	B	B	B	A	A	B	B	A	A	A	B	B	B	A	A	B	B	A	A	B	B	A	B	B	A	A	A	A	A	B	B	B
143	B	1B	1	6.388	4.263	5.149	U		wpt-0983	B	B	B	A	A	B	A	B	B	B	B	A	A	B	B	A	A	A	B	B	B	A	A	B	B	A	A	B	B	A	B	B	A	A	A	A	A	B	B	B
144	B	1B	1	7.078	5.073	5.962	U		wpt-2540	B	B	B	A	A	B	A	B	B	B	B	A	A	B	B	A	A	A	B	B	B	A	-	B	B	A	A	B	B	A	B	B	A	A	A	A	A	B	B	B
148	B	1B	1	12.345	9.497	9.578	U		wpt-1238	B	B	B	A	A	B	A	B	B	B	B	A	A	B	B	A	A	A	B	B	A	A	A	B	B	A	A	B	B	A	B	B	A	A	A	A	A	B	B	B
160	B	1B	1	16.305	13.178	13.472	U		wpt-2075	B	B	B	A	A	B	A	A	B	B	B	A	A	B	B	A	A	A	B	B	A	A	A	B	B	A	A	B	B	A	B	B	A	A	B	A	A	B	B	B
161	B	1B	1	30.048	26.56	26.664	U		wpt-0725	B	A	B	A	A	B	B	A	B	B	B	A	A	B	B	A	B	A	B	B	A	A	B	B	B	A	A	B	A	A	A	B	A	A	B	B	A	B	B	B
164	B	1B	1	42.58	36.623	35.722	U		wpt-5006	B	A	B	A	A	B	B	A	B	B	B	A	A	B	B	A	B	A	B	B	B	A	B	B	B	-	A	B	A	A	A	B	A	A	B	B	A	B	B	B
165	B	1B	1	43.566	36.623	35.722	U		wpt-0655	B	A	B	A	A	B	B	A	B	B	B	A	A	B	B	A	B	A	B	B	B	A	B	B	B	-	A	B	A	A	A	B	A	A	B	B	A	B	B	B
166	B	1B	1	44.27	37.416	35.722	U		tpt-5675	B	A	B	A	A	B	B	A	B	B	B	A	A	B	B	A	B	A	B	B	B	A	B	B	B	A	A	B	A	A	A	B	A	A	B	B	A	B	B	B
170	B	1B	1	53.59	47.066	45.613	U		wpt-1684	B	A	B	B	A	B	B	A	B	B	B	A	A	B	B	A	B	A	B	B	B	A	B	B	A	A	A	A	A	A	A	B	A	A	B	B	A	A	B	B
172	B	1B	1	56.621	49.457	48.886	U	3	wpt-8682	B	A	B	B	A	B	B	A	B	B	B	A	A	B	B	A	B	A	B	B	A	A	B	B	A	A	A	A	A	A	A	B	A	A	B	B	A	A	-	B
173	B	1B	1	62.616	51.045	50.512	U		wpt-1911	B	A	B	B	A	B	B	A	B	B	B	A	A	B	B	A	B	A	B	B	A	A	B	B	A	A	A	A	A	A	A	B	A	A	B	B	A	A	B	B
175	B	1B	1	66.076	53.428	53.777	U		wpt-4982	B	A	B	B	A	B	B	A	B	B	B	A	A	B	B	A	B	A	B	B	B	A	B	B	A	A	A	A	A	A	A	B	A	A	B	B	A	A	B	B
180	B	1B	1	66.766	54.221	53.777	U		wpt-1726	B	A	B	B	A	B	B	A	B	B	B	A	A	B	B	A	B	A	B	B	B	A	B	B	A	A	A	A	A	A	A	B	A	A	B	B	A	A	B	B
182	B	1B	1	71.462	59.8	58.671	U		wpt-3451	B	A	B	B	A	B	B	A	B	B	B	A	A	B	B	A	B	A	B	B	A	A	B	B	A	A	A	A	A	A	A	B	A	A	B	B	A	A	B	B
183	B	1B	1	72.297	59.8	58.671	U		tpt-513046	B	A	B	B	A	B	B	A	B	B	B	A	A	B	B	A	B	A	B	B	A	A	B	B	A	A	A	A	A	A	A	B	A	A	B	B	A	A	B	B
184	B	1B	1	74.616	63.322	61.479	U		wpt-7273	B	A	B	B	A	B	B	A	B	B	B	A	A	B	B	A	B	A	B	B	A	A	B	B	A	A	A	A	A	A	A	B	A	A	B	B	A	A	B	B
185	B	1B	1	78.513	67.786	65.185	U		wpt-3579	B	A	B	B	A	B	B	A	B	B	B	A	A	B	B	A	B	A	B	B	A	A	B	B	A	A	A	A	A	A	A	B	B	A	B	B	A	A	B	B
186	B	1B	1	90.205	79.688	77.346	U		wpt-7066	A	A	B	B	A	B	B	A	B	B	A	A	A	B	B	A	B	B	B	A	A	A	B	B	B	A	B	A	A	A	B	A	B	A	A	B	A	A	B	B
187	B	1B	1	105.688	92.425	89.464	U	3	wpt-5003	A	A	B	B	A	A	B	A	A	B	A	A	A	A	B	A	B	B	B	A	A	A	A	B	B	A	B	A	A	B	B	A	B	A	A	A	A	A	B	B
188	B	1B	1	106.475	93.266	90.374	U	5	wpt-4688	A	A	B	B	A	A	B	A	A	B	A	A	A	A	B	A	B	B	B	A	A	A	A	B	B	A	-	A	A	-	B	A	B	A	A	A	A	A	B	B
189	B	1B	1	113.387	100.475	96.866	U		rpt-5412	A	A	B	B	A	A	B	A	A	B	A	A	A	A	A	B	B	B	B	A	A	A	A	B	B	A	B	A	A	B	B	A	B	A	A	A	A	A	B	B
190	B	1B	1	118.306	105.331	102.606	U		wpt-1313	B	A	B	B	A	A	B	A	A	B	A	A	A	A	A	B	B	B	B	A	A	A	A	B	B	A	B	A	A	B	B	A	B	A	A	A	A	A	B	A
193	B	1B	1	130.831	117.73	115.355	U		wpt-5253	B	A	B	B	B	A	B	A	A	-	A	A	A	A	A	B	B	B	B	A	A	A	A	B	B	A	B	A	A	B	B	A	B	A	A	A	B	A	B	A
194	B	2B	1	0	0	0	U		wpt-5195	B	B	B	B	B	A	B	B	B	A	A	B	B	A	A	B	A	B	B	A	A	B	A	B	A	B	B	A	A	A	A	A	A	B	A	B	B	B	A	A
195	B	2B	1	1.531	0.841	1.757	U		wpt-3047	B	B	B	B	B	A	B	B	B	A	A	B	B	A	A	B	A	B	B	A	A	B	A	B	A	B	B	A	A	A	A	A	A	B	A	B	B	B	A	A
200	B	2B	1	2.221	0.841	1.757	U		wpt-6120	B	B	B	B	B	A	B	B	B	A	A	B	B	A	A	B	A	B	B	A	A	B	A	B	A	B	B	A	A	A	A	A	A	B	A	B	B	B	A	A
203	B	2B	1	2.911	1.635	1.757	U		tpt-513524	B	B	B	B	B	A	B	B	B	A	A	B	B	A	A	B	A	B	B	A	A	B	A	B	A	B	B	A	A	A	A	A	A	B	A	B	B	B	A	A
204	B	2B	1	3.6	1.635	1.757	U		wpt-3162	B	B	B	B	B	A	B	B	B	A	A	B	B	A	A	B	A	B	B	A	A	B	A	B	A	B	B	A	A	A	A	A	A	B	A	B	B	B	A	A
209	B	2B	1	12.992	11.921	11.134	U	1	wpt-6271	B	B	A	B	B	A	B	B	B	A	A	B	B	A	A	B	A	B	B	A	A	B	A	B	A	B	B	A	A	A	A	A	A	B	A	B	A	-	A	A
210	B	2B	1	16.688	14.988	14.88	U	1	wpt-6706	B	B	A	B	B	A	B	B	B	A	A	B	B	A	A	B	A	B	B	A	A	B	A	B	A	B	B	A	A	A	A	A	A	B	A	B	A	B	A	A
212	B	2B	1	22.921	22.042	20.802	U		wpt-9958	B	B	A	B	B	A	B	B	B	A	A	B	B	A	A	B	A	B	B	A	B	B	A	B	A	B	A	A	A	A	A	B	A	B	A	B	A	B	A	A
213	B	2B	1	39.441	38.678	36.987	U	1	wpt-5374	B	A	A	B	B	A	A	B	B	A	A	A	A	B	A	B	B	B	B	A	B	A	A	B	A	B	A	A	A	A	B	B	-	-	A	B	A	B	A	B
214	B	2B	1	47.03	47.474	46.036	U	1	wpt-7757	B	A	A	A	B	A	A	B	B	A	A	A	A	B	A	B	B	B	B	A	B	A	A	B	A	B	A	A	A	A	B	B	A	B	A	B	A	B	A	B
217	B	2B	1	47.72	47.474	46.036	U	1	wpt-6192	B	A	A	A	B	A	A	B	B	A	A	A	A	B	A	B	B	B	B	A	B	A	A	B	A	B	A	A	A	A	B	B	A	B	A	B	A	B	A	B
219	B	2B	1	50.032	50.987	50.405	U		wpt-8548	B	A	A	A	B	A	A	B	B	A	A	A	A	B	A	B	B	B	B	A	B	A	A	B	A	B	A	A	B	A	B	B	A	B	A	B	A	B	A	B
223	B	2B	1	54.909	56.59	56.236	U		wpt-3109	B	A	B	A	B	A	A	B	B	A	A	A	A	B	A	B	B	B	B	A	B	A	A	B	A	B	A	A	B	B	B	B	A	B	A	B	A	B	-	B
225	B	2B	1	62.851	64.977	65.008	U		wpt-0489	B	A	B	A	B	A	A	B	B	A	A	A	A	B	B	B	B	B	B	B	B	A	A	B	A	A	B	A	B	B	B	B	A	B	A	B	A	B	A	B
227	B	2B	1	65.108	67.487	67.449	U		wpt-4133	B	A	B	A	B	A	A	B	B	A	A	A	A	B	B	B	A	B	B	B	B	A	A	B	A	A	B	A	B	B	B	B	A	B	A	B	A	B	A	B
229	B	2B	1	65.805	68.289	68.262	U		wpt-0694	B	A	B	A	B	A	A	B	B	A	A	A	A	B	B	B	A	B	B	B	B	A	A	B	A	A	B	A	B	B	B	B	A	B	A	B	A	B	A	B
230	B	2B	1	67.184	69.885	69.075	U		wpt-3755	B	A	A	A	B	A	A	B	B	A	A	A	A	B	B	B	A	B	B	B	B	A	A	B	A	A	B	A	B	B	B	B	A	B	A	B	A	B	A	B
231	B	2B	1	68.654	70.758	70.815	U		wpt-9190	B	A	A	A	B	A	A	B	B	A	A	A	A	B	B	B	A	B	B	B	B	A	A	B	A	A	B	A	-	B	B	B	A	B	-	A	A	B	A	B
232	B	2B	1	83.18	85.401	85.819	U		wpt-8776	A	A	A	A	B	A	A	B	B	B	B	A	A	B	B	B	A	B	B	B	B	B	A	B	A	A	B	A	B	B	B	A	A	B	A	A	A	B	B	B
233	B	2B	1	97.169	101.578	100.194	U		wpt-2266	A	A	A	A	B	A	A	B	B	B	B	A	A	B	B	B	A	A	B	A	B	B	A	B	A	A	A	A	B	B	B	-	A	B	A	A	A	B	-	B
234	B	2B	1	108.446	113.656	111.865	U		wpt-2724	A	A	A	A	B	A	A	B	A	B	B	A	B	B	A	B	A	A	B	A	B	B	A	B	A	-	A	A	B	B	B	A	A	B	A	A	B	B	B	A
235	B	2B	1	109.943	114.521	112.686	U		wpt-6643	A	A	A	A	B	A	A	B	A	B	B	A	B	B	A	B	A	A	B	A	B	B	A	B	A	A	A	A	B	B	B	A	A	B	A	A	B	B	B	A
236	B	2B	1	114.785	118.498	116.76	U		wpt-4917	A	A	A	B	B	A	A	B	A	B	B	A	B	B	A	B	A	A	B	A	B	B	A	B	A	A	A	A	B	B	B	A	A	B	A	A	B	A	B	A
237	B	2B	1	117.602	120.937	119.258	U		wpt-3695	A	A	A	B	B	A	A	B	A	B	B	A	B	A	A	B	A	A	B	A	B	B	A	B	A	A	A	A	B	B	B	A	A	B	A	A	B	A	B	A
238	B	3B	1	0	0	0	U		wpt-0571	A	A	A	A	A	A	A	B	B	B	B	A	A	B	B	A	B	A	B	B	B	B	A	B	B	B	B	B	A	A	B	A	B	A	A	B	A	A	B	-
239	B	3B	1	21.035	19.735	23.996	U		wpt-5432	A	A	A	B	A	A	A	A	B	B	B	A	A	B	A	A	B	B	B	B	B	B	A	B	B	B	B	B	A	B	B	B	B	A	B	B	A	B	B	B
240	B	3B	1	22.497	21.322	25.647	U		wpt-0250	A	A	A	B	A	A	A	A	B	B	B	A	A	B	A	A	B	B	B	B	B	B	A	B	B	B	B	B	A	B	B	B	B	A	B	B	A	B	B	B
241	B	3B	1	30.63	27.545	34.603	U		wpt-9510	A	A	B	B	A	A	A	A	B	B	B	A	A	B	B	A	B	B	B	B	B	B	A	B	A	B	B	B	A	B	B	B	B	A	B	B	A	A	B	B
243	B	3B	1	31.637	28.45	35.457	U		wpt-5939	A	A	B	B	A	A	A	A	B	B	B	A	A	B	B	A	B	B	B	B	B	B	A	B	A	B	B	B	A	B	B	B	B	A	B	B	A	A	B	B
244	B	3B	1	32.624	29.291	36.311	U		wpt-0544	A	A	B	B	A	A	A	A	B	B	B	A	A	B	B	A	B	B	B	B	B	B	A	B	A	B	B	B	A	B	B	B	B	A	B	B	A	A	B	B
245	B	3B	1	34.307	29.291	36.311	U		wpt-4597	A	A	B	B	A	A	A	A	B	B	B	A	A	B	B	A	B	B	B	B	B	B	A	B	A	B	B	B	A	B	B	B	B	A	B	B	A	A	B	B
248	B	3B	1	36.564	31.038	38.768	U		wpt-7015	A	A	B	B	A	A	A	A	B	B	B	A	A	B	B	A	B	A	B	B	-	B	A	B	A	B	B	B	A	B	B	B	-	A	B	B	A	A	B	B
250	B	3B	1	43.371	37.284	45.359	U		wpt-2280	A	A	A	B	A	A	A	A	A	B	B	A	A	B	B	A	B	A	B	B	B	B	A	B	A	B	B	B	A	B	B	B	B	A	B	B	A	A	B	B
252	B	3B	1	48.318	42.221	50.425	U		wpt-3725	A	A	A	B	A	A	A	A	A	B	B	A	A	-	-	A	-	A	B	B	B	B	A	B	A	B	B	B	A	B	B	B	B	A	B	B	A	A	B	B
253	B	3B	1	69.607	65.342	76.269	U		wpt-4991	A	A	A	B	B	B	A	B	B	B	B	B	A	B	B	A	B	A	A	B	B	B	A	B	A	A	B	B	B	B	B	B	B	A	B	B	A	A	B	B
255	B	3B	1	70.345	66.216	76.269	U		wpt-8959	A	A	A	B	B	B	A	B	B	B	B	B	A	B	B	A	B	A	A	B	B	B	A	B	A	A	B	B	B	B	B	B	B	A	B	B	A	A	B	B
257	B	3B	1	74.07	70.488	80.343	U		wpt-9989	A	A	A	B	B	B	A	B	B	B	B	B	A	B	B	A	B	A	A	B	B	B	A	B	B	A	B	B	A	B	B	B	B	A	B	B	A	A	B	B
260	B	3B	1	78.599	75.705	82.784	U		wpt-0343	A	A	B	B	B	B	A	B	B	B	B	B	A	B	B	A	B	A	A	B	B	B	A	B	B	A	B	B	A	B	B	B	B	A	B	B	A	A	B	B
261	B	3B	1	83.449	77.309	84.41	U		wpt-9422	A	A	-	B	B	B	A	B	B	B	B	B	A	B	B	A	B	A	A	B	B	B	A	B	B	A	B	B	A	B	B	B	B	A	B	B	A	A	B	B
264	B	3B	1	84.139	78.905	84.41	U		tpt-513153	A	A	B	B	B	B	A	B	B	B	B	B	A	B	B	A	B	A	A	B	B	B	A	B	B	A	B	B	A	B	B	B	B	A	B	B	A	A	B	B
267	B	3B	1	84.828	78.905	84.41	U		wpt-0995	A	A	B	B	B	B	A	B	B	B	B	B	A	B	B	A	B	A	A	B	B	B	A	B	B	A	B	B	A	B	B	B	B	A	B	B	A	A	B	B
275	B	3B	1	87.002	81.526	87.006	U		wpt-1311	A	A	B	B	B	B	A	B	B	B	B	B	A	B	B	A	B	A	A	B	B	B	A	B	B	A	B	B	A	B	B	B	B	A	B	B	A	A	B	B
276	B	4B	1	0	0	0	U		wpt-5265	B	B	A	B	A	B	B	A	B	A	B	A	B	B	A	B	B	A	A	B	A	B	B	B	B	B	B	B	A	A	B	B	A	A	B	A	A	A	B	A
277	B	4B	1	10.165	8.6	7.886	U		wpt-3608	B	B	A	B	A	B	B	A	B	A	B	A	B	B	A	B	B	A	A	B	A	B	B	B	B	B	B	B	A	B	B	B	A	A	A	A	A	A	B	A
278	B	4B	1	19.336	17.962	18.302	U		wpt-3605	B	B	A	B	A	B	B	A	A	A	B	A	B	B	A	B	B	A	A	B	A	B	B	B	B	B	B	A	A	B	B	B	A	B	A	A	A	A	B	A
279	B	4B	1	28.677	29.295	27.343	U		wpt-7412	B	B	A	B	A	B	A	A	A	A	B	A	A	A	A	B	B	A	A	B	A	A	B	B	B	B	B	A	B	B	B	B	A	B	A	A	A	A	B	B
280	B	4B	1	29.374	29.295	27.343	U		tpt-8905	B	B	A	B	A	B	A	A	A	A	B	A	A	A	A	B	B	A	A	B	A	A	B	B	B	B	B	A	B	B	B	B	A	B	A	A	A	A	B	B
281	B	4B	1	57.824	55.135	56.664	U	1	tpt-514282	B	B	A	A	A	B	A	A	A	B	B	A	A	A	A	B	A	A	A	B	A	A	B	-	A	A	A	A	B	B	B	B	A	A	A	A	A	-	B	-
282	B	5B	1	0	0	0	U		wpt-0819	A	A	A	A	A	A	B	B	B	B	A	-	A	A	B	B	B	A	A	B	B	B	A	A	A	B	B	A	A	A	-	B	A	B	B	B	A	A	A	A
283	B	5B	1	13.135	11.567	11.74	U		wpt-8637	A	A	A	A	A	A	B	B	B	B	A	B	A	A	B	B	B	A	A	B	B	B	A	A	B	B	B	A	A	A	B	A	B	B	B	B	A	A	A	A
284	B	5B	1	17.86	16.712	14.433	U		wpt-3289	A	A	A	A	A	A	B	B	B	B	A	B	A	A	B	B	-	A	A	B	B	B	A	A	B	B	B	A	A	A	B	A	B	B	B	B	A	A	A	A
285	B	5B	1	24.632	24.22	21.554	U		wpt-5514	B	A	B	A	A	A	B	B	B	B	A	B	A	A	B	B	B	A	B	B	B	B	A	A	B	B	B	A	A	A	B	A	B	B	A	B	A	A	A	A
286	B	5B	1	29.196	29.309	25.636	U		wpt-5792	B	A	B	A	A	A	B	B	B	B	A	B	A	A	B	B	B	A	B	B	B	B	A	A	B	A	B	A	A	A	B	A	B	B	A	B	A	A	A	A
287	B	5B	1	44.445	43.65	39.906	U		wpt-3457	B	A	B	B	A	A	B	A	A	B	A	B	A	B	B	B	B	A	B	B	B	B	A	A	B	A	B	A	B	A	B	B	A	B	A	B	A	A	B	A
288	B	5B	1	47.241	46.105	41.557	U		wpt-6531	B	A	B	B	A	A	B	A	A	B	A	B	A	B	B	B	B	A	B	B	B	B	A	A	B	A	B	A	B	A	B	B	A	B	A	A	A	A	B	A
289	B	5B	1	52.537	52.529	48.065	U		wpt-3049	B	A	B	B	A	A	B	A	A	B	A	B	A	B	B	B	B	B	B	B	B	B	-	A	A	A	B	A	B	B	A	B	A	B	-	-	-	A	B	A
290	B	5B	1	67.514	63.462	58.185	U	3	wpt-6265	B	A	B	-	A	A	B	A	A	B	A	B	A	B	B	B	B	B	B	B	A	B	A	A	A	A	B	A	B	B	A	B	A	B	A	A	A	A	B	A
291	B	5B	1	71.724	68.374	62.791	U	3	tpt-513057	B	A	B	B	A	A	B	A	A	B	A	B	A	B	A	B	B	B	B	A	A	B	A	-	A	A	B	A	B	B	A	B	A	B	A	A	A	A	B	A
292	B	5B	1	74.195	71.306	65.583	U	5	wpt-0935	B	A	B	B	A	A	B	A	A	B	A	B	A	B	A	B	B	B	B	A	A	B	A	A	A	A	B	A	B	B	A	B	A	B	A	A	A	A	B	A
294	B	5B	1	75.023	72.362	66.477	U	3	wpt-8094	B	A	B	B	A	B	B	A	A	B	A	B	A	B	A	B	B	B	B	-	A	B	A	A	A	A	B	A	B	B	A	B	A	B	A	A	A	A	B	A
295	B	5B	1	83	77.202	72.143	U	1	tpt-1253	B	A	B	B	A	B	B	A	A	B	A	B	A	B	A	B	B	B	B	A	A	B	A	A	A	A	B	A	B	B	A	B	A	B	A	A	A	-	B	A
296	B	5B	1	88.463	81.867	77.242	U	1	wpt-0921	B	A	B	B	A	B	B	A	A	B	A	B	A	B	A	B	B	B	B	A	A	B	A	A	A	A	B	A	B	B	A	B	A	B	A	B	A	A	B	A
297	B	5B	1	93.013	84.623	81.439	U	2	wpt-5827	B	A	B	B	A	B	B	A	A	B	A	B	A	B	A	B	B	B	B	A	A	B	A	A	A	A	B	A	B	B	A	B	A	B	A	B	A	A	B	A
300	B	5B	1	110.081	98.185	96.558	U	4	wpt-0927	B	A	B	B	A	B	-	A	A	B	A	B	A	B	B	A	B	B	B	A	A	B	A	A	A	A	A	A	B	A	A	-	A	A	A	B	A	A	B	A
301	B	6B	1	0	0	0	U		wpt-7203	B	B	B	B	B	A	A	A	B	A	B	B	A	B	B	A	A	B	A	A	B	A	B	A	A	A	A	B	A	A	B	A	A	A	A	A	B	A	A	B
303	B	6B	1	1.407	1.62	1.635	U	1	wpt-3116	B	B	B	B	B	A	A	A	B	A	B	B	A	B	B	A	A	B	A	A	B	A	A	A	A	A	A	B	A	A	B	A	A	A	A	A	B	A	A	B
304	B	6B	1	4.203	4.05	4.108	U		wpt-8015	B	B	B	B	B	A	A	A	B	A	B	B	A	B	B	A	A	B	A	A	B	-	A	A	A	A	A	B	A	A	B	A	A	A	A	A	B	A	A	B
305	B	6B	1	21.441	21.316	20.945	U		wpt-2095	B	B	A	B	B	B	B	B	B	A	B	B	A	B	B	B	A	A	A	A	B	A	A	A	A	A	A	B	A	A	B	A	A	A	A	A	B	A	-	B
306	B	6B	1	23.733	23.993	22.864	U		wpt-4142	B	B	A	B	B	B	B	B	B	A	B	B	A	B	B	B	A	A	A	A	B	A	A	A	A	A	A	B	A	A	B	A	A	A	A	A	B	A	A	B
307	B	6B	1	54.097	52.151	52.969	U		wpt-8892	A	B	A	B	B	B	B	B	B	A	A	B	A	A	B	A	A	A	A	A	B	A	A	B	A	A	A	B	A	B	-	-	A	A	B	B	B	A	A	A
308	B	6B	1	59.072	55.354	56.283	U		wpt-9124	A	B	A	B	B	B	B	B	B	A	A	B	A	A	B	A	A	A	A	A	B	A	A	B	A	A	-	B	A	B	B	A	A	A	B	B	B	A	A	A
309	B	6B	1	63.546	60.933	62.84	U		wpt-6160	A	B	A	B	B	B	B	B	B	A	A	B	A	A	B	A	A	A	A	A	B	A	A	B	-	A	A	B	-	B	B	A	A	A	B	B	B	A	A	B
310	B	6B	1	64.421	60.933	62.84	U		tpt-513403	A	B	A	B	B	B	B	B	B	A	A	B	A	A	B	A	A	A	A	A	B	A	A	B	-	A	A	B	-	B	B	A	A	A	B	B	B	A	A	B
311	B	6B	1	72.427	70.739	72.765	U		tpt-514287	A	A	A	B	B	B	B	B	B	A	A	B	A	A	B	A	A	A	A	A	B	A	A	B	A	A	A	B	B	B	A	A	A	A	B	B	B	A	A	A
314	B	6B	1	96.848	96.07	97.683	U		wpt-9930	A	A	A	B	B	B	B	B	A	A	B	B	B	B	B	B	A	A	A	A	A	A	A	B	A	A	A	B	B	B	A	B	-	A	A	B	B	A	A	A
315	B	6B	1	115.085	115.133	117.231	U		wpt-4164	A	A	B	A	B	B	A	A	A	B	B	A	B	B	B	B	B	A	A	A	A	A	A	A	A	A	A	A	B	B	A	B	A	A	A	A	B	A	A	A
316	B	6B	1	119.399	116.801	118.955	U		wpt-9952	A	A	B	A	B	B	A	A	A	B	B	A	B	B	B	B	B	A	A	A	A	A	A	A	A	A	A	A	B	B	A	B	A	A	A	A	B	A	A	A
317	B	6B	1	120.82	118.46	120.631	U		wpt-6116	A	A	B	A	B	B	A	A	A	B	B	A	B	B	B	B	B	A	A	A	A	A	A	A	A	A	A	A	B	B	A	B	A	A	A	A	B	A	A	A
318	B	7B	1	0	0	0	U	1	wpt-3873	A	A	A	A	A	B	B	A	A	A	B	A	B	A	A	B	A	A	B	A	A	A	A	B	A	B	B	A	A	B	A	A	A	A	B	A	B	-	A	B
320	B	7B	1	9.399	10.875	9.545	U		wpt-9665	A	A	A	A	A	B	B	A	A	A	B	A	B	A	A	B	A	A	B	A	A	A	B	B	A	B	B	A	A	B	A	A	A	A	B	A	B	B	A	B
323	B	7B	1	12.936	14.899	14.447	U		wpt-4025	A	A	A	A	A	B	B	A	A	A	B	A	B	A	A	B	A	A	B	A	A	A	B	B	A	B	B	A	A	B	A	A	A	A	B	A	B	B	A	B
324	B	7B	1	13.653	15.725	14.447	U		wpt-8919	A	A	-	A	A	B	B	A	A	A	B	A	B	A	A	B	A	A	B	A	A	A	B	B	-	B	B	A	A	B	A	A	A	A	B	A	B	B	A	B
325	B	7B	1	25.906	28.233	29.309	U		wpt-7887	-	A	A	B	A	B	B	A	A	A	B	B	A	B	A	B	A	A	B	A	A	-	B	B	A	B	A	-	A	B	A	A	B	A	A	A	B	B	A	B
326	B	7B	1	35.849	38.172	37.88	U		wpt-4869	A	A	A	B	A	B	A	A	A	A	A	B	A	B	A	B	A	A	B	A	A	A	B	B	A	B	A	A	A	B	A	A	B	A	A	A	B	B	A	B
332	B	7B	1	73.374	71.985	73.945	U		wpt-4743	A	A	B	B	A	A	A	B	A	A	A	B	A	B	B	B	B	A	A	A	A	A	A	B	A	A	A	A	A	B	B	A	B	A	A	A	B	A	A	A
335	B	7B	1	74.788	71.16	74.767	U	2	wpt-0600	A	A	B	B	A	A	A	B	A	A	A	B	A	B	B	B	B	A	A	A	A	A	A	B	A	A	A	A	A	B	-	A	B	A	A	A	B	A	A	A
336	B	7B	1	77.875	69.548	76.979	U		wpt-0900	A	A	B	B	A	A	A	B	A	A	A	B	A	B	B	B	B	A	A	A	A	A	A	B	A	A	A	A	A	B	B	A	B	A	A	A	B	A	A	A
338	B	7B	1	82.391	74.368	78.02	U		wpt-1957	A	A	B	B	A	A	A	B	A	A	A	B	A	B	B	B	B	A	A	A	A	A	A	B	A	A	A	A	A	B	B	A	B	A	A	A	B	A	A	A
341	B	7B	1	83.081	75.162	78.833	U		wpt-5462	A	A	B	B	A	A	A	B	A	A	A	B	A	B	B	B	B	A	A	A	A	A	A	B	A	A	A	A	A	B	B	A	B	A	A	A	B	A	A	A
343	B	7B	1	83.77	75.955	79.663	U		wpt-9954	A	A	B	B	A	-	A	B	A	A	A	B	A	B	B	B	B	A	A	A	A	A	A	B	A	A	A	A	A	B	B	A	B	A	A	A	B	A	A	A
344	B	7B	1	92.706	89.023	89.376	U		wpt-9515	A	A	B	B	A	A	A	B	A	A	A	B	A	B	B	A	B	B	A	A	A	A	A	B	B	A	A	A	A	B	B	A	B	A	A	A	B	A	A	A
346	B	7B	1	93.519	87.118	91.997	U		wpt-9746	A	A	B	B	A	A	A	B	A	A	A	B	A	B	B	A	B	B	A	A	A	A	A	B	B	A	A	A	A	B	B	A	B	A	A	A	B	A	A	A
348	B	7B	1	94.209	87.118	91.997	U		tpt-513753	A	A	B	B	A	A	A	B	A	A	A	B	A	B	B	A	B	B	A	A	A	A	A	B	B	A	A	A	A	B	B	A	B	A	A	A	B	A	A	A
350	B	7B	1	94.947	85.093	94.438	U		tpt-8504	A	A	B	B	A	A	A	B	A	A	A	B	A	B	B	A	B	B	A	A	A	A	A	B	B	A	A	A	A	B	B	A	B	A	A	A	B	A	A	A
352	B	7B	1	97.266	83.147	96.064	U		tpt-6244	A	A	B	B	A	A	A	B	A	A	A	B	A	B	B	A	B	B	A	A	A	A	A	B	A	A	A	A	A	B	B	A	B	A	A	A	B	A	A	A
353	B	7B	1	101.518	83.147	96.064	U	1	tpt-3700	A	A	B	B	A	A	A	B	A	A	A	B	A	B	B	A	B	B	A	A	A	A	A	B	A	A	A	A	A	B	B	A	B	A	A	A	B	A	A	A
354	B	7B	1	105.734	92.25	100.278	U		rpt-390337	A	A	B	B	A	A	A	B	A	A	A	B	A	B	B	A	B	B	A	A	A	A	A	B	B	A	A	A	A	B	B	A	B	A	A	A	B	A	A	A
358	R	1R	1	0	0	0	U		rpt-390594	B	B	A	B	B	B	A	A	A	A	A	A	A	A	A	A	B	A	B	A	B	A	A	A	A	B	A	A	A	B	A	B	B	A	B	A	B	B	B	B
363	R	1R	1	0.69	0	0	U		rpt-508116	B	B	A	B	B	B	A	A	A	A	A	A	A	A	A	A	B	A	B	A	B	A	A	A	A	B	A	A	A	B	A	B	B	A	B	A	B	B	B	B
364	R	1R	1	2.076	1.588	1.627	U		rpt-506579	B	B	A	B	B	B	A	A	A	A	A	A	A	A	A	A	B	A	B	A	B	A	A	A	A	B	A	A	B	B	A	B	B	A	B	A	B	B	B	B
365	R	1R	1	2.766	2.382	2.44	U		rpt-400898	B	B	A	B	B	B	A	A	A	A	A	A	A	A	A	A	B	A	B	A	B	A	A	A	A	B	A	A	B	B	A	B	A	A	B	A	B	B	B	B
366	R	1R	1	5.092	4.24	5.239	U		rpt-508726	B	B	A	B	B	B	A	A	A	A	-	A	A	A	A	A	B	A	B	A	B	A	A	A	A	B	A	-	B	A	A	B	A	A	B	A	B	B	B	B
367	R	1R	1	9.031	8.776	9.003	U		rpt-506878	B	B	A	B	B	B	A	A	A	A	A	A	A	A	A	A	B	A	B	A	B	A	A	A	A	B	A	A	B	A	A	B	A	A	B	A	B	B	B	B
368	R	1R	1	13.178	13.552	13.896	U		rpt-506276	B	B	A	B	B	B	B	A	B	A	A	A	A	A	A	A	A	A	B	A	B	A	B	A	A	B	A	A	B	A	A	B	A	A	B	A	B	B	B	B
372	R	1R	1	14.558	15.14	15.523	U		rpt-507848	B	B	A	B	B	B	B	A	B	A	A	A	A	A	A	A	A	A	A	A	B	A	B	A	A	B	A	A	B	A	A	B	A	A	B	A	B	B	B	B
377	R	1R	1	16.635	17.523	17.964	U		rpt-410922	B	B	A	B	B	B	B	A	B	A	A	A	A	A	A	A	A	A	A	B	B	A	B	A	A	B	A	A	B	A	A	B	A	A	B	A	B	B	B	B
378	R	1R	1	18.022	17.523	17.964	U		rpt-508769	B	B	A	B	B	B	B	A	B	A	A	A	A	A	A	A	A	A	A	B	B	A	B	A	A	B	A	A	B	A	A	B	A	A	B	A	B	B	B	B
379	R	1R	1	21.482	21.507	22.038	U		rpt-509009	B	B	A	B	B	B	B	A	B	A	A	A	A	A	A	A	A	A	A	B	B	A	B	A	A	B	A	A	B	A	A	B	A	A	B	A	B	B	B	A
381	R	1R	1	25.637	23.898	23.672	U		rpt-399696	B	B	A	B	B	B	B	A	B	A	A	A	A	A	A	A	A	A	A	B	B	A	-	A	A	B	A	A	B	A	A	B	A	A	B	A	B	B	B	A
382	R	1R	1	27.714	26.026	25.307	U		rpt-505946	B	B	A	B	B	B	B	A	B	A	A	B	A	A	A	A	A	A	A	B	B	A	B	A	A	B	A	A	B	A	A	B	A	A	B	A	B	B	B	A
383	R	1R	1	28.404	31.043	26.12	U		rpt-509310	B	B	A	B	B	B	B	A	B	A	A	B	A	A	A	A	A	A	A	B	B	A	B	A	A	B	A	A	B	A	A	B	A	A	B	A	B	B	B	A
384	R	1R	1	29.783	32.631	28.561	U		rpt-508736	B	B	A	B	B	B	B	A	B	A	A	B	A	A	A	A	A	A	A	A	B	A	B	A	A	B	A	A	B	A	A	B	A	A	B	A	B	B	B	A
385	R	1R	1	30.48	32.631	28.561	U		rpt-506437	B	B	A	B	B	B	B	A	B	A	A	B	A	A	A	A	A	A	A	A	B	A	B	A	A	B	A	A	B	A	A	B	A	A	B	A	B	B	B	A
391	R	1R	1	33.941	28.662	31.818	U		rpt-506135	B	B	A	B	B	B	B	A	B	A	A	B	A	A	A	A	A	A	A	B	B	A	B	A	A	B	A	A	B	A	A	B	A	A	B	A	B	B	B	A
393	R	1R	1	34.63	28.662	31.818	U		rpt-506896	B	B	A	B	B	B	B	A	B	A	A	B	A	A	A	A	A	A	A	B	B	A	B	A	A	B	A	A	B	A	A	B	A	A	B	A	B	B	B	A
395	R	1R	1	35.32	29.456	32.631	U		rpt-399930	B	B	A	B	B	B	B	A	B	A	A	B	A	A	A	A	A	A	A	B	B	A	B	A	A	B	A	A	B	A	A	B	A	A	B	A	B	B	B	A
398	R	1R	1	36.01	30.249	32.631	U		rpt-402212	B	B	A	B	B	B	B	A	B	A	A	B	A	A	A	A	A	A	A	B	B	A	B	A	A	B	A	A	B	A	A	B	A	A	B	A	B	B	B	A
407	R	1R	1	38.771	27.074	33.444	U		rpt-505728	B	B	A	B	B	B	B	A	B	A	A	B	A	A	A	A	A	A	A	B	B	A	B	A	A	B	A	A	B	A	A	B	A	-	B	A	B	B	B	A
409	R	1R	1	40.675	36.044	35.071	U		rpt-389670	B	B	A	B	B	B	B	A	B	A	A	B	A	A	A	A	A	A	A	A	B	A	B	A	A	B	A	A	B	A	A	B	A	-	B	A	B	B	B	A
411	R	1R	1	41.531	35.012	35.884	U		rpt-507905	B	B	A	B	B	B	B	A	B	A	A	B	A	A	A	A	-	A	A	A	B	A	B	A	A	B	A	A	B	A	A	B	A	A	B	A	B	B	B	A
417	R	1R	1	42.22	34.219	35.884	U		rpt-506136	B	B	A	B	B	B	B	A	B	A	A	B	A	A	A	A	A	A	A	A	B	A	B	A	A	B	A	A	B	A	A	B	A	A	-	A	B	B	B	A
423	R	1R	1	45.674	41.398	39.958	U		rpt-399378	B	B	A	B	B	B	B	A	B	A	A	B	A	A	A	A	A	A	A	A	B	A	B	A	A	B	B	A	B	A	A	B	A	A	B	A	B	B	B	A
424	R	1R	1	47.751	43.805	43.214	U		rpt-508150	B	B	A	B	B	B	B	A	B	A	A	B	A	B	A	A	A	-	-	A	B	A	B	A	A	B	B	A	B	A	-	B	A	A	B	A	B	B	B	A
425	R	1R	1	48.682	45.051	43.214	U		rpt-389828	B	B	A	B	B	B	B	A	B	A	A	B	A	B	A	A	A	-	-	A	B	A	B	A	A	B	B	A	B	A	A	B	A	A	B	A	B	B	B	A
430	R	1R	1	50.518	46.202	45.663	U		rpt-402080	B	B	A	B	B	B	B	A	B	A	A	B	A	B	A	A	A	A	A	A	B	A	B	A	A	B	B	A	B	A	A	B	A	A	B	A	B	B	B	A
432	R	1R	1	52.588	47.798	47.314	U		rpt-505873	B	B	A	B	B	B	B	A	B	A	A	B	A	B	A	A	A	A	A	B	B	A	B	A	A	B	B	A	B	A	A	B	A	A	B	A	B	B	A	A
435	R	1R	1	53.277	48.591	48.128	U		rpt-505884	B	B	A	B	B	B	B	A	B	A	A	B	A	B	A	A	A	A	A	B	B	A	B	A	A	B	B	A	B	A	A	B	A	A	B	A	B	B	A	A
437	R	1R	1	58.058	53.368	53.103	U		rpt-506561	B	B	A	B	-	B	B	A	B	A	A	B	A	B	A	B	A	A	A	-	-	A	B	A	A	B	B	A	B	A	A	B	A	A	B	A	B	B	A	A
439	R	1R	1	67.342	63.034	62.952	U		rpt-400944	B	B	A	A	B	B	B	A	B	A	A	B	A	B	A	B	A	A	A	A	A	A	B	A	A	B	B	A	B	B	A	B	A	A	B	A	B	B	A	A
442	R	1R	1	90.962	85.932	85.406	U		tpt-9718	A	B	A	A	A	A	B	A	B	A	-	B	B	B	B	B	A	A	A	A	A	B	A	A	A	B	B	A	B	B	A	B	A	B	B	B	B	A	A	A
445	R	1R	1	94.534	87.44	86.479	U		tpt-6511	A	B	A	A	A	A	B	A	B	A	B	B	B	B	B	B	A	A	A	A	A	B	A	A	A	B	B	A	B	B	A	B	A	B	B	B	B	A	A	A
447	R	1R	1	99.662	93.542	91.242	U		rpt-399831	A	B	A	A	A	A	B	A	B	A	A	B	B	B	B	B	A	A	A	B	A	B	A	A	A	B	B	A	B	B	A	B	A	B	B	B	B	A	A	A
450	R	2R	1	0	0	0	U	1	rpt-401274	A	B	A	A	B	B	A	A	A	B	A	B	A	A	B	A	B	A	B	B	A	B	B	B	A	B	A	B	A	A	A	A	B	B	A	B	A	A	B	B
451	R	2R	1	12.502	13.758	13.061	U	4	rpt-506817	A	A	A	A	B	B	A	A	A	B	B	B	A	A	B	A	A	A	B	A	A	A	A	B	A	B	A	B	A	A	A	A	B	B	A	B	A	A	B	B
453	R	2R	1	21.894	24.516	23.266	U	6	rpt-505891	B	A	B	A	B	B	A	A	A	B	B	B	A	A	B	A	A	A	A	A	A	A	A	B	A	B	A	B	A	A	A	B	B	A	A	B	A	A	-	B
454	R	2R	1	24.088	27.074	24.998	U	5	rpt-399895	B	A	B	A	B	B	A	A	A	B	B	B	A	A	B	A	A	A	A	A	A	A	A	B	A	B	A	B	A	A	A	B	B	A	A	B	A	A	B	B
455	R	2R	1	27.591	31.098	27.439	U	5	rpt-411174	B	A	B	A	B	B	A	A	A	B	B	B	A	A	B	A	A	A	A	A	A	A	A	-	A	B	A	B	A	-	A	A	B	A	A	B	A	A	B	B
458	R	2R	1	33.172	33.497	29.074	U	2	rpt-402494	B	A	B	A	B	B	A	A	A	B	B	B	A	A	B	A	A	A	A	A	A	A	A	B	A	B	A	B	A	A	A	A	B	A	A	B	A	A	B	B
461	R	2R	1	42.229	43.123	35.623	U	1	rpt-506945	A	A	B	A	B	B	A	A	A	B	B	B	A	A	B	A	A	A	A	A	A	A	A	B	A	B	A	B	A	A	A	B	B	A	A	B	A	A	B	B
465	R	2R	1	43.201	42.17	35.623	U	1	rpt-389882	A	A	B	A	B	B	A	A	A	B	B	B	A	A	B	A	A	A	A	A	A	A	A	B	A	B	A	B	A	A	A	B	B	A	A	B	A	A	B	B
467	R	2R	1	49.84	48.585	38.88	U	6	rpt-1002	A	A	B	A	B	B	A	A	A	B	B	B	A	A	B	A	A	A	A	A	A	A	A	B	A	B	A	B	A	A	A	B	B	A	A	B	A	A	B	B
470	R	2R	1	50.695	49.712	39.693	U	5	rpt-508608	A	A	B	A	B	B	A	A	A	B	B	B	A	A	B	A	A	A	A	A	A	A	A	B	A	B	A	B	A	A	A	B	B	A	-	B	A	A	B	B
472	R	2R	1	52.33	51.324	40.506	U	5	rpt-507946	A	A	B	A	B	B	A	A	A	B	B	B	A	A	B	A	A	A	A	A	A	A	A	B	A	B	A	B	A	A	A	B	B	A	A	B	A	A	B	B
475	R	2R	1	53.255	47.323	41.319	U	5	rpt-505494	A	A	B	A	B	B	A	A	A	B	B	B	A	A	B	A	A	A	A	A	A	A	A	B	A	B	A	B	A	A	A	B	B	A	A	B	A	A	B	B
478	R	2R	1	56.819	56.825	42.946	U	4	rpt-506926	A	A	B	A	B	B	A	A	A	B	B	B	A	A	B	A	A	A	A	A	A	A	A	B	A	B	A	B	A	A	A	B	B	A	A	B	A	A	B	B
480	R	2R	1	57.626	55.841	43.759	U	4	rpt-507782	A	A	B	A	B	B	A	A	A	B	B	B	A	A	B	A	A	A	A	A	A	A	A	B	A	B	A	B	A	A	A	B	B	A	A	B	A	A	B	B
485	R	2R	1	59.006	52.666	43.759	U	5	rpt-399333	A	A	B	A	B	B	A	A	A	B	B	B	A	A	B	A	A	A	A	A	A	A	A	B	A	B	A	B	A	A	A	B	B	A	A	B	A	A	B	B
487	R	2R	1	59.751	53.435	43.759	U	5	rpt-398678	A	A	B	A	B	B	A	A	A	B	B	B	A	A	B	A	A	A	A	A	A	A	A	B	A	B	A	B	A	A	A	B	B	A	A	B	A	A	B	B
489	R	2R	1	60.385	54.253	43.759	U	6	rpt-509138	A	A	B	A	B	B	A	A	A	B	B	B	A	A	B	A	A	A	A	A	A	A	A	B	A	B	A	B	A	A	A	B	B	A	A	B	A	A	B	B
492	R	2R	1	61.675	59.646	44.572	U	5	rpt-506855	A	A	B	A	B	B	A	A	A	B	B	B	A	A	B	A	A	A	A	A	A	A	A	B	A	B	A	B	A	A	A	B	B	A	A	B	A	A	B	B
494	R	2R	1	63.158	60.606	45.385	U	5	rpt-508452	A	A	B	A	B	B	A	A	A	B	B	B	A	A	B	A	A	A	A	A	A	A	A	B	A	B	A	B	A	A	A	B	B	A	A	B	A	A	B	B
495	R	2R	1	67.028	63.785	48.641	U	4	rpt-509001	A	A	B	A	B	B	A	A	A	B	B	B	A	A	B	A	A	B	A	A	A	A	A	B	A	B	A	B	A	A	A	B	B	A	A	B	A	A	B	B
498	R	2R	1	70.073	66.168	50.268	U		rpt-506761	A	A	B	A	B	B	A	A	A	B	B	B	A	A	B	A	A	B	A	A	A	A	A	B	A	B	A	B	A	-	A	B	B	A	A	B	A	A	B	B
499	R	2R	1	72.842	69.347	52.709	U	1	rpt-398631	A	A	B	A	B	B	B	B	A	B	B	B	A	A	B	A	A	B	A	A	A	A	A	B	A	B	A	B	A	A	A	B	B	A	A	B	A	A	B	A
503	R	2R	1	75.7	71.507	55.085	U	3	rpt-390292	A	A	B	A	B	B	B	B	A	B	B	B	A	A	B	A	A	B	A	A	A	A	A	B	A	B	A	B	A	A	A	B	B	A	A	B	A	A	B	A
507	R	2R	1	87.428	81.933	67.367	U		rpt-506922	A	B	B	A	B	B	B	B	A	B	B	B	A	A	B	-	A	B	A	A	B	A	A	B	A	B	B	B	A	A	A	B	B	A	A	B	A	A	B	A
508	R	2R	1	92.5	87.825	70.885	U		rpt-509646	B	B	B	A	B	B	B	B	A	B	B	B	A	A	B	B	A	B	A	A	B	A	A	B	B	B	B	B	A	A	A	B	B	A	A	B	A	A	B	A
509	R	2R	1	95.947	91.85	74.607	U		rpt-505385	B	B	B	A	B	B	B	B	A	B	B	B	A	A	B	B	A	B	A	A	B	A	A	B	B	B	B	B	A	A	A	B	B	A	A	B	A	A	B	-
510	R	2R	1	100.456	95.276	79.164	U		rpt-508408	B	B	B	A	B	B	B	B	A	B	B	B	A	A	B	B	A	B	A	A	B	A	A	B	B	B	B	B	B	A	A	B	B	A	A	B	A	A	B	A
512	R	2R	1	109.562	102.67	87.844	U		rpt-507767	B	B	B	A	B	B	B	B	B	B	B	B	A	A	B	A	A	B	B	A	B	A	A	B	B	B	B	A	B	A	A	B	B	A	A	B	A	A	B	A
513	R	2R	1	118.341	110.276	96.44	U		rpt-506604	B	B	B	A	A	B	B	B	B	B	A	B	B	A	B	A	A	A	B	A	B	B	A	B	B	B	B	A	B	A	A	B	B	A	A	B	A	A	B	A
514	R	2R	1	119.099	111.094	97.293	U		rpt-410936	B	B	B	A	A	B	B	B	B	B	A	B	B	A	B	A	A	A	B	A	B	B	A	B	B	B	B	A	B	A	A	B	B	A	A	B	A	A	B	A
519	R	2R	1	121.218	112.705	99.751	U		rpt-508741	B	B	B	A	A	B	B	B	B	B	A	B	B	A	B	B	A	A	B	A	B	B	A	B	B	B	B	A	B	A	A	B	B	A	A	B	A	A	B	A
520	R	2R	1	127.079	118.509	105.376	U		rpt-505631	B	B	B	A	A	B	B	B	B	B	A	B	B	A	B	B	A	A	B	A	B	B	A	B	B	B	B	A	B	A	A	B	-	A	A	B	A	A	B	A
521	R	3R	1	0	0	0	U		rpt-507709	A	B	A	B	B	B	A	A	B	A	A	A	B	A	A	A	A	A	A	B	A	B	A	A	B	B	A	A	A	A	A	-	B	A	B	A	A	B	A	B
522	R	3R	1	3.025	3.53	3.404	U		rpt-508572	A	B	A	B	B	B	A	A	B	A	A	A	B	A	A	A	A	A	A	B	A	B	A	A	B	B	B	A	A	A	A	A	B	A	B	A	A	B	A	B
525	R	3R	1	7.242	8.386	7.486	U		rpt-506698	A	B	A	B	B	B	A	A	B	A	A	A	B	A	A	A	A	A	A	B	A	B	A	A	B	B	B	B	A	A	A	A	B	A	B	A	A	B	-	B
526	R	3R	1	9.422	10.085	9.202	U		rpt-398769	A	B	A	B	B	B	A	A	B	A	A	A	B	B	A	A	A	A	A	B	A	B	A	A	B	B	B	B	A	A	A	A	B	A	A	A	A	B	A	B
529	R	3R	1	15.753	17.504	16.149	U		rpt-506986	A	B	A	B	B	B	A	A	B	A	A	A	B	B	A	A	A	A	A	B	A	B	A	A	B	B	B	B	A	A	A	A	B	A	A	A	A	B	A	B
531	R	3R	1	20.421	21.17	21.412	U		tpt-5381	A	B	A	A	B	B	A	A	B	A	A	A	B	B	A	A	A	A	A	B	A	B	A	A	B	B	B	B	A	A	A	A	B	A	A	A	A	B	A	B
534	R	3R	1	21.111	21.963	21.412	U		rpt-506603	A	B	A	A	B	B	A	A	B	A	A	A	B	B	A	A	A	A	A	B	A	B	A	A	B	B	B	B	A	A	A	A	B	A	A	A	A	B	A	B
538	R	3R	1	22.104	23.098	22.225	U		rpt-509081	A	B	A	A	B	B	A	A	B	A	A	A	B	B	A	A	A	A	A	B	A	B	A	A	B	B	B	B	A	A	A	A	B	A	A	A	A	B	A	B
540	R	3R	1	23.18	24.345	22.225	U		rpt-509584	A	B	A	A	B	B	A	A	B	A	A	A	B	B	A	A	A	A	-	B	A	B	A	A	B	B	B	B	A	A	A	A	B	A	-	A	A	B	A	B
541	R	3R	1	23.87	25.138	23.038	U		rpt-507377	A	B	A	A	B	B	A	A	B	A	A	A	B	B	A	A	A	A	A	B	A	B	A	A	B	B	B	B	A	A	A	A	B	A	A	A	A	B	A	B
543	R	3R	1	25.843	27.108	24.665	U		rpt-399666	A	B	A	A	B	B	A	A	B	A	A	A	B	B	A	A	A	A	A	B	A	B	A	A	B	B	B	B	A	A	A	A	B	A	A	A	A	B	A	B
546	R	3R	1	28.1	29.005	26.381	U		rpt-401143	A	B	A	A	B	B	A	A	B	A	A	A	B	B	A	A	A	A	A	B	A	B	A	A	B	B	B	B	A	A	A	A	B	A	A	A	A	B	A	B
548	R	3R	1	30.08	31.492	27.918	U		rpt-400235	A	B	A	A	B	B	A	A	B	A	A	A	B	B	A	A	A	A	A	B	A	B	A	A	B	B	B	B	A	A	A	A	B	A	A	A	A	B	A	B
552	R	3R	1	30.77	31.492	28.731	U		rpt-506565	A	B	A	A	B	B	A	A	B	A	A	A	B	B	A	A	A	A	A	B	A	B	A	A	B	B	B	B	A	A	A	A	B	A	A	A	A	B	A	B
553	R	3R	1	33.483	33.644	31.172	U		rpt-400826	A	B	A	A	B	B	A	A	B	A	A	A	B	B	A	A	A	A	A	B	A	B	A	A	B	B	B	B	A	A	A	A	B	A	A	A	A	B	A	B
556	R	3R	1	36.099	36.854	33.613	U		rpt-505387	A	B	A	A	B	B	A	A	B	A	A	A	B	B	A	A	A	B	A	B	A	B	A	A	B	B	B	B	A	A	A	A	B	A	A	A	A	B	A	B
558	R	3R	1	37.879	38.657	33.613	U		rpt-507374	A	B	A	A	B	B	A	A	B	A	A	A	B	B	A	A	A	B	A	B	A	B	A	A	B	B	B	B	A	A	A	A	B	A	A	A	A	B	A	B
560	R	3R	1	39.846	40.698	34.426	U		rpt-402589	A	B	A	A	B	B	A	A	B	A	A	A	B	B	A	A	A	B	A	B	A	B	A	A	B	B	B	B	A	A	A	A	B	A	A	A	A	B	A	B
563	R	3R	1	41.826	42.627	35.239	U		rpt-509371	A	B	A	A	B	B	A	A	B	A	A	A	B	B	A	A	A	B	A	B	A	B	A	A	B	B	B	B	A	A	A	A	B	A	A	A	A	B	A	B
566	R	3R	1	42.709	43.667	36.866	U		rpt-507083	A	B	A	A	B	B	A	A	-	A	A	A	B	B	A	A	A	-	A	B	A	B	A	A	B	B	B	B	A	A	A	A	B	A	A	A	A	B	A	B
567	R	3R	1	43.764	44.889	36.866	U		rpt-507717	A	B	A	A	B	B	A	A	B	A	A	A	B	B	A	A	A	B	A	-	A	B	A	A	B	B	B	B	A	A	A	A	B	A	A	A	A	B	A	B
569	R	3R	1	45.289	46.438	38.492	U		rpt-509013	A	B	A	A	B	B	A	A	B	A	A	A	B	B	A	A	A	B	A	B	A	B	A	A	B	B	B	B	A	A	A	A	B	A	A	A	A	B	A	B
571	R	3R	1	47.788	48.725	39.305	U		rpt-506981	A	B	A	A	B	B	A	A	B	A	A	A	B	B	A	A	A	B	A	B	A	B	A	A	B	B	B	B	A	-	A	A	B	A	A	A	A	B	A	B
573	R	3R	1	49.43	50.583	40.118	U		rpt-508377	A	B	A	A	B	B	A	A	B	A	A	A	B	B	A	A	A	B	A	B	A	B	A	A	B	B	B	B	A	A	A	A	B	A	A	A	A	B	A	B
575	R	3R	1	50.119	51.377	40.118	U		rpt-398730	A	B	A	A	B	B	A	A	B	A	A	A	B	B	A	A	A	B	A	B	A	B	A	A	B	B	B	B	A	A	A	A	B	A	A	A	A	B	A	B
598	R	3R	1	50.809	52.17	40.932	U		rpt-509627	A	B	A	A	B	B	A	A	B	A	A	A	B	B	A	A	A	B	A	B	A	B	A	A	B	B	B	B	A	A	A	A	B	A	A	A	-	B	A	B
600	R	3R	1	52.189	52.964	42.558	U		rpt-508870	A	B	A	A	B	B	A	A	B	A	A	A	B	B	A	A	A	B	A	B	A	B	A	A	B	B	B	B	A	A	A	A	B	A	A	A	A	B	A	B
602	R	3R	1	54.95	55.347	44.999	U		rpt-508012	A	B	A	A	B	B	A	A	B	A	A	A	B	B	A	A	A	B	A	B	A	B	A	A	B	B	B	B	A	A	A	A	B	A	A	B	A	B	A	B
606	R	3R	1	54.95	55.347	44.999	U		rpt-399628	A	B	A	A	B	B	A	A	B	A	A	A	B	B	A	A	A	B	A	B	A	B	A	A	B	B	B	B	A	A	A	A	B	A	A	B	A	B	A	B
607	R	3R	1	57.041	56.943	45.812	U		rpt-389384	A	B	A	A	B	B	A	A	B	A	A	A	B	B	A	A	A	B	A	B	A	B	A	A	B	B	B	B	A	A	A	A	-	A	B	B	-	B	A	B
608	R	3R	1	63.168	64.029	52.66	U		rpt-400264	A	B	A	A	B	B	A	A	B	A	A	A	B	B	A	A	A	B	A	B	A	B	A	A	B	B	B	B	A	A	A	A	B	A	B	B	A	B	-	B
610	R	4R	1	0	0	0	U	1	rpt-389466	A	A	B	B	B	B	B	B	A	B	B	B	A	B	A	A	B	A	A	B	B	A	A	A	B	B	A	A	A	B	B	B	A	A	A	A	B	B	A	A
611	R	4R	1	1.987	2.725	0.837	U		rpt-398700	A	A	B	B	B	B	B	B	A	B	B	B	A	B	A	A	B	A	A	B	B	A	A	A	B	B	A	A	A	B	B	B	A	A	A	A	B	B	A	A
612	R	4R	1	5.69	4.138	1.658	U		rpt-506928	A	A	B	B	B	B	B	B	A	B	B	B	A	B	A	A	B	A	A	B	B	A	A	A	B	B	A	A	A	B	B	B	A	A	A	-	B	B	A	A
616	R	4R	1	19.835	19.71	16.742	U	1	rpt-401399	A	A	B	B	B	B	A	B	A	B	A	B	A	B	A	A	B	A	A	B	B	A	A	A	-	A	A	A	A	B	B	B	A	A	A	A	B	B	A	A
618	R	4R	1	20.573	19.71	16.742	U	1	rpt-390419	A	A	B	B	B	B	A	B	A	B	A	B	A	B	A	A	B	A	A	B	B	A	A	A	-	A	A	A	A	B	B	B	A	A	A	A	B	B	A	A
620	R	4R	1	21.422	21.298	20.816	U		rpt-389776	A	A	B	B	B	B	A	B	A	B	A	B	A	B	A	A	B	A	A	B	B	A	A	A	A	A	A	A	A	B	B	B	A	A	A	A	B	B	A	A
621	R	4R	1	24.176	21.298	20.816	U	3	rpt-401323	A	A	B	B	B	B	A	B	A	B	A	B	A	B	A	A	B	A	A	B	B	A	A	A	A	A	A	A	A	B	B	B	A	A	A	A	B	B	A	A
624	R	4R	1	26.129	23.681	25.71	U		rpt-509173	A	A	B	B	B	B	A	B	A	B	A	B	A	B	-	A	B	A	A	B	B	A	A	A	A	A	A	A	A	B	B	B	A	A	A	A	B	B	A	A
627	R	4R	1	29.59	25.269	27.336	U		rpt-507481	A	A	B	B	B	B	A	B	A	B	A	B	A	B	A	A	B	A	A	B	B	A	A	A	A	A	A	A	A	B	B	B	A	A	A	A	B	B	A	A
629	R	4R	1	30.486	26.308	28.157	U		rpt-390156	A	A	B	B	B	B	A	B	A	B	A	B	A	B	A	A	B	A	A	B	B	A	A	A	A	A	A	A	A	B	B	B	A	-	A	A	B	B	A	A
631	R	4R	1	35.629	31.445	32.854	U	1	rpt-507596	A	A	B	B	B	B	A	B	A	B	A	B	A	B	A	A	B	A	A	B	B	A	A	A	A	A	A	A	A	B	B	B	A	A	B	A	B	B	A	A
633	R	4R	1	37.657	33.78	34.684	U		rpt-389740	A	A	B	A	B	B	A	B	A	B	A	B	A	B	A	A	B	A	A	B	B	A	A	A	A	A	A	A	A	B	B	B	A	A	B	A	B	B	A	A
636	R	4R	1	38.616	34.844	35.497	U		tpt-7039	A	A	B	A	B	B	A	B	A	B	A	B	A	B	A	A	B	A	A	B	B	A	A	A	A	A	A	-	A	B	B	B	-	A	B	A	B	B	A	A
639	R	4R	1	44.855	41.284	42.884	U		rpt-399885	B	A	B	A	B	B	A	B	A	B	A	B	A	B	A	A	B	A	A	B	B	A	A	A	A	A	A	A	A	B	B	B	A	A	B	A	B	B	A	A
641	R	4R	1	45.614	42.086	43.811	U		rpt-389881	B	A	B	A	B	B	A	B	A	B	A	B	A	B	A	A	B	A	A	B	B	A	A	A	A	A	A	A	A	B	B	B	A	A	B	A	B	B	A	A
642	R	4R	1	53.803	48.429	51.023	U	3	rpt-509552	A	A	B	A	B	B	A	B	A	B	A	B	A	B	A	A	B	A	A	B	B	A	A	A	A	A	A	A	A	B	B	B	A	A	B	A	B	B	A	A
643	R	4R	1	55.3	49.31	51.909	U	3	rpt-507901	A	A	B	A	B	B	A	B	A	B	A	B	A	B	A	A	B	A	A	B	B	A	A	A	A	A	A	A	A	B	B	B	A	A	B	A	B	B	A	A
646	R	4R	1	56.708	50.946	52.755	U	5	rpt-401775	A	A	B	A	B	B	A	B	A	B	A	B	A	B	A	A	B	A	A	B	B	A	A	A	A	A	A	A	A	B	B	B	A	A	B	A	B	B	A	A
647	R	4R	1	89.417	85.616	90.117	U		rpt-400864	B	B	B	A	B	A	B	A	-	A	B	A	A	B	B	A	B	A	A	B	B	B	A	A	B	A	-	A	A	B	B	B	A	B	B	-	B	A	A	B
648	R	4R	1	101.546	96.907	102.442	U	5	rpt-505904	B	B	B	B	A	A	B	A	A	A	B	A	A	B	B	A	A	A	B	B	B	B	A	A	B	A	A	A	A	A	B	B	A	B	A	A	B	A	A	B
649	R	4R	1	102.353	97.939	103.442	U	1	rpt-401230	B	B	B	B	A	A	B	A	A	A	B	A	A	B	B	A	A	A	B	B	B	B	A	A	B	A	A	A	A	A	B	B	A	B	A	A	B	A	A	B
652	R	4R	1	107.837	100.91	106.511	U	1	rpt-506089	B	B	B	B	A	A	B	A	A	A	B	A	A	B	B	A	A	A	A	B	B	B	A	A	B	A	A	A	A	A	B	B	A	B	A	A	B	A	A	B
653	R	4R	1	113.237	105.711	110.364	U		rpt-411376	B	B	B	B	A	A	B	A	A	A	B	A	A	B	B	A	A	A	B	B	B	B	A	A	B	A	A	A	A	A	B	B	A	B	A	A	B	A	A	B
657	R	4R	1	115.238	107.307	112.21	U	2	rpt-389455	B	B	B	B	A	A	B	A	A	A	B	A	A	B	B	A	A	A	B	B	B	B	A	A	B	A	A	A	A	A	B	B	A	B	A	A	B	A	A	B
660	R	4R	1	116.418	108.108	113.023	U	3	rpt-401142	B	B	A	B	A	A	B	A	A	A	B	A	A	B	B	A	A	A	B	B	B	B	A	A	B	A	A	A	A	A	B	B	A	B	A	A	B	A	A	B
661	R	4R	1	118.239	109.704	114.65	U	2	rpt-411417	B	B	A	B	A	A	B	A	A	A	B	A	A	B	B	A	A	A	B	A	B	B	A	A	B	A	A	B	A	A	B	B	A	B	A	A	B	A	A	B
662	R	4R	1	123.082	110.506	115.463	U	5	rpt-508542	B	B	A	B	A	A	B	A	A	A	B	A	A	B	B	A	A	A	B	A	B	B	A	A	B	A	A	B	A	A	B	B	A	B	A	A	B	A	A	B
663	R	4R	1	124.151	111.585	116.479	U	5	rpt-509165	B	B	A	B	-	A	B	A	A	A	B	A	A	B	B	A	A	A	B	A	B	B	A	A	B	A	A	B	A	A	B	B	A	B	A	-	B	A	A	B
666	R	4R	1	127.522	114.748	119.532	U	6	rpt-399805	B	B	B	B	A	A	B	A	A	A	B	A	A	B	B	A	A	A	B	B	B	B	A	A	B	A	A	A	A	A	B	B	A	B	A	A	B	A	A	B
669	R	4R	1	133.327	121.754	125.429	U	6	rpt-508315	B	B	B	B	A	A	B	A	A	A	B	A	A	B	B	A	A	A	B	B	B	B	A	A	B	A	A	A	A	A	B	B	A	B	A	A	B	A	A	B
670	R	5R	2	0	0	0	U		tpt-513522	B	A	B	B	A	B	A	A	B	A	B	B	B	A	A	A	A	A	A	A	B	A	B	B	-	B	A	A	B	A	B	A	B	B	A	A	B	A	A	A
671	R	5R	2	10.395	11.15	10.672	U		rpt-505551	B	A	B	B	A	B	A	B	B	A	B	B	B	A	A	A	A	A	A	A	B	A	B	A	B	B	A	A	B	A	B	A	B	-	A	B	B	A	A	A
673	R	5R	2	11.237	12.078	11.509	U	1	rpt-505734	B	A	B	B	A	B	A	B	B	A	B	B	B	A	A	A	A	A	A	A	B	A	B	A	B	B	A	A	B	A	B	A	B	B	A	B	B	A	A	A
675	R	5R	2	13.687	14.835	13.136	U		rpt-507929	B	A	B	B	A	B	A	B	B	A	B	B	B	A	A	A	A	A	A	A	-	A	B	A	B	B	A	A	B	A	B	A	B	B	A	B	B	A	A	A
677	R	5R	2	15.246	16.725	13.949	U	1	rpt-506308	B	A	B	B	A	B	A	B	B	A	B	B	B	A	A	A	A	A	A	A	B	A	B	A	B	B	A	A	B	A	B	A	B	B	A	B	B	A	A	A
679	R	5R	2	15.936	16.725	13.949	U	3	rpt-505490	B	A	B	B	A	B	A	B	B	A	B	B	B	A	A	A	A	A	A	A	B	A	B	A	B	B	A	A	B	A	B	A	B	B	A	B	B	A	A	A
680	R	5R	2	18.234	18.511	15.575	U		rpt-390306	B	A	B	B	A	B	A	B	B	A	B	B	B	A	A	A	A	A	A	A	B	A	-	A	B	B	A	A	-	A	B	A	B	B	A	B	B	A	A	A
682	R	5R	2	22.854	23.897	20.469	U	2	rpt-509039	B	A	B	B	A	B	A	B	B	A	B	B	B	A	A	B	A	A	A	A	B	B	B	B	B	B	A	A	B	A	B	A	B	B	A	B	B	A	B	A
683	R	5R	2	25.097	26.296	21.412	U	1	rpt-506846	B	A	B	B	A	B	A	B	B	A	B	B	B	A	A	B	A	A	A	A	B	B	B	B	B	B	A	A	B	A	B	A	B	B	A	B	B	A	-	A
686	R	5R	2	30.86	32.688	27.013	U	3	rpt-507661	B	A	B	B	B	B	A	B	B	A	B	B	B	A	A	B	A	A	A	A	B	B	B	B	B	B	A	A	B	A	B	A	B	B	A	B	B	A	B	A
689	R	5R	2	31.598	32.688	27.013	U	3	rpt-505449	B	A	B	B	B	B	A	B	B	A	B	B	B	A	A	B	A	A	A	A	B	B	B	B	B	B	A	A	B	A	B	A	B	B	A	B	B	A	B	A
690	R	5R	2	32.343	33.481	28.957	U	3	rpt-8987	B	A	B	B	B	B	A	B	B	A	B	B	B	A	A	B	A	A	A	A	B	B	B	B	B	B	A	A	B	A	B	A	B	B	A	B	B	A	B	A
693	R	5R	2	34.641	35.069	31.895	U	1	rpt-389301	B	A	B	B	B	B	A	B	B	A	B	B	B	A	A	B	A	A	A	A	B	B	B	B	B	B	A	A	B	A	B	A	B	B	A	B	B	A	A	A
697	R	5R	2	35.331	35.863	32.708	U	1	rpt-505882	B	A	B	B	B	B	A	B	B	A	B	B	B	A	A	B	A	A	A	A	B	B	B	B	B	B	A	A	B	A	B	A	B	B	A	B	B	A	A	A
701	R	5R	2	36.021	35.863	32.708	U	1	rpt-399470	B	A	B	B	B	B	A	B	B	A	B	B	B	A	A	B	A	A	A	A	B	B	B	B	B	B	A	A	B	A	B	A	B	B	A	B	B	A	A	A
702	R	5R	2	38.99	39.504	35.385	U	1	wpt-9917	B	A	B	B	B	B	A	B	B	A	B	B	B	A	A	A	A	A	A	A	B	A	B	-	B	B	A	A	B	A	B	A	B	B	A	B	B	A	A	A
706	R	5R	2	40.894	40.663	36.776	U	1	rpt-389545	B	A	B	B	B	B	A	B	B	A	B	B	B	A	A	A	A	A	A	A	B	A	B	A	B	B	A	A	B	A	B	A	B	B	A	B	B	A	A	A
708	R	5R	2	42.432	42.497	37.752	U	1	rpt-401215	B	A	B	B	B	B	A	B	B	A	B	B	B	A	A	A	A	A	A	A	B	A	B	A	B	B	A	A	B	A	B	A	B	B	A	B	B	A	A	A
710	R	5R	2	48.014	46.474	40.845	U	3	rpt-389649	B	A	B	B	B	B	A	B	B	A	B	B	B	A	A	A	A	A	A	A	B	A	B	A	B	B	A	A	B	A	B	A	B	B	A	B	B	A	A	A
713	R	5R	2	57.049	56.165	49.182	U	1	rpt-506174	B	A	B	B	A	B	A	B	A	A	B	B	B	A	A	A	A	A	A	A	B	A	B	A	B	B	A	A	B	A	B	A	B	B	A	B	B	A	A	A
716	R	5R	1	0	0	0	U		rpt-508609	B	B	B	B	B	A	A	A	A	B	B	A	A	A	A	A	A	B	A	A	A	-	B	A	A	B	A	A	B	A	B	A	A	B	A	B	A	A	A	A
721	R	5R	1	0.841	1.039	1.163	U		rpt-506847	B	B	B	B	B	A	A	A	A	B	B	A	A	A	A	A	A	B	A	A	A	A	B	A	A	B	A	A	B	A	B	A	A	B	A	B	A	A	A	A
722	R	5R	1	4.697	4.872	4.02	U		rpt-399663	B	B	B	B	B	A	A	A	A	B	B	A	A	A	A	A	A	B	A	A	A	A	B	A	A	B	A	A	B	A	B	A	A	B	A	B	A	A	A	A
726	R	5R	1	9.338	8.841	8.167	U		rpt-507000	A	B	B	B	A	A	A	A	A	B	B	A	A	A	A	A	A	B	A	A	A	A	B	A	A	B	A	A	B	A	B	A	A	B	A	B	A	A	A	A
728	R	5R	1	14.41	13.283	12.798	U		rpt-2965	A	B	B	B	A	A	A	A	A	B	B	A	A	A	A	A	A	B	A	A	A	A	B	A	A	B	A	A	B	A	B	A	A	B	A	B	A	A	A	A
729	R	5R	1	15.128	12.379	13.709	U		rpt-411252	A	B	B	B	A	A	A	A	A	B	B	A	A	A	A	A	A	B	A	A	A	A	B	A	A	B	A	A	B	A	B	A	A	B	A	B	A	A	A	A
734	R	5R	1	15.866	15.102	14.693	U		rpt-508633	A	B	B	B	A	A	A	A	A	B	B	A	A	A	A	A	A	B	A	A	A	A	B	A	A	B	A	A	B	A	B	A	A	B	A	B	A	A	A	A
736	R	5R	1	16.638	16.007	14.693	U		rpt-508420	A	B	B	B	A	A	A	A	A	B	B	A	A	A	A	A	A	B	A	A	A	A	B	A	A	B	A	A	B	A	B	A	A	B	A	B	-	A	A	A
737	R	5R	1	18.708	17.594	17.142	U		rpt-410783	A	B	B	B	A	A	A	A	A	B	B	A	A	A	A	A	A	B	A	A	A	A	B	A	A	B	A	A	B	A	B	A	A	B	A	B	A	A	A	A
739	R	5R	1	25.523	23.173	24.388	U		rpt-399290	A	B	B	B	A	A	A	A	A	B	B	A	A	A	A	A	A	B	A	B	A	A	B	A	A	B	A	A	B	A	B	A	A	B	A	B	A	A	A	A
740	R	5R	1	27.027	24.761	25.331	U		rpt-401275	A	B	B	B	A	A	A	A	A	B	B	A	A	A	A	A	A	B	A	B	A	A	B	A	A	B	A	A	B	A	B	A	A	B	A	B	A	A	A	A
741	R	5R	1	28.385	26.404	26.51	U		rpt-399397	A	B	B	B	A	A	A	A	A	B	B	A	-	-	A	A	-	B	A	B	A	A	B	-	A	B	-	-	B	-	B	A	A	B	A	B	A	A	A	-
742	R	5R	1	29.855	28.056	27.86	U		rpt-508925	A	B	B	B	A	A	A	A	A	B	B	A	A	A	A	A	A	B	A	B	A	A	B	A	A	B	A	A	B	A	B	A	A	B	A	B	A	A	A	A
743	R	5R	1	38.03	37.565	37.557	U		rpt-507664	B	B	B	B	B	A	A	A	A	B	B	A	A	A	A	A	A	B	A	B	A	A	B	A	B	B	A	A	B	A	B	A	B	B	A	B	A	B	A	A
744	R	5R	1	39.59	39.217	39.33	U		rpt-399681	B	B	B	B	B	A	A	A	A	B	B	A	A	A	A	A	A	B	A	B	A	A	B	B	B	B	A	A	B	A	B	A	B	B	A	B	A	B	A	A
746	R	5R	1	52.246	49.221	52.226	U		rpt-505235	A	B	B	A	A	A	A	A	A	B	B	A	A	A	A	A	A	B	A	B	B	A	B	B	B	B	A	A	B	A	B	A	B	B	A	B	A	B	A	A
749	R	5R	1	64.969	68.712	65.166	U		tpt-513104	B	B	A	A	B	A	A	A	B	B	A	B	A	A	A	B	A	B	A	B	B	A	B	B	B	B	A	A	B	A	B	A	B	B	A	B	A	B	A	A
751	R	5R	1	75.307	59.424	74.383	U	2	rpt-400237	A	B	A	A	A	A	A	A	B	-	A	B	A	A	A	B	A	B	A	B	B	A	-	B	B	B	A	A	B	A	-	A	B	-	A	A	A	B	A	A
752	R	6R	1	0	0	0	U		rpt-506512	B	B	B	A	B	A	A	A	A	B	B	B	A	A	A	A	B	A	B	B	-	A	A	B	A	A	A	A	B	A	A	B	B	B	A	B	B	A	B	A
753	R	6R	1	5.317	5.755	4.033	U		rpt-400226	B	B	B	A	B	A	A	A	A	B	B	B	A	A	A	A	B	B	B	B	A	A	B	B	A	A	A	A	B	A	A	B	B	B	B	B	B	A	B	A
755	R	6R	1	11.108	10.364	9.075	U	3	rpt-507326	B	B	B	A	B	A	A	A	A	B	B	A	A	A	A	A	B	B	B	B	A	B	B	B	A	-	A	A	-	A	A	B	B	B	B	B	B	A	B	A
756	R	6R	1	16.927	17.078	15.64	U		rpt-506066	B	B	A	A	B	A	A	A	A	B	A	A	A	A	A	A	B	B	B	B	A	B	A	B	A	A	A	B	B	A	B	B	B	B	A	B	B	A	B	A
757	R	6R	1	19.474	19.183	18.09	U		rpt-410769	B	B	A	A	B	A	A	A	A	B	A	A	A	A	A	A	B	B	B	B	A	B	A	B	A	A	A	B	B	A	B	B	B	B	A	B	B	B	B	A
759	R	6R	1	21.973	21.216	19.716	U		rpt-389488	B	B	A	A	B	A	A	A	A	B	A	A	A	A	-	A	B	B	B	B	A	B	A	B	A	A	A	B	B	A	B	B	B	B	A	B	B	B	B	A
761	R	6R	1	23.353	22.803	20.529	U		rpt-402334	B	B	A	A	B	A	A	A	A	B	A	A	A	A	A	A	B	B	B	B	A	B	A	B	A	A	A	B	B	A	B	B	B	B	A	A	B	B	B	A
762	R	6R	1	25.423	25.202	22.97	U		rpt-505949	B	B	A	A	B	A	A	A	A	B	A	A	A	A	A	A	B	B	B	B	A	B	A	B	A	A	A	B	B	A	B	B	B	B	A	A	B	B	B	-
763	R	6R	1	26.968	27.14	24.019	U		rpt-398480	B	B	A	A	B	A	A	A	A	B	A	A	A	A	A	A	B	B	B	B	A	B	A	B	A	A	A	B	B	A	B	B	B	B	-	A	B	B	B	A
764	R	6R	1	29.66	29.88	26.843	U		rpt-390381	B	B	A	A	B	A	A	A	A	B	A	A	A	A	A	A	B	B	B	B	A	B	A	B	A	A	A	B	A	A	B	B	B	B	A	A	B	-	B	A
766	R	6R	1	31.634	30.777	27.852	U		rpt-508779	B	B	A	A	B	A	A	A	A	B	A	A	A	A	A	A	B	B	B	B	A	B	A	B	A	A	A	B	A	A	B	B	B	B	A	A	B	B	B	A
768	R	6R	1	32.323	30.777	27.852	U		rpt-401911	B	B	A	A	B	A	A	A	A	B	A	A	A	A	A	A	B	B	B	B	A	B	A	B	A	A	A	B	A	A	B	B	B	B	A	A	B	B	B	A
769	R	6R	1	32.62	30.476	28.152	U		rpt-402449	B	B	A	A	B	A	A	A	A	B	A	A	A	A	A	A	B	B	B	B	A	B	A	B	A	A	A	B	A	A	B	B	B	B	A	A	B	B	B	A
771	R	6R	1	33.013	31.571	28.665	U		rpt-399935	B	B	A	A	B	A	A	A	A	B	A	A	A	A	A	A	B	B	B	B	A	B	A	B	A	A	A	B	A	A	B	B	B	B	A	A	B	B	B	A
776	R	6R	1	34.807	33.954	30.291	U		rpt-411220	B	B	A	A	B	A	A	A	A	B	A	A	A	A	A	A	B	B	B	B	A	B	A	B	A	A	A	B	A	A	B	B	B	B	A	A	B	B	B	A
781	R	6R	1	35.973	33.954	30.291	U		rpt-507305	B	B	A	A	B	A	A	A	A	B	A	A	A	A	A	A	B	B	B	B	A	B	A	B	A	A	A	B	A	A	B	B	B	B	A	A	B	B	B	A
782	R	6R	1	38.554	36.344	31.934	U		tpt-514229	B	B	A	A	B	A	A	A	A	B	A	A	A	A	A	A	B	B	B	-	A	B	A	B	A	A	A	B	A	A	B	B	B	B	A	A	B	-	B	A
784	R	6R	1	50.34	47.219	42.69	U		tpt-3774	B	B	A	A	B	A	A	A	A	B	A	A	B	A	A	A	A	B	B	B	A	B	A	B	A	A	A	B	A	A	B	B	A	B	A	A	B	B	B	A
785	R	6R	1	51.506	48.616	43.764	U		rpt-399755	B	B	A	A	B	A	A	A	A	B	A	A	B	A	A	A	A	B	B	B	A	B	A	B	B	A	A	B	A	A	B	B	A	B	A	-	B	B	B	A
786	R	6R	1	57.626	55.833	50.049	U		rpt-411086	B	B	A	A	B	A	A	B	A	B	A	A	B	A	A	A	A	B	B	B	A	B	A	B	B	A	A	B	A	A	B	B	A	B	A	A	A	B	B	A
787	R	6R	1	61.808	58.239	51.675	U		rpt-389311	B	B	A	A	B	A	A	B	A	B	A	A	B	A	A	A	A	B	B	B	A	B	A	B	B	A	A	B	A	A	B	B	A	B	A	A	A	B	B	A
788	R	6R	1	61.808	58.239	51.675	U		rpt-509330	B	B	A	A	B	A	A	B	A	B	A	A	B	A	A	A	A	B	B	B	A	B	A	B	B	A	A	B	A	A	B	B	A	B	A	A	A	B	B	A
791	R	6R	1	62.732	59.128	53.571	U		tpt-7287	B	B	A	A	B	A	A	-	A	B	A	A	B	A	A	A	A	-	B	B	A	B	A	B	B	A	A	B	A	A	B	B	A	B	A	A	A	-	B	A
792	R	6R	1	67.269	63.729	58.226	U		rpt-402561	B	B	A	A	B	A	A	B	A	B	A	A	B	A	A	A	A	B	B	B	A	B	A	B	B	A	A	B	B	A	B	A	A	B	B	B	A	B	B	A
793	R	6R	1	68.186	64.8	58.226	U		rpt-399587	B	B	A	A	B	A	A	B	A	B	A	A	B	A	A	A	A	B	B	B	A	B	A	B	B	A	A	B	B	A	B	A	A	B	B	B	A	B	B	A
796	R	6R	1	72.542	68.067	61.499	U		rpt-508919	B	B	A	A	B	A	A	B	A	B	A	A	B	A	A	A	A	B	B	B	A	B	A	B	B	A	A	B	B	A	B	A	A	B	B	B	A	B	B	A
797	R	6R	1	76.974	73.292	66.319	U		rpt-506099	A	-	A	A	A	A	A	B	A	B	A	A	B	A	A	A	A	B	B	A	A	-	A	B	B	A	A	B	B	A	B	A	A	B	B	B	A	B	B	A
799	R	6R	1	87.824	85.32	76.752	U		rpt-506575	A	A	A	A	A	A	A	B	A	B	A	A	B	A	A	A	A	B	B	A	A	B	A	B	B	B	A	B	B	A	B	A	A	B	B	B	A	B	B	A
800	R	6R	1	91.299	86.36	77.728	U		rpt-508843	A	A	A	A	A	A	A	B	A	B	A	A	B	A	A	A	A	B	B	A	A	B	A	B	B	B	A	B	B	A	B	A	A	B	B	B	A	B	B	A
803	R	6R	1	97.321	93.649	84.534	U		rpt-506000	A	A	A	B	A	A	A	B	A	B	A	A	B	A	A	A	A	B	B	A	A	B	A	B	B	B	A	B	B	A	B	A	A	B	B	B	A	B	B	A
807	R	6R	1	98.011	93.649	84.534	U		rpt-401152	A	A	A	B	A	A	A	B	A	B	A	A	B	A	A	A	A	B	B	A	A	B	A	B	B	B	A	B	B	A	B	A	A	B	B	B	A	B	B	A
809	R	6R	1	99.066	95.984	84.534	U		rpt-508512	A	A	A	B	A	A	A	B	A	B	A	A	B	A	A	A	A	B	B	A	A	B	A	B	B	B	A	B	B	A	B	A	A	B	B	B	A	B	B	A
813	R	6R	1	101.717	98.622	86.975	U		rpt-509043	A	A	A	B	A	A	A	B	-	B	A	A	B	A	A	A	A	B	B	A	A	B	A	B	B	B	A	B	B	A	B	A	A	B	B	B	A	B	B	A
814	R	6R	1	102.862	100.003	88.602	U		rpt-402475	A	A	A	B	A	A	A	B	A	B	A	A	B	A	A	-	A	B	B	A	A	A	A	B	B	B	A	B	B	A	B	A	A	B	B	B	-	B	B	A
815	R	6R	1	103.717	101.027	88.602	U		rpt-506500	A	A	A	B	A	A	A	B	A	B	A	A	B	A	A	A	A	B	B	A	A	A	A	B	B	B	A	B	B	A	B	A	A	B	B	B	A	B	B	A
817	R	6R	1	108.128	103.195	91.042	U		rpt-508388	A	A	A	B	A	A	A	B	A	B	A	A	-	A	A	A	A	B	B	A	A	A	A	B	B	B	A	B	B	A	B	A	A	B	B	B	A	B	B	-
819	R	6R	1	111.873	106.39	95.117	U		rpt-401449	A	A	A	B	A	A	A	B	A	B	A	A	B	A	A	A	A	B	B	A	A	-	A	B	B	B	A	B	B	A	B	A	A	B	B	B	A	B	B	A
820	R	6R	1	111.873	106.39	95.117	U		rpt-400841	A	A	A	B	A	A	A	B	A	B	A	A	B	A	A	A	A	B	B	A	A	-	A	B	B	B	A	B	B	A	B	A	A	B	B	B	A	B	B	A
824	R	6R	1	114.4	109.816	100.561	U		rpt-400935	A	A	A	B	A	A	A	B	A	B	A	A	A	A	A	A	A	B	B	A	A	A	A	B	B	B	A	B	B	A	B	A	A	B	B	B	A	B	B	B
825	R	6R	1	118.86	111.547	101.642	U		rpt-508371	A	A	A	B	A	A	A	B	A	B	A	A	A	A	A	A	A	B	B	A	A	A	A	B	B	-	A	B	B	A	B	A	A	B	B	B	A	B	B	B
826	R	6R	1	119.674	112.491	101.642	U		rpt-389869	A	A	A	B	A	A	A	B	A	B	A	A	A	A	A	A	A	B	B	A	A	A	A	B	B	B	A	B	B	A	B	A	A	B	B	B	A	B	B	B
827	R	6R	1	123.946	117.805	104.98	U		rpt-505870	A	A	A	A	A	A	A	B	A	B	A	A	A	B	A	A	A	B	B	A	A	A	A	B	B	B	A	B	B	B	B	A	A	B	B	B	A	B	B	B
828	R	7R	1	0	3.179	0	U		rpt-508731	A	A	A	B	A	B	B	A	B	B	A	A	B	A	B	B	A	B	A	A	B	B	A	A	B	B	A	B	A	B	B	A	A	B	A	B	A	A	B	A
830	R	7R	1	1.428	0	0.846	U		rpt-402431	A	A	A	B	A	B	B	A	B	B	A	A	B	A	B	B	A	B	A	A	B	B	A	A	B	B	A	B	A	B	B	A	A	B	A	B	A	A	B	A
831	R	7R	1	3.498	0	1.659	U		rpt-0615	A	A	A	B	A	B	B	A	B	B	A	A	B	A	B	B	A	B	A	A	B	B	A	A	B	B	A	B	A	B	B	A	A	B	A	B	A	A	B	A
832	R	7R	1	5.368	3.179	2.887	U		rpt-399848	A	A	A	B	A	B	B	A	B	B	A	A	B	A	B	B	A	B	A	A	B	B	A	A	B	B	A	B	A	B	B	A	A	B	A	B	A	A	B	A
833	R	7R	1	6.278	4.847	4.106	U		rpt-399845	A	A	A	B	A	B	B	A	B	B	A	A	B	A	B	B	-	B	A	A	B	B	A	-	B	B	A	B	A	B	B	A	A	B	A	B	A	A	B	A
834	R	7R	1	15.913	16.673	15.503	U		rpt-508316	A	B	A	B	A	-	B	A	B	A	A	A	B	A	B	B	A	A	A	A	B	B	A	A	A	B	A	B	A	B	A	A	A	B	A	B	A	A	B	A
835	R	7R	1	17.493	18.563	17.333	U		rpt-399651	A	B	A	B	A	A	B	A	B	A	A	A	B	A	A	B	A	A	A	A	B	B	A	A	A	B	A	B	A	B	A	A	A	B	A	B	A	A	B	A
836	R	7R	1	18.183	19.365	18.146	U		rpt-509033	A	B	A	B	A	A	B	-	B	A	A	A	B	A	A	B	A	A	A	A	B	B	A	A	A	B	A	B	A	B	A	A	A	B	A	B	A	A	B	A
837	R	7R	1	18.872	20.159	18.146	U		rpt-505511	A	B	A	B	A	A	B	A	B	A	A	A	B	A	A	B	A	A	A	A	B	B	A	A	A	B	A	B	A	B	A	A	A	B	A	B	A	A	B	A
844	R	7R	1	23.02	21.746	19.773	U		rpt-506317	A	B	A	B	A	A	B	A	B	A	A	A	B	A	A	B	A	A	A	A	B	B	A	A	A	B	A	B	A	B	A	A	A	B	A	B	A	A	B	A
853	R	7R	1	24.399	23.334	21.399	U		rpt-505580	A	B	A	B	A	A	B	A	B	A	A	A	B	A	A	B	A	A	A	A	B	B	A	A	A	B	A	B	A	B	A	A	A	B	A	B	A	A	B	A
855	R	7R	1	25.986	26.51	22.212	U		rpt-509512	A	B	A	B	A	A	B	A	B	A	A	A	B	A	A	B	A	A	A	A	B	B	A	A	A	B	A	B	A	B	A	A	A	B	A	B	A	A	B	A
857	R	7R	1	27.145	27.36	23.025	U		rpt-507506	A	B	A	B	A	A	B	A	B	A	A	A	B	A	A	B	A	A	A	A	B	B	A	A	A	B	A	B	A	B	A	A	A	B	A	B	A	A	B	A
859	R	7R	1	28.338	25.455	23.839	U		rpt-410875	A	B	A	B	A	A	B	A	B	A	A	A	B	A	A	B	A	A	A	A	B	B	A	A	A	B	A	B	A	B	A	A	A	B	A	B	A	A	B	A
860	R	7R	1	30.623	32.878	26.279	U		rpt-400793	A	B	A	B	A	A	B	A	B	A	A	A	B	A	A	B	A	A	A	A	B	B	A	A	A	B	A	B	A	B	A	A	A	B	A	B	A	A	B	A
861	R	7R	1	30.623	32.878	26.279	U		rpt-410979	A	B	A	B	A	A	B	A	B	A	A	A	B	A	A	B	A	A	A	A	B	B	A	A	A	B	A	B	A	B	A	A	A	B	A	B	A	A	B	A
864	R	7R	1	31.312	34.466	28.72	U		tpt-513145	A	B	A	B	A	A	B	A	B	A	A	A	B	A	A	B	A	A	A	A	B	B	A	A	A	B	A	B	A	B	A	A	A	B	A	B	A	A	B	A
868	R	7R	1	32.002	35.259	28.72	U		rpt-390593	A	B	A	B	A	A	B	A	B	A	A	A	B	A	A	B	A	A	A	A	B	B	A	A	A	B	A	B	A	B	A	A	A	B	A	B	A	A	B	A
871	R	7R	1	32.692	34.823	29.534	U		rpt-507494	A	B	A	B	A	A	B	A	B	A	A	A	B	A	A	B	A	A	A	A	B	B	A	A	A	B	A	B	A	B	A	A	A	B	A	B	A	A	B	A
877	R	7R	1	33.382	39.268	30.347	U		rpt-402021	A	B	A	B	A	A	B	A	B	A	A	A	B	A	A	B	A	A	A	A	B	B	A	A	A	B	A	B	A	B	A	A	A	B	A	B	A	A	B	A
880	R	7R	1	34.761	36.053	31.973	U		rpt-509598	A	B	A	B	A	A	B	A	B	A	A	A	B	-	A	B	A	A	A	A	B	B	A	A	A	B	A	B	A	B	A	A	A	B	A	B	A	A	B	A
884	R	7R	1	35.451	36.053	31.973	U		rpt-506720	A	B	A	B	A	A	B	A	B	A	A	A	B	-	A	B	A	A	A	A	B	B	A	A	A	B	A	B	A	B	A	A	A	B	A	B	A	A	B	A
885	R	7R	1	36.141	38.435	32.786	U		rpt-507004	A	B	A	B	A	A	B	A	B	A	A	A	B	A	A	B	A	A	A	A	B	B	A	A	A	B	A	B	A	B	A	A	A	B	A	B	A	A	B	A
886	R	7R	1	36.83	37.641	32.786	U		rpt-389585	A	B	A	B	A	A	B	A	B	A	A	A	B	A	A	B	A	A	A	A	B	B	A	A	A	B	A	B	A	B	A	A	A	B	A	B	A	A	B	A
888	R	7R	1	40.686	42.85	35.227	U		rpt-400137	A	B	A	B	A	A	B	A	B	A	A	A	B	A	A	B	A	A	A	A	B	B	A	A	B	B	A	B	A	-	A	A	A	B	A	B	A	A	B	A
890	R	7R	1	43.745	47.17	37.668	U		rpt-508154	A	B	A	B	A	A	B	A	B	A	A	A	B	A	A	B	A	A	A	A	B	B	A	A	A	B	A	B	A	B	A	A	A	B	A	B	A	A	B	A
892	R	7R	1	45.995	40.022	39.645	U		rpt-508051	A	B	A	B	A	A	B	A	B	A	A	A	B	A	A	B	A	A	A	A	B	B	A	A	A	B	A	B	A	B	A	A	A	B	A	B	A	A	B	A
893	R	7R	1	51.228	28.098	41.735	U		rpt-401465	A	B	A	B	A	A	B	A	B	A	A	A	B	A	A	B	A	A	A	A	B	B	A	A	A	B	A	B	A	B	A	A	A	B	A	B	A	A	B	A
902	R	7R	1	52.269	40.022	42.549	U		rpt-411133	A	B	A	B	A	A	B	A	B	A	A	A	B	A	A	B	A	A	A	A	B	B	A	A	A	B	A	B	A	B	A	A	A	B	A	B	A	A	B	A
907	R	7R	1	54.809	28.55	44.99	U		rpt-505486	A	B	A	B	A	A	B	A	B	A	A	A	B	A	A	B	A	A	A	A	B	B	A	A	A	B	A	B	A	B	A	A	A	B	A	B	A	A	B	A
908	R	7R	1	54.809	28.891	44.99	U		wpt-345763	A	B	A	B	A	A	B	A	B	A	A	A	B	A	A	B	A	A	A	A	B	B	A	A	A	B	A	B	A	B	A	A	A	B	A	B	A	A	B	A
911	R	7R	1	56.88	28.098	47.43	U	1	rpt-505678	A	B	A	B	A	A	B	A	B	A	A	A	B	A	A	B	A	A	A	A	B	B	A	A	A	B	A	B	A	B	A	A	A	B	A	B	A	A	B	A
917	R	7R	1	57.569	30.487	47.43	U	1	rpt-411330	A	B	A	B	A	A	B	A	B	A	A	A	B	A	A	B	A	A	A	A	B	B	A	A	A	B	A	B	A	B	A	A	A	B	A	B	A	A	B	A
919	R	7R	1	59.639	44.788	49.871	U		rpt-508337	A	B	A	B	A	A	B	A	B	A	A	A	B	A	A	B	A	A	A	A	B	B	A	A	A	B	A	B	A	B	A	A	A	B	A	B	A	A	B	A
923	R	7R	1	62.401	46.376	52.312	U		rpt-506505	A	B	A	B	A	A	B	A	B	A	A	A	B	A	A	B	A	A	A	A	B	B	A	A	A	B	A	B	A	B	A	A	A	B	A	B	A	A	B	A
927	R	7R	1	63.228	47.17	52.312	U	1	rpt-401053	A	B	A	B	A	A	B	A	B	A	A	A	B	A	A	B	A	A	A	A	B	B	A	A	A	B	A	B	A	B	A	A	A	B	A	B	A	A	B	A
930	R	7R	1	66.558	54.653	56.403	U	1	rpt-402139	A	B	A	B	A	A	B	A	B	A	B	A	B	A	A	-	A	A	A	A	B	B	A	A	A	B	A	A	A	B	A	A	A	B	A	B	A	A	B	A
932	R	7R	1	70.726	51.936	60.493	U		rpt-2544	A	B	A	B	A	A	B	A	B	A	B	A	B	A	A	B	A	A	A	A	B	B	A	A	A	B	A	B	A	B	A	A	B	B	A	B	A	A	B	B
934	R	7R	1	74.88	50.348	62.12	U		rpt-399878	A	B	A	B	A	A	B	A	B	A	A	A	B	A	A	B	A	A	A	A	B	B	A	A	A	B	A	B	A	B	A	A	B	B	A	B	-	A	B	A
938	R	7R	1	79.604	62.057	67.013	U		rpt-411498	A	B	A	B	A	A	B	A	B	A	B	A	B	A	A	A	A	A	A	A	B	B	A	A	A	B	A	B	A	B	A	A	B	A	A	B	A	A	B	B
939	R	7R	1	84.245	59.149	71.907	U		rpt-509288	A	B	A	B	A	A	B	A	B	A	B	A	B	A	A	A	A	A	A	A	B	B	A	A	A	B	A	A	A	B	A	B	A	-	A	B	A	A	B	B
940	R	7R	1	88.115	70.338	75.164	U		rpt-505307	A	B	B	B	A	A	B	A	B	A	B	A	B	A	A	A	A	A	A	A	B	B	A	A	A	B	A	A	A	B	A	B	A	A	A	B	A	A	B	B
942	R	7R	1	88.936	70.338	75.977	U		rpt-507265	A	B	B	B	A	A	B	A	B	A	B	A	B	A	A	A	A	A	A	A	B	B	A	A	A	B	A	A	A	B	A	B	A	A	A	B	A	A	B	B
943	R	7R	1	92.272	68.75	79.233	U		rpt-505399	A	B	B	B	A	A	B	A	B	A	B	A	B	A	A	A	A	A	A	A	B	B	A	A	A	B	A	B	A	B	A	B	B	A	A	B	A	A	B	B
950	R	7R	1	95.116	67.154	80.893	U		rpt-507165	A	B	B	B	A	A	B	A	B	A	B	A	B	A	A	A	A	A	A	A	B	B	A	A	A	B	A	B	A	B	A	B	B	A	A	B	A	A	B	B
3	A	1A	1	4.745	5.418	3.551	R		wpt-5876
8	A	1A	1	49.228	47.086	43.687	R		wpt-8347
9	A	1A	1	49.228	47.086	43.687	R		wpt-7030
15	A	1A	1	115.638	112.052	110.852	R		wpt-6853
20	A	2A	1	12.131	10.627	9.191	R		wpt-6775
23	A	2A	2	0	0	0	R		wpt-4197
24	A	2A	2	0	0	0	R		wpt-5647
25	A	2A	2	0	0	0	R		wpt-6245
28	A	2A	2	24.1	23.974	25.672	R		wpt-7626
29	A	2A	2	24.1	23.974	25.672	R		wpt-5839
32	A	2A	2	44.406	40.426	45.176	R		wpt-6711
38	A	2A	2	67.462	65.275	67.363	R		wpt-3114
40	A	2A	2	73.309	68.597	70.824	R		wpt-1751
42	A	3A	1	0	0	0	R		wpt-2748
43	A	3A	1	0	0	0	R		wpt-7341
45	A	3A	1	11.11	9.428	8.646	R		wpt-1353
47	A	3A	1	18.15	15.787	15.27	R		wpt-2938
55	A	3A	2	11.363	8.766	9.079	R		wpt-3978
57	A	3A	2	15.157	12.775	13.489	R		wpt-8146
65	A	4A	1	51.147	55.642	46.743	R		wpt-9860
67	A	4A	1	63.137	65.061	56.871	R		wpt-7280
69	A	4A	1	73.223	75.969	66.72	R		rpt-399275
70	A	4A	1	73.223	75.969	66.72	R		rpt-0238
72	A	4A	1	75.542	78.71	69.503	R		wpt-8967
74	A	4A	1	76.922	80.313	71.13	R		wpt-4424
75	A	4A	1	76.922	80.313	71.13	R		wpt-1155
76	A	4A	1	76.922	80.313	71.13	R		wpt-3491
77	A	4A	1	76.922	80.313	71.13	R		wpt-9641
78	A	4A	1	76.922	80.313	71.13	R		wpt-9418
82	A	4A	1	80.247	82.719	73.585	R		tpt-513085
83	A	4A	1	80.247	82.719	73.585	R		tpt-513892
84	A	4A	1	80.247	82.719	73.585	R		wpt-1007
85	A	4A	1	80.247	82.719	73.585	R		wpt-3402
87	A	4A	1	81.074	83.528	74.398	R		wpt-9305
88	A	4A	1	81.074	83.528	74.398	R		wpt-4680
89	A	4A	1	81.074	83.528	74.398	R		wpt-6757
95	A	5A	1	38.252	3.41	3.436	R		wpt-2329
96	A	5A	1	59.004	3.41	3.436	R		wpt-6825
97	A	5A	1	59.004	3.41	3.436	R		wpt-4248
106	A	6A	1	2.105	1.628	1.692	R		wpt-1742
111	A	6A	1	34.016	34.435	35.801	R		tpt-512889
112	A	6A	1	34.016	34.435	35.801	R		wpt-0259
116	A	6A	1	40.317	38.405	42.339	R		wpt-8833
118	A	6A	1	42.422	40.025	44.853	R		wpt-2563
120	A	7A	1	0	0	0	R		wpt-0008
122	A	7A	1	5.686	6.602	3.346	R		wpt-5590
124	A	7A	1	11.003	9.366	5.796	R		wpt-5257
129	A	7A	1	26.605	24.201	18.888	R		tpt-513491
132	A	7A	1	31.513	29.086	24.634	R		wpt-4835
145	B	1B	1	7.078	5.073	5.962	R		wpt-7422
146	B	1B	1	7.078	5.073	5.962	R		wpt-9490
147	B	1B	1	7.078	5.073	5.962	R		wpt-7094
149	B	1B	1	12.345	9.497	9.578	R		tpt-5080
150	B	1B	1	12.345	9.497	9.578	R		wpt-6608
151	B	1B	1	12.345	9.497	9.578	R		wpt-4786
152	B	1B	1	12.345	9.497	9.578	R		wpt-2988
153	B	1B	1	12.345	9.497	9.578	R		tpt-1772
154	B	1B	1	12.345	9.497	9.578	R		wpt-8949
155	B	1B	1	12.345	9.497	9.578	R		wpt-1912
156	B	1B	1	12.345	9.497	9.578	R		wpt-3411
157	B	1B	1	12.345	9.497	9.578	R		wpt-7138
158	B	1B	1	12.345	9.497	9.578	R		wpt-3172
159	B	1B	1	12.345	9.497	9.578	R		wpt-2395
162	B	1B	1	30.048	26.56	26.664	R		wpt-2575
163	B	1B	1	30.048	26.56	26.664	R		wpt-7593
167	B	1B	1	44.27	37.416	35.722	R		wpt-5347
168	B	1B	1	44.27	37.416	35.722	R		wpt-3176
169	B	1B	1	44.27	37.416	35.722	R		wpt-4366
171	B	1B	1	53.59	47.066	45.613	R		wpt-6012
174	B	1B	1	62.616	51.045	50.512	R		wpt-2251
176	B	1B	1	66.076	53.428	53.777	R		wpt-6287
177	B	1B	1	66.076	53.428	53.777	R		wpt-9508
178	B	1B	1	66.076	53.428	53.777	R		wpt-7997
179	B	1B	1	66.076	53.428	53.777	R		tpt-513750
181	B	1B	1	66.766	54.221	53.777	R		wpt-0441
191	B	1B	1	118.306	105.331	102.606	R		wpt-1770
192	B	1B	1	118.306	105.331	102.606	R		wpt-4651
196	B	2B	1	1.531	0.841	1.757	R		wpt-5934
197	B	2B	1	1.531	0.841	1.757	R		wpt-3592
198	B	2B	1	1.531	0.841	1.757	R		wpt-6970
199	B	2B	1	1.531	0.841	1.757	R		wpt-8788
201	B	2B	1	2.221	0.841	1.757	R		wpt-6575
202	B	2B	1	2.221	0.841	1.757	R		wpt-8263
205	B	2B	1	3.6	1.635	1.757	R		wpt-8424
206	B	2B	1	3.6	1.635	1.757	R		wpt-7312
207	B	2B	1	3.6	1.635	1.757	R		wpt-3459
208	B	2B	1	3.6	1.635	1.757	R		wpt-7811
211	B	2B	1	16.688	14.988	14.88	R		wpt-6311
215	B	2B	1	47.03	47.474	46.036	R		wpt-5672
216	B	2B	1	47.03	47.474	46.036	R		wpt-5556
218	B	2B	1	47.72	47.474	46.036	R		wpt-4125
220	B	2B	1	50.032	50.987	50.405	R		wpt-6477
221	B	2B	1	50.032	50.987	50.405	R		wpt-6174
222	B	2B	1	50.032	50.987	50.405	R		wpt-2117
224	B	2B	1	54.909	56.59	56.236	R		wpt-4166
226	B	2B	1	62.851	64.977	65.008	R		wpt-9350
228	B	2B	1	65.108	67.487	67.449	R		wpt-1068
242	B	3B	1	30.63	27.545	34.603	R		wpt-9432
246	B	3B	1	34.307	29.291	36.311	R		wpt-9310
247	B	3B	1	34.307	29.291	36.311	R		wpt-7229
249	B	3B	1	36.564	31.038	38.768	R		wpt-5467
251	B	3B	1	43.371	37.284	45.359	R		wpt-1171
254	B	3B	1	69.607	65.342	76.269	R		wpt-3480
256	B	3B	1	70.345	66.216	76.269	R		wpt-3342
258	B	3B	1	74.07	70.488	80.343	R		wpt-9488
259	B	3B	1	74.07	70.488	80.343	R		wpt-7514
262	B	3B	1	83.449	77.309	84.41	R		wpt-4576
263	B	3B	1	83.449	77.309	84.41	R		wpt-7956
265	B	3B	1	84.139	78.905	84.41	R		wpt-8983
266	B	3B	1	84.139	78.905	84.41	R		wpt-7627
268	B	3B	1	84.828	78.905	84.41	R		wpt-1822
269	B	3B	1	84.828	78.905	84.41	R		wpt-7266
270	B	3B	1	84.828	78.905	84.41	R		wpt-0365
271	B	3B	1	84.828	78.905	84.41	R		wpt-4370
272	B	3B	1	84.828	78.905	84.41	R		wpt-0280
273	B	3B	1	84.828	78.905	84.41	R		wpt-5825
274	B	3B	1	84.828	78.905	84.41	R		wpt-0405
293	B	5B	1	74.195	71.306	65.583	R		wpt-9205
298	B	5B	1	93.013	84.623	81.439	R		wpt-3213
299	B	5B	1	93.013	84.623	81.439	R		wpt-9504
302	B	6B	1	0	0	0	R		wpt-1558
312	B	6B	1	72.427	70.739	72.765	R		tpt-514308
313	B	6B	1	72.427	70.739	72.765	R		tpt-513002
319	B	7B	1	0	0	0	R		wpt-6372
321	B	7B	1	9.399	10.875	9.545	R		wpt-3408
322	B	7B	1	9.399	10.875	9.545	R		wpt-8981
327	B	7B	1	35.849	38.172	37.88	R		wpt-2668
328	B	7B	1	35.849	38.172	37.88	R		tpt-7362
329	B	7B	1	35.849	38.172	37.88	R		wpt-7351
330	B	7B	1	35.849	38.172	37.88	R		wpt-4010
331	B	7B	1	35.849	38.172	37.88	R		wpt-4298
333	B	7B	1	73.374	71.985	73.945	R		wpt-4038
334	B	7B	1	73.374	71.985	73.945	R		wpt-5585
337	B	7B	1	77.875	69.548	76.979	R		wpt-9342
339	B	7B	1	82.391	74.368	78.02	R		wpt-1075
340	B	7B	1	82.391	74.368	78.02	R		wpt-7413
342	B	7B	1	83.081	75.162	78.833	R		wpt-5228
345	B	7B	1	92.706	89.023	89.376	R		wpt-6320
347	B	7B	1	93.519	87.118	91.997	R		wpt-0547
349	B	7B	1	94.209	87.118	91.997	R		wpt-9992
351	B	7B	1	94.947	85.093	94.438	R		wpt-3785
355	B	7B	1	105.734	92.25	100.278	R		rpt-401867
356	B	7B	1	105.734	92.25	100.278	R		rpt-399245
357	B	7B	1	105.734	92.25	100.278	R		rpt-400060
359	R	1R	1	0	0	0	R		rpt-400263
360	R	1R	1	0	0	0	R		rpt-399487
361	R	1R	1	0	0	0	R		rpt-400456
362	R	1R	1	0	0	0	R		rpt-505906
369	R	1R	1	13.178	13.552	13.896	R		rpt-402007
370	R	1R	1	13.178	13.552	13.896	R		rpt-506340
371	R	1R	1	13.178	13.552	13.896	R		rpt-507719
373	R	1R	1	14.558	15.14	15.523	R		rpt-506299
374	R	1R	1	14.558	15.14	15.523	R		rpt-400290
375	R	1R	1	14.558	15.14	15.523	R		rpt-507452
376	R	1R	1	14.558	15.14	15.523	R		rpt-507311
380	R	1R	1	21.482	21.507	22.038	R		tpt-513783
386	R	1R	1	30.48	32.631	28.561	R		rpt-505614
387	R	1R	1	30.48	32.631	28.561	R		tpt-513067
388	R	1R	1	30.48	32.631	28.561	R		rpt-506666
389	R	1R	1	30.48	32.631	28.561	R		rpt-401246
390	R	1R	1	30.48	32.631	28.561	R		rpt-390654
392	R	1R	1	33.941	28.662	31.818	R		rpt-390177
394	R	1R	1	34.63	28.662	31.818	R		rpt-4471
396	R	1R	1	35.32	29.456	32.631	R		rpt-399580
397	R	1R	1	35.32	29.456	32.631	R		rpt-401335
399	R	1R	1	36.01	30.249	32.631	R		rpt-509453
400	R	1R	1	36.01	30.249	32.631	R		rpt-506349
401	R	1R	1	36.01	30.249	32.631	R		rpt-505761
402	R	1R	1	36.01	30.249	32.631	R		rpt-410937
403	R	1R	1	36.01	30.249	32.631	R		rpt-507554
404	R	1R	1	36.01	30.249	32.631	R		rpt-509060
405	R	1R	1	36.01	30.249	32.631	R		rpt-507209
406	R	1R	1	36.01	30.249	32.631	R		rpt-507504
408	R	1R	1	38.771	27.074	33.444	R		rpt-5341
410	R	1R	1	40.675	36.044	35.071	R		rpt-389501
412	R	1R	1	41.531	35.012	35.884	R		rpt-399789
413	R	1R	1	41.531	35.012	35.884	R		rpt-401410
414	R	1R	1	41.531	35.012	35.884	R		rpt-507636
415	R	1R	1	41.531	35.012	35.884	R		rpt-411519
416	R	1R	1	41.531	35.012	35.884	R		rpt-400883
418	R	1R	1	42.22	34.219	35.884	R		rpt-401574
419	R	1R	1	42.22	34.219	35.884	R		rpt-508306
420	R	1R	1	42.22	34.219	35.884	R		rpt-2542
421	R	1R	1	42.22	34.219	35.884	R		rpt-399769
422	R	1R	1	42.22	34.219	35.884	R		rpt-505185
426	R	1R	1	48.682	45.051	43.214	R		rpt-509161
427	R	1R	1	48.682	45.051	43.214	R		rpt-390497
428	R	1R	1	48.682	45.051	43.214	R		rpt-401610
429	R	1R	1	48.682	45.051	43.214	R		rpt-3933
431	R	1R	1	50.518	46.202	45.663	R		rpt-507059
433	R	1R	1	52.588	47.798	47.314	R		rpt-390364
434	R	1R	1	52.588	47.798	47.314	R		rpt-508520
436	R	1R	1	53.277	48.591	48.128	R		rpt-399684
438	R	1R	1	58.058	53.368	53.103	R		tpt-7959
440	R	1R	1	67.342	63.034	62.952	R		rpt-505193
441	R	1R	1	67.342	63.034	62.952	R		rpt-401248
443	R	1R	1	90.962	85.932	85.406	R		rpt-509367
444	R	1R	1	90.962	85.932	85.406	R		rpt-506550
446	R	1R	1	94.534	87.44	86.479	R		tpt-512901
448	R	1R	1	99.662	93.542	91.242	R		rpt-400053
449	R	2R	1	0	0	0	R		rpt-505372
452	R	2R	1	21.894	24.516	23.266	R		rpt-506697
456	R	2R	1	33.172	33.497	29.074	R		rpt-506794
457	R	2R	1	33.172	33.497	29.074	R		rpt-398737
459	R	2R	1	42.229	43.123	35.623	R		rpt-507787
460	R	2R	1	42.229	43.123	35.623	R		rpt-389754
462	R	2R	1	43.201	42.17	35.623	R		rpt-401388
463	R	2R	1	43.201	42.17	35.623	R		rpt-508567
464	R	2R	1	43.201	42.17	35.623	R		rpt-509208
466	R	2R	1	49.84	48.585	38.88	R		rpt-411160
468	R	2R	1	50.695	49.712	39.693	R		tpt-513946
469	R	2R	1	50.695	49.712	39.693	R		wpt-6576
471	R	2R	1	52.33	51.324	40.506	R		rpt-507568
473	R	2R	1	53.255	47.323	41.319	R		rpt-0709
474	R	2R	1	53.255	47.323	41.319	R		rpt-507323
476	R	2R	1	56.819	56.825	42.946	R		rpt-506196
477	R	2R	1	56.819	56.825	42.946	R		tpt-513861
479	R	2R	1	57.626	55.841	43.759	R		rpt-8307
481	R	2R	1	59.006	52.666	43.759	R		rpt-390663
482	R	2R	1	59.006	52.666	43.759	R		rpt-410800
483	R	2R	1	59.006	52.666	43.759	R		rpt-410940
484	R	2R	1	59.006	52.666	43.759	R		rpt-402236
486	R	2R	1	59.751	53.435	43.759	R		rpt-402364
488	R	2R	1	60.385	54.253	43.759	R		rpt-509132
490	R	2R	1	61.675	59.646	44.572	R		rpt-506685
491	R	2R	1	61.675	59.646	44.572	R		rpt-507446
493	R	2R	1	63.158	60.606	45.385	R		rpt-507837
496	R	2R	1	70.073	66.168	50.268	R		rpt-508204
497	R	2R	1	70.073	66.168	50.268	R		rpt-390017
500	R	2R	1	75.7	71.507	55.085	R		rpt-507371
501	R	2R	1	75.7	71.507	55.085	R		rpt-411470
502	R	2R	1	75.7	71.507	55.085	R		rpt-9914
504	R	2R	1	87.428	81.933	67.367	R		rpt-402372
505	R	2R	1	87.428	81.933	67.367	R		rpt-399607
506	R	2R	1	87.428	81.933	67.367	R		rpt-399876
511	R	2R	1	109.562	102.67	87.844	R		rpt-508811
515	R	2R	1	121.218	112.705	99.751	R		rpt-390669
516	R	2R	1	121.218	112.705	99.751	R		rpt-506180
517	R	2R	1	121.218	112.705	99.751	R		tpt-6105
518	R	2R	1	121.218	112.705	99.751	R		rpt-505691
523	R	3R	1	3.025	3.53	3.404	R		rpt-389640
524	R	3R	1	3.025	3.53	3.404	R		rpt-507764
527	R	3R	1	9.422	10.085	9.202	R		rpt-390694
528	R	3R	1	9.422	10.085	9.202	R		rpt-508643
530	R	3R	1	15.753	17.504	16.149	R		rpt-401352
532	R	3R	1	20.421	21.17	21.412	R		rpt-390397
533	R	3R	1	20.421	21.17	21.412	R		tpt-2425
535	R	3R	1	21.111	21.963	21.412	R		rpt-7608
536	R	3R	1	21.111	21.963	21.412	R		rpt-389254
537	R	3R	1	21.111	21.963	21.412	R		rpt-402648
539	R	3R	1	22.104	23.098	22.225	R		rpt-505287
542	R	3R	1	23.87	25.138	23.038	R		rpt-398622
544	R	3R	1	25.843	27.108	24.665	R		rpt-508687
545	R	3R	1	25.843	27.108	24.665	R		rpt-508536
547	R	3R	1	28.1	29.005	26.381	R		rpt-400780
549	R	3R	1	30.08	31.492	27.918	R		rpt-399990
550	R	3R	1	30.08	31.492	27.918	R		rpt-390174
551	R	3R	1	30.77	31.492	27.918	R		rpt-401296
554	R	3R	1	33.483	33.644	31.172	R		tpt-3022
555	R	3R	1	33.483	33.644	31.172	R		rpt-507575
557	R	3R	1	36.099	36.854	33.613	R		rpt-411009
559	R	3R	1	37.879	38.657	33.613	R		rpt-509159
561	R	3R	1	39.846	40.698	34.426	R		rpt-507897
562	R	3R	1	39.846	40.698	34.426	R		rpt-401954
564	R	3R	1	41.826	42.627	35.239	R		rpt-507149
565	R	3R	1	41.826	42.627	35.239	R		rpt-508234
568	R	3R	1	43.764	44.889	36.866	R		rpt-8294
570	R	3R	1	45.289	46.438	38.492	R		rpt-4257
572	R	3R	1	47.788	48.725	39.305	R		rpt-507484
574	R	3R	1	49.43	50.583	40.118	R		rpt-506967
576	R	3R	1	50.119	51.377	40.118	R		rpt-508001
577	R	3R	1	50.119	51.377	40.118	R		rpt-506911
578	R	3R	1	50.119	51.377	40.118	R		rpt-389708
579	R	3R	1	50.119	51.377	40.118	R		rpt-508819
580	R	3R	1	50.119	51.377	40.118	R		rpt-508194
581	R	3R	1	50.119	51.377	40.118	R		rpt-506905
582	R	3R	1	50.119	51.377	40.118	R		rpt-507278
583	R	3R	1	50.119	51.377	40.118	R		rpt-402134
584	R	3R	1	50.119	51.377	40.118	R		rpt-509148
585	R	3R	1	50.119	51.377	40.118	R		rpt-507801
586	R	3R	1	50.119	51.377	40.118	R		rpt-509647
587	R	3R	1	50.119	51.377	40.118	R		rpt-506455
588	R	3R	1	50.119	51.377	40.118	R		rpt-389454
589	R	3R	1	50.119	51.377	40.118	R		rpt-411243
590	R	3R	1	50.119	51.377	40.118	R		rpt-508764
591	R	3R	1	50.119	51.377	40.118	R		rpt-401414
592	R	3R	1	50.119	51.377	40.118	R		rpt-389573
593	R	3R	1	50.119	51.377	40.118	R		rpt-411391
594	R	3R	1	50.119	51.377	40.118	R		rpt-508765
595	R	3R	1	50.119	51.377	40.118	R		rpt-507055
596	R	3R	1	50.119	51.377	40.118	R		rpt-398744
597	R	3R	1	50.119	51.377	40.118	R		rpt-399942
599	R	3R	1	50.809	52.17	40.932	R		rpt-507497
601	R	3R	1	52.189	52.964	42.558	R		rpt-507058
603	R	3R	1	54.95	55.347	44.999	R		rpt-5688
604	R	3R	1	54.95	55.347	44.999	R		rpt-389313
605	R	3R	1	54.95	55.347	44.999	R		rpt-506740
609	R	4R	1	0	0	0	R		rpt-2245
613	R	4R	1	19.835	19.71	16.742	R		rpt-507139
614	R	4R	1	19.835	19.71	16.742	R		rpt-509402
615	R	4R	1	19.835	19.71	16.742	R		rpt-410932
617	R	4R	1	20.573	19.71	16.742	R		rpt-508114
619	R	4R	1	21.422	21.298	20.816	R		rpt-389383
622	R	4R	1	26.129	23.681	25.71	R		rpt-390504
623	R	4R	1	26.129	23.681	25.71	R		rpt-505329
625	R	4R	1	29.59	25.269	27.336	R		rpt-508284
626	R	4R	1	29.59	25.269	27.336	R		tpt-4626
628	R	4R	1	30.486	26.308	28.157	R		rpt-507076
630	R	4R	1	35.629	31.445	32.854	R		rpt-506124
632	R	4R	1	37.657	33.78	34.684	R		rpt-401957
634	R	4R	1	38.616	34.844	35.497	R		rpt-402563
635	R	4R	1	38.616	34.844	35.497	R		rpt-401010
637	R	4R	1	44.855	41.284	42.884	R		rpt-400270
638	R	4R	1	44.855	41.284	42.884	R		rpt-390125
640	R	4R	1	45.614	42.086	43.811	R		rpt-401376
644	R	4R	1	56.708	50.946	52.755	R		rpt-508659
645	R	4R	1	56.708	50.946	52.755	R		rpt-400440
650	R	4R	1	107.837	100.91	106.511	R		rpt-507289
651	R	4R	1	107.837	100.91	106.511	R		rpt-401280
654	R	4R	1	115.238	107.307	112.21	R		rpt-508573
655	R	4R	1	115.238	107.307	112.21	R		rpt-390129
656	R	4R	1	115.238	107.307	112.21	R		rpt-402637
658	R	4R	1	116.418	108.108	113.023	R		rpt-399659
659	R	4R	1	116.418	108.108	113.023	R		rpt-401524
664	R	4R	1	127.522	114.748	119.532	R		rpt-402679
665	R	4R	1	127.522	114.748	119.532	R		rpt-399682
667	R	4R	1	133.327	121.754	125.429	R		rpt-506963
668	R	4R	1	133.327	121.754	125.429	R		rpt-411089
672	R	5R	2	11.237	12.078	11.509	R		rpt-505446
674	R	5R	2	13.687	14.835	13.136	R		rpt-505436
676	R	5R	2	15.246	16.725	13.949	R		rpt-410905
678	R	5R	2	15.936	16.725	13.949	R		rpt-401561
681	R	5R	2	22.854	23.897	20.469	R		rpt-509042
684	R	5R	2	30.86	32.688	27.013	R		rpt-506383
685	R	5R	2	30.86	32.688	27.013	R		rpt-8043
687	R	5R	2	31.598	32.688	27.013	R		rpt-402070
688	R	5R	2	31.598	32.688	27.013	R		rpt-402416
691	R	5R	2	34.641	35.069	31.895	R		rpt-401976
692	R	5R	2	34.641	35.069	31.895	R		rpt-402458
694	R	5R	2	35.331	35.863	32.708	R		rpt-399371
695	R	5R	2	35.331	35.863	32.708	R		rpt-505265
696	R	5R	2	35.331	35.863	32.708	R		rpt-5191
698	R	5R	2	36.021	35.863	32.708	R		rpt-507359
699	R	5R	2	36.021	35.863	32.708	R		rpt-400345
700	R	5R	2	36.021	35.863	32.708	R		rpt-6223
703	R	5R	2	40.894	40.663	36.776	R		rpt-390157
704	R	5R	2	40.894	40.663	36.776	R		rpt-508518
705	R	5R	2	40.894	40.663	36.776	R		rpt-389838
707	R	5R	2	42.432	42.497	37.752	R		rpt-509031
709	R	5R	2	48.014	46.474	40.845	R		rpt-2311
711	R	5R	2	57.049	56.165	49.182	R		rpt-505276
712	R	5R	2	57.049	56.165	49.182	R		rpt-401074
714	R	5R	1	0	0	0	R		rpt-401339
715	R	5R	1	0	0	0	R		rpt-509444
717	R	5R	1	0.841	1.039	1.163	R		rpt-401163
718	R	5R	1	0.841	1.039	1.163	R		rpt-507624
719	R	5R	1	0.841	1.039	1.163	R		rpt-402265
720	R	5R	1	0.841	1.039	1.163	R		rpt-508418
723	R	5R	1	9.338	8.841	8.167	R		rpt-402367
724	R	5R	1	9.338	8.841	8.167	R		rpt-508041
725	R	5R	1	9.338	8.841	8.167	R		rpt-509673
727	R	5R	1	14.41	13.283	12.798	R		rpt-401454
730	R	5R	1	15.866	15.102	14.693	R		rpt-402245
731	R	5R	1	15.866	15.102	14.693	R		rpt-508902
732	R	5R	1	15.866	15.102	14.693	R		rpt-506001
733	R	5R	1	15.866	15.102	14.693	R		tpt-512902
735	R	5R	1	16.638	16.007	14.693	R		tpt-513842
738	R	5R	1	25.523	23.173	24.388	R		rpt-410845
745	R	5R	1	52.246	49.221	52.226	R		rpt-402674
747	R	5R	1	64.969	68.712	65.166	R		rpt-399984
748	R	5R	1	64.969	68.712	65.166	R		rpt-506433
750	R	5R	1	75.307	59.424	74.383	R		tpt-514014
754	R	6R	1	5.317	5.755	4.033	R		rpt-401420
758	R	6R	1	19.474	19.183	18.09	R		rpt-390046
760	R	6R	1	21.973	21.216	19.716	R		rpt-508866
765	R	6R	1	29.66	29.88	26.843	R		rpt-402337
767	R	6R	1	31.634	30.777	27.852	R		tpt-3519
770	R	6R	1	32.62	30.476	28.152	R		rpt-399693
772	R	6R	1	33.013	31.571	28.665	R		rpt-400990
773	R	6R	1	33.013	31.571	28.665	R		rpt-402205
774	R	6R	1	33.013	31.571	28.665	R		rpt-399917
775	R	6R	1	33.013	31.571	28.665	R		rpt-402089
777	R	6R	1	34.807	33.954	30.291	R		rpt-411266
778	R	6R	1	34.807	33.954	30.291	R		rpt-411236
779	R	6R	1	34.807	33.954	30.291	R		rpt-505829
780	R	6R	1	34.807	33.954	30.291	R		rpt-506637
783	R	6R	1	38.554	36.344	31.934	R		rpt-508379
789	R	6R	1	61.808	58.239	51.675	R		rpt-399399
790	R	6R	1	61.808	58.239	51.675	R		rpt-390525
794	R	6R	1	68.186	64.8	58.226	R		rpt-399777
795	R	6R	1	68.186	64.8	58.226	R		rpt-8205
798	R	6R	1	76.974	73.292	66.319	R		rpt-509333
801	R	6R	1	91.299	86.36	77.728	R		rpt-508462
802	R	6R	1	91.299	86.36	77.728	R		rpt-5060
804	R	6R	1	97.321	93.649	84.534	R		rpt-505559
805	R	6R	1	97.321	93.649	84.534	R		rpt-509724
806	R	6R	1	97.321	93.649	84.534	R		rpt-506495
808	R	6R	1	98.011	93.649	84.534	R		rpt-389991
810	R	6R	1	99.066	95.984	84.534	R		rpt-509045
811	R	6R	1	99.066	95.984	84.534	R		rpt-400789
812	R	6R	1	99.066	95.984	84.534	R		rpt-390252
816	R	6R	1	103.717	101.027	88.602	R		rpt-506039
818	R	6R	1	108.128	103.195	91.042	R		tpt-4669
821	R	6R	1	111.873	106.39	95.117	R		rpt-389498
822	R	6R	1	111.873	106.39	95.117	R		rpt-506473
823	R	6R	1	111.873	106.39	95.117	R		rpt-411518
829	R	7R	1	0	3.179	0	R		rpt-509641
838	R	7R	1	18.872	20.159	18.146	R		rpt-389395
839	R	7R	1	18.872	20.159	18.146	R		rpt-507319
840	R	7R	1	18.872	20.159	18.146	R		tpt-513136
841	R	7R	1	18.872	20.159	18.146	R		rpt-509596
842	R	7R	1	18.872	20.159	18.146	R		tpt-513786
843	R	7R	1	18.872	20.159	18.146	R		rpt-507762
845	R	7R	1	23.02	21.746	19.773	R		rpt-509357
846	R	7R	1	23.02	21.746	19.773	R		rpt-401366
847	R	7R	1	23.02	21.746	19.773	R		tpt-514019
848	R	7R	1	23.02	21.746	19.773	R		rpt-508669
849	R	7R	1	23.02	21.746	19.773	R		tpt-5015
850	R	7R	1	23.02	21.746	19.773	R		rpt-509359
851	R	7R	1	23.02	21.746	19.773	R		rpt-508078
852	R	7R	1	23.02	21.746	19.773	R		rpt-505798
854	R	7R	1	24.399	23.334	21.399	R		rpt-7557
856	R	7R	1	25.986	26.51	22.212	R		rpt-506023
858	R	7R	1	27.145	27.36	23.025	R		rpt-390687
862	R	7R	1	30.623	32.878	26.279	R		rpt-410884
863	R	7R	1	30.623	32.878	26.279	R		rpt-399775
865	R	7R	1	31.312	34.466	28.72	R		rpt-1961
866	R	7R	1	31.312	34.466	28.72	R		rpt-398474
867	R	7R	1	31.312	34.466	28.72	R		rpt-401026
869	R	7R	1	32.002	35.259	28.72	R		rpt-401828
870	R	7R	1	32.002	35.259	28.72	R		rpt-400849
872	R	7R	1	32.692	34.823	29.534	R		rpt-506060
873	R	7R	1	32.692	34.823	29.534	R		rpt-505458
874	R	7R	1	32.692	34.823	29.534	R		rpt-400580
875	R	7R	1	32.692	34.823	29.534	R		rpt-411254
876	R	7R	1	32.692	34.823	29.534	R		rpt-507140
878	R	7R	1	33.382	39.268	30.347	R		rpt-505931
879	R	7R	1	33.382	39.268	30.347	R		rpt-390451
881	R	7R	1	34.761	36.053	31.973	R		rpt-509722
882	R	7R	1	34.761	36.053	31.973	R		rpt-508061
883	R	7R	1	34.761	36.053	31.973	R		rpt-507610
887	R	7R	1	36.83	37.641	32.786	R		rpt-509227
889	R	7R	1	40.686	42.85	35.227	R		rpt-505934
891	R	7R	1	43.745	47.17	37.668	R		rpt-507302
894	R	7R	1	51.228	28.098	41.735	R		rpt-401220
895	R	7R	1	51.228	28.098	41.735	R		rpt-508656
896	R	7R	1	51.228	28.098	41.735	R		rpt-400878
897	R	7R	1	51.228	28.098	41.735	R		rpt-401882
898	R	7R	1	51.228	28.098	41.735	R		rpt-507890
899	R	7R	1	51.228	28.098	41.735	R		rpt-411491
900	R	7R	1	51.228	28.098	41.735	R		rpt-508594
901	R	7R	1	51.228	28.098	41.735	R		rpt-402256
903	R	7R	1	52.269	40.022	42.549	R		rpt-509490
904	R	7R	1	52.269	40.022	42.549	R		rpt-401949
905	R	7R	1	52.269	40.022	42.549	R		rpt-505201
906	R	7R	1	52.269	40.022	42.549	R		rpt-402315
909	R	7R	1	54.809	28.891	44.99	R		rpt-390556
910	R	7R	1	54.809	28.891	44.99	R		rpt-399361
912	R	7R	1	56.88	28.098	47.43	R		rpt-410867
913	R	7R	1	56.88	28.098	47.43	R		rpt-509140
914	R	7R	1	56.88	28.098	47.43	R		rpt-506949
915	R	7R	1	56.88	28.098	47.43	R		rpt-508666
916	R	7R	1	56.88	28.098	47.43	R		rpt-505397
918	R	7R	1	57.569	30.487	47.43	R		rpt-505811
920	R	7R	1	59.639	44.788	49.871	R		rpt-505722
921	R	7R	1	59.639	44.788	49.871	R		rpt-506507
922	R	7R	1	59.639	44.788	49.871	R		rpt-390741
924	R	7R	1	62.401	46.376	52.312	R		rpt-508997
925	R	7R	1	62.401	46.376	52.312	R		tpt-3792
926	R	7R	1	62.401	46.376	52.312	R		rpt-390520
928	R	7R	1	63.228	47.17	52.312	R		rpt-400732
929	R	7R	1	63.228	47.17	52.312	R		rpt-506024
931	R	7R	1	66.558	54.653	56.403	R		rpt-390784
933	R	7R	1	70.726	51.936	60.493	R		rpt-399937
935	R	7R	1	74.88	50.348	62.12	R		rpt-398668
936	R	7R	1	74.88	50.348	62.12	R		rpt-505512
937	R	7R	1	74.88	50.348	62.12	R		rpt-389678
941	R	7R	1	88.115	70.338	75.164	R		rpt-509068
944	R	7R	1	92.272	68.75	79.233	R		rpt-398553
945	R	7R	1	92.272	68.75	79.233	R		rpt-398524
946	R	7R	1	92.272	68.75	79.233	R		rpt-508338
947	R	7R	1	92.272	68.75	79.233	R		rpt-401263
948	R	7R	1	92.272	68.75	79.233	R		rpt-505932
949	R	7R	1	92.272	68.75	79.233	R		rpt-402105
951	R	7R	1	95.116	67.154	80.893	R		rpt-508395
[truncated: 98 more columns]

## Sheet: Online resource 5
Table S5. Segregations of unique (U) markers and loci order including positions of redundant (R) markers on genetic map of KRCT. Data on segregation distortion from expected Mendelian ratio are given (significance levels: 1:0.05 2:0.01 3:0.005 4:0.001 5:0.0005 6:0.0001). The last 6 lines in the set were not reproduced.									4.83043
									% missing	1.01626	1.01626	1.21951	1.62602	1.62602	1.62602	1.82927	1.82927	2.84553	3.04878	3.25203	3.25203	3.25203	3.45528	3.65854	3.65854	3.86179	3.86179	3.86179	4.06504	4.06504	4.26829	4.26829	4.26829	4.47154	4.47154	4.47154	4.6748	4.6748	4.6748	4.6748	4.6748	4.6748	4.6748	4.6748	4.87805	4.87805	5.0813	5.28455	5.28455
									translocation																	RM1B								1R			1R	RM1B							1R		1R	RM1B
LP	Genome	Chromosome	Group	cM (Kosambi, N=175)	cM (Kosambi, N=169)	cM (Kosambi, N=126, missing <10%)	[U/R]	Signif.	MarkerName	KRCT_1224	KRCT_1225	KRCT_1287	KRCT_1219	KRCT_1252	KRCT_1288	KRCT_1218	KRCT_1304	KRCT_1307	KRCT_1220	KRCT_1212	KRCT_1299	KRCT_1314	KRCT_1251	KRCT_1275	KRCT_1306	KRCT_129	KRCT_1223	KRCT_1315	KRCT_1206	KRCT_1243	KRCT_1222	KRCT_1226	KRCT_1247	KRCT_148	KRCT_1221	KRCT_1283	KRCT_132	KRCT_172	KRCT_1202	KRCT_1235	KRCT_1238	KRCT_1265	KRCT_1303	KRCT_1313	KRCT_159	KRCT_1250	KRCT_162	KRCT_157	KRCT_1242
1	A	1A	1	0	0	0	U		wpt-6280	A	A	B	B	A	A	A	A	B	B	B	A	B	A	A	B	B	A	B	B	B	-	B	B	B	A	B	A	A	B	B	B	B	A	A	B	B	A	A	A
2	A	1A	1	4.379	4.79	2.391	U		wpt-11723	A	A	B	B	A	A	A	A	B	B	B	A	B	A	A	B	B	-	B	B	A	A	B	B	B	A	-	A	A	A	B	B	B	A	A	B	B	A	A	A
3	A	1A	1	8.719	9.544	4.773	U		wpt-1167	A	A	B	B	A	A	A	A	B	B	B	A	B	A	A	B	B	A	B	B	A	A	B	B	B	A	B	A	A	A	B	B	B	A	A	B	B	A	A	A
6	A	1A	2	0	0	0	U		tpt-512820	B	A	B	B	B	B	B	B	A	A	B	B	A	B	B	B	B	B	B	A	B	B	A	B	A	A	A	B	A	B	A	B	B	A	A	B	A	B	B	B
7	A	1A	2	6.843	7.379	4.897	U		wpt-1011	B	A	B	B	B	B	B	B	A	A	B	B	A	B	B	B	B	B	B	A	B	B	A	B	A	A	A	B	A	B	A	B	B	A	A	B	A	B	B	B
10	A	2A	1	0	0	0	U	2	wpt-9797	B	A	A	A	A	A	B	B	B	A	B	A	B	A	B	B	B	A	B	B	A	B	A	A	A	B	B	B	B	A	B	B	B	B	B	A	A	B	A	-
11	A	2A	1	2.895	3.253	0.825	U	1	wpt-9586	B	A	A	A	A	A	B	B	B	A	B	A	B	A	B	B	B	A	B	B	A	B	A	A	A	B	B	B	B	A	B	B	B	B	B	A	A	B	A	B
12	A	2A	1	5.032	5.545	1.627	U		wpt-8403	B	A	A	A	A	A	-	B	B	A	B	A	B	A	B	B	B	A	B	B	A	B	A	A	A	B	-	B	B	A	B	B	B	-	B	A	A	B	A	B
13	A	2A	1	6.113	6.728	2.421	U		wpt-5688	B	A	A	A	A	A	B	B	B	A	B	A	B	A	B	B	B	A	A	B	A	B	-	A	A	-	B	B	B	A	B	B	B	B	B	A	A	B	A	B
15	A	2A	1	6.745	7.438	2.421	U		wpt-304695	B	A	A	A	A	A	B	B	B	A	B	A	B	A	B	B	B	A	A	B	A	B	A	A	A	B	B	B	B	A	B	B	B	B	B	A	A	B	A	B
16	A	2A	1	7.432	8.16	2.421	U		wpt-6775	B	A	A	A	A	A	B	B	B	A	B	A	B	A	B	B	B	A	A	B	A	B	A	A	A	B	B	B	B	A	B	B	B	B	B	A	A	B	A	B
18	A	2A	1	9.357	10.286	2.421	U		wpt-1236	B	A	A	A	A	A	B	B	B	A	B	A	B	A	B	B	B	A	A	B	A	B	A	A	A	B	B	B	B	A	B	B	B	-	B	A	A	B	A	B
19	A	2A	1	13.039	14.223	5.003	U		wpt-9302	B	A	A	A	A	A	B	B	B	A	B	B	B	A	B	B	B	A	B	B	A	B	A	A	A	B	B	B	B	A	B	B	B	B	B	A	A	B	A	B
20	A	2A	1	45.741	48.311	41.421	U	6	wpt-9320	B	B	A	B	B	A	A	B	B	B	B	B	B	-	A	B	B	B	B	A	B	B	A	B	A	B	B	B	B	B	B	B	A	A	B	B	A	B	B	B
21	A	2A	1	51.628	54.905	48.435	U	6	wpt-8826	B	B	A	B	B	A	A	B	B	B	B	B	B	A	A	B	B	B	B	A	-	B	A	B	A	B	B	B	B	B	B	B	A	A	A	B	A	B	B	B
22	A	2A	1	54.273	57.132	50.714	U	1	wpt-5251	B	B	A	B	B	A	A	B	B	B	B	B	B	A	A	B	B	B	B	A	A	B	A	B	A	B	B	B	B	B	-	-	A	A	A	B	A	B	B	-
23	A	2A	1	75.276	78.795	68.878	U	5	tpt-8937	B	B	A	B	A	A	B	A	A	-	B	B	A	A	A	B	B	B	B	A	A	B	A	A	A	B	B	B	B	B	B	A	A	A	B	B	A	B	B	B
25	A	3A	1	0	0	0	U	1	wpt-6204	B	A	B	A	B	B	B	A	A	B	B	B	-	B	B	B	B	B	A	A	A	A	B	B	B	B	-	A	A	A	B	B	A	B	B	A	B	B	B	B
26	A	3A	1	0.892	0.959	1.302	U	5	wpt-4349	B	A	B	-	B	B	B	A	A	B	B	B	-	B	B	B	B	B	A	A	-	A	B	B	B	B	B	A	A	A	B	-	A	B	B	A	B	B	B	-
27	A	3A	1	10.865	11.268	9.322	U	6	wpt-9373	B	A	B	A	B	B	B	A	A	B	B	B	B	B	B	B	B	B	B	A	A	A	B	B	B	B	B	A	A	A	B	B	-	B	B	A	B	B	B	B
28	A	3A	1	11.779	12.274	10.815	U	6	wpt-8585	B	A	B	A	B	B	B	A	A	B	B	B	B	B	B	B	B	B	B	A	A	A	B	B	B	B	B	A	A	A	B	B	A	B	B	A	B	B	B	B
29	A	3A	1	13.97	14.542	12.887	U	4	wpt-9634	B	A	B	A	B	B	B	A	A	B	B	B	B	B	B	B	B	B	B	A	A	A	B	-	B	B	B	A	A	A	B	B	A	B	B	A	-	B	B	B
30	A	3A	1	15.051	15.726	12.887	U	3	wpt-2253	B	A	B	A	B	B	B	A	A	B	B	B	B	B	B	B	B	B	B	A	A	A	B	B	B	B	B	A	A	A	B	B	A	B	B	A	B	B	B	B
31	A	3A	1	17.778	18.735	14.515	U	1	wpt-7890	B	A	B	A	B	B	B	A	A	B	B	B	B	B	B	B	B	B	B	A	A	A	-	B	B	B	B	A	A	A	B	B	A	B	B	A	B	B	B	B
33	A	3A	1	21.705	23.137	17.049	U	2	wpt-2866	B	A	B	A	B	B	B	A	A	B	B	B	B	B	B	B	B	B	B	A	-	A	-	B	B	B	B	A	A	A	B	B	A	B	B	A	B	B	B	B
34	A	3A	2	0	0	0	U		wpt-9049	B	A	B	B	A	A	B	A	B	A	B	B	A	A	B	B	B	A	-	A	B	-	B	B	B	A	A	A	B	A	A	B	A	A	B	A	A	A	B	B
35	A	3A	2	1.974	2.232	2.096	U		wpt-2698	B	A	B	B	A	A	B	A	B	A	B	B	A	A	B	B	B	A	B	A	-	B	B	B	B	A	A	A	B	A	-	B	B	A	B	A	A	A	-	-
36	A	3A	2	6.331	6.897	6.841	U		wpt-4620	B	A	B	B	A	A	B	A	B	A	B	B	A	A	B	B	B	A	B	A	B	B	B	B	B	A	A	A	B	A	A	B	B	A	B	A	A	A	B	B
38	A	3A	2	7.52	8.27	6.841	U		wpt-4725	B	A	B	B	A	A	B	A	B	A	B	B	A	A	B	B	B	A	-	A	B	B	B	B	B	A	A	A	B	A	A	B	B	A	B	A	A	A	-	B
39	A	3A	2	11.203	12.231	11.617	U		tpt-513726	B	A	B	B	A	A	B	A	B	A	B	B	A	A	B	-	B	A	B	A	B	B	B	B	B	A	A	A	B	A	A	B	B	A	B	A	A	A	B	B
40	A	3A	2	12.284	13.414	11.617	U		wpt-1092	B	A	B	B	A	A	B	A	B	A	B	B	A	A	B	B	B	A	B	A	B	B	B	B	B	A	A	A	B	A	A	B	B	A	B	A	A	A	B	B
41	A	3A	2	17.76	19.515	17.212	U		wpt-0313	B	A	B	B	A	A	B	A	B	A	B	B	A	A	B	B	B	A	-	A	B	B	B	B	B	A	A	A	B	A	A	B	B	A	B	A	A	A	B	B
42	A	3A	2	18.414	20.226	18.045	U		wpt-345988	B	A	B	B	A	A	B	A	B	A	B	B	A	A	B	B	B	A	B	A	B	B	B	B	B	A	A	A	B	A	A	B	B	A	B	A	A	A	B	B
43	A	3A	2	35.213	37.944	33.582	U		wpt-9761	B	A	A	A	A	A	B	A	-	A	B	B	A	A	B	B	B	B	A	B	B	B	B	B	B	B	A	A	B	A	A	B	B	A	B	A	A	B	B	B
44	A	3A	2	38.521	41.547	35.973	U	1	wpt-1036	B	A	A	A	A	A	B	A	B	A	B	B	A	A	B	B	B	B	A	B	B	B	B	B	B	B	A	A	B	A	-	B	B	A	B	A	-	B	A	B
45	A	3A	2	41.79	45.133	39.982	U		wpt-1694	B	A	A	A	A	A	B	A	B	A	B	B	A	A	B	B	B	B	A	B	B	B	B	B	B	-	A	A	B	A	A	B	B	A	B	A	A	B	A	B
47	A	3A	2	47.754	51.673	45.584	U		wpt-1596	B	A	A	A	A	A	B	A	B	A	B	A	A	A	B	-	B	B	A	B	B	B	-	B	B	B	A	A	B	A	A	B	B	A	B	A	B	B	A	B
48	A	3A	2	48.343	52.336	45.584	U		wpt-2144	B	A	A	A	A	A	B	A	B	A	B	A	A	A	B	B	B	B	A	B	B	B	B	B	B	B	A	A	B	A	A	B	B	A	B	A	B	B	A	B
51	A	4AS	1	0	0	0	U		wpt-6936	B	A	A	A	A	A	A	A	B	A	A	B	A	B	B	B	A	A	B	A	A	A	B	B	A	A	B	A	A	B	A	B	B	A	A	A	B	A	B	B
52	A	4AS	1	25.292	24.986	22.25	U	6	wpt-0162	B	A	A	A	A	A	B	B	B	A	A	B	A	A	B	B	A	A	A	A	A	A	B	A	A	A	B	A	A	B	B	B	B	A	-	A	A	A	-	B
53	A	4AS	1	47.96	47.536	45.041	U		wpt-5428	B	A	A	A	A	A	B	B	A	B	A	A	A	A	-	-	-	B	A	A	A	A	B	A	B	A	B	B	A	B	B	-	A	A	A	B	A	B	B	B
54	A	4AS	1	51.202	50.498	47.789	U	1	wpt-5857	B	A	A	A	A	A	B	B	A	B	A	A	A	A	-	B	-	B	A	A	A	A	B	A	B	A	B	B	A	B	B	B	A	A	B	B	A	B	B	B
55	A	4AS	1	65.933	64.978	58.681	U		wpt-4186	B	A	A	A	A	A	A	B	A	A	A	A	A	A	-	B	B	B	A	A	A	B	-	A	B	-	B	B	A	-	B	B	A	A	B	B	A	A	-	B
56	A	5A	1	0	0	0	U	2	wpt-1052	A	A	A	B	A	B	B	B	B	A	B	B	B	B	A	B	A	A	B	B	B	B	A	B	B	A	B	B	A	B	B	B	B	B	A	B	A	B	A	B
57	A	5A	1	7.228	6.612	6.392	U		wpt-5096	A	A	A	B	A	B	B	B	A	A	B	B	B	B	A	B	A	A	B	B	B	B	A	B	B	A	B	B	A	B	B	B	B	B	B	B	A	A	A	B
58	A	5A	1	31.149	32.409	28.392	U		tpt-514325	A	A	A	B	A	B	B	B	A	A	A	B	A	B	A	B	A	A	A	B	A	A	B	B	B	B	B	B	A	-	A	B	B	B	-	B	A	A	A	B
59	A	5A	1	36.915	37.868	31.205	U	1	tpt-8506	A	A	A	B	A	B	B	B	A	-	A	B	A	B	-	B	A	A	A	B	A	A	B	B	B	B	B	B	A	B	A	B	B	B	B	B	A	A	A	B
60	A	5A	1	39.978	41.449	34.368	U		wpt-7111	A	A	A	B	A	B	B	B	A	A	A	B	A	B	-	B	A	A	A	B	A	A	B	B	B	B	B	B	A	A	A	B	B	A	B	B	-	A	-	B
61	A	5A	2	0	0	0	U	4	wpt-7185	A	A	A	A	A	B	-	B	A	A	A	A	A	A	B	A	A	B	B	A	A	A	B	B	A	A	B	B	B	A	B	A	B	A	A	A	B	B	A	B
62	A	5A	2	12.883	12.327	10.974	U		wpt-7769	A	A	A	A	A	B	B	B	A	A	A	A	A	A	B	A	B	B	B	A	A	A	B	B	B	A	B	B	B	A	B	A	B	A	A	A	B	B	A	B
63	A	5A	2	16.12	15.598	14.959	U		tpt-9702	A	A	A	A	A	B	A	B	A	A	A	A	A	A	B	A	B	B	B	-	A	A	B	B	B	A	B	B	B	A	B	A	B	B	A	A	B	B	A	B
64	A	5A	2	20.2	19.797	14.959	U		wpt-1720	A	A	A	A	A	B	A	B	A	A	A	A	A	A	B	A	B	B	B	A	-	-	-	B	B	A	B	B	B	-	B	A	B	B	-	A	B	B	A	B
65	A	5A	2	33.048	32.608	26.317	U		wpt-5588	A	A	A	A	A	B	B	B	B	A	A	A	A	A	B	B	B	B	B	A	A	A	B	B	A	A	B	B	B	A	B	-	B	A	A	A	B	B	A	B
66	A	5A	2	48.364	48.672	43.977	U		wpt-9094	A	A	A	A	A	B	B	-	B	A	A	A	A	-	B	A	B	B	B	A	A	A	-	B	A	A	B	B	B	A	B	A	B	A	B	B	B	B	-	B
67	A	6A	1	0	0	0	U		wpt-8719	B	-	B	B	B	B	B	A	B	B	B	A	A	B	A	A	A	A	A	B	B	A	A	-	B	A	A	A	A	B	A	-	A	A	B	B	B	A	A	-
68	A	6A	1	7.168	6.624	4.344	U		wpt-0689	B	A	B	B	B	B	B	A	B	B	B	A	A	B	A	B	A	A	B	B	B	A	A	A	B	A	A	A	A	B	A	B	A	A	B	B	B	A	A	B
69	A	6A	1	8.79	8.4	4.344	U		wpt-9679	B	A	B	B	B	B	B	A	B	B	B	A	A	B	A	B	A	A	B	B	B	A	A	A	B	A	A	A	A	B	A	B	A	A	B	B	B	A	A	B
71	A	6A	1	9.871	9.584	4.344	U		tpt-2833	B	A	B	B	B	B	B	A	B	B	B	A	A	B	A	B	A	A	B	B	B	A	A	A	B	A	-	A	A	B	A	B	A	A	B	B	B	A	A	B
72	A	6A	1	10.412	10.176	4.344	U		tpt-0877	B	A	B	B	B	B	B	A	B	B	B	A	A	B	A	B	A	A	B	B	B	A	A	A	B	A	A	A	A	B	A	B	A	A	B	B	B	A	A	B
74	A	6A	1	11.114	10.957	5.138	U		wpt-5652	B	A	B	B	B	B	B	A	B	B	B	A	A	B	A	B	A	A	B	B	B	A	A	A	B	A	A	A	A	B	A	B	A	A	B	B	B	A	A	B
75	A	6A	1	13.262	12.821	5.995	U		rpt-9065	B	A	B	B	B	B	B	A	B	B	B	A	A	B	A	B	-	A	B	B	B	A	A	A	B	A	A	A	A	B	-	B	A	A	B	B	B	A	A	B
76	A	6A	1	20.187	19.699	13.934	U		wpt-2822	B	A	B	B	B	B	B	A	B	B	B	A	A	A	A	B	B	A	B	B	B	A	A	A	B	A	A	A	B	B	A	B	A	A	B	B	B	A	A	B
78	A	6A	1	21.268	20.882	14.728	U		wpt-7663	B	A	B	B	B	B	B	A	B	B	B	A	A	A	A	B	B	A	B	B	B	A	A	A	B	A	A	A	B	B	A	B	A	A	B	B	B	A	A	B
79	A	6A	1	21.825	20.882	15.522	U		wpt-7623	B	A	B	B	B	B	B	A	B	B	B	A	A	A	A	B	B	A	B	B	B	A	A	A	B	A	A	A	B	B	A	B	A	A	B	B	B	A	A	B
82	A	6A	1	51.321	51.417	46.841	U		wpt-7599	A	A	B	A	A	B	B	A	B	B	B	A	A	A	B	B	B	A	B	-	A	B	B	A	A	B	A	A	B	B	A	B	A	A	B	B	B	B	A	B
83	A	6A	1	51.915	52.068	46.841	U		tpt-513137	A	A	B	A	A	B	B	A	B	B	B	A	-	A	B	B	B	A	B	-	A	B	B	A	A	B	A	A	B	B	A	B	A	A	B	B	-	B	A	B
84	A	6A	1	55.549	56.047	48.429	U		tpt-513992	A	A	B	A	A	B	B	A	B	B	B	A	A	A	B	B	B	A	B	B	A	B	B	A	A	B	A	A	B	B	A	B	A	A	B	B	B	B	A	B
85	A	6A	1	62.595	62.985	54.047	U		wpt-2465	B	-	B	A	A	-	B	A	B	B	B	A	A	A	B	B	A	A	B	B	A	B	B	A	A	B	A	A	B	B	A	B	A	A	B	B	B	B	A	B
86	A	6A	1	75.53	76.29	65.422	U		tpt-4877	B	A	B	B	A	B	B	A	B	B	B	A	B	A	-	B	A	A	B	B	A	B	B	A	A	-	A	A	B	A	A	B	A	B	A	A	B	B	A	B
87	A	7A	1	0	0	0	U	3	tpt-514203	B	B	A	A	B	B	A	B	B	B	A	B	B	B	B	A	B	B	B	B	A	B	A	B	B	B	B	-	B	A	B	A	B	A	B	B	B	A	B	A
88	A	7A	1	0.908	0.911	2.51	U	5	wpt-6966	B	B	A	A	B	B	A	B	B	B	A	B	B	B	B	A	B	B	B	B	-	B	A	B	B	B	B	B	B	-	B	A	B	A	B	B	B	A	B	A
89	A	7A	1	1.789	1.959	2.51	U	6	tpt-514247	B	B	A	A	B	B	A	B	B	B	A	B	B	B	B	A	B	B	B	B	A	B	A	B	B	B	B	B	B	A	B	A	B	A	B	B	B	A	B	A
90	A	7A	1	15.379	14.726	18.073	U	2	wpt-4748	B	B	A	A	B	A	A	B	B	B	A	A	A	B	B	A	B	B	B	A	A	A	A	B	B	B	B	B	B	A	B	A	B	A	A	B	A	A	B	A
91	A	7A	1	16.369	15.78	18.073	U	1	tpt-513474	B	B	A	A	B	A	A	B	B	B	A	A	A	B	B	A	B	B	B	A	A	A	A	B	B	B	B	B	-	A	B	A	-	A	A	B	A	A	B	A
93	A	7A	1	22.787	22.133	27.814	U		wpt-2044	B	B	A	A	B	A	A	B	B	B	A	A	A	B	B	A	B	B	B	A	A	A	A	B	B	-	B	A	A	A	B	A	-	A	A	B	A	A	B	A
94	A	7A	1	39.153	38.419	42.629	U		wpt-5257	B	B	A	A	B	B	A	A	B	B	A	A	A	B	B	A	B	A	B	A	A	A	A	-	B	A	-	B	A	A	B	A	A	A	A	B	A	A	B	A
96	A	7A	1	40.781	40.213	45.028	U		wpt-6184	B	B	A	A	B	B	A	A	B	B	A	A	A	B	B	A	B	A	B	A	A	A	A	B	B	A	B	B	A	A	B	A	A	A	A	B	A	A	B	A
98	A	7A	1	43.486	42.588	46.616	U		wpt-2523	B	B	A	A	B	B	A	A	B	B	A	A	A	B	B	A	B	A	B	A	A	A	A	B	B	A	B	A	A	A	B	A	A	A	A	B	A	A	B	A
99	A	7A	1	44.027	43.179	47.41	U		wpt-8149	B	B	A	A	B	B	A	-	B	B	A	A	A	B	B	A	B	A	B	A	A	A	A	B	B	A	B	A	A	A	B	A	A	-	A	B	A	A	B	A
102	A	7A	1	44.859	44.061	48.997	U		wpt-1484	B	B	A	A	B	B	A	-	B	-	A	A	A	B	B	A	B	A	B	A	A	A	A	B	B	A	B	A	A	A	B	A	A	A	A	B	A	A	B	A
103	A	7A	1	45.659	44.955	48.997	U		wpt-1885	B	B	A	A	B	B	A	A	B	B	A	A	A	B	B	A	B	-	B	A	A	A	A	B	B	A	B	A	A	A	B	-	A	A	A	B	-	A	B	-
104	A	7A	1	46.741	46.138	50.585	U		wpt-3572	B	B	A	A	B	B	A	A	B	B	A	A	A	B	B	A	B	A	B	A	A	A	A	B	B	A	B	A	A	A	B	A	A	A	A	B	A	A	B	A
105	A	7A	1	50.466	49.51	53.454	U	1	wpt-6959	B	B	A	A	B	A	A	B	B	B	A	A	A	B	B	A	B	A	B	A	A	A	A	B	B	A	B	A	A	A	B	A	A	A	A	B	A	A	B	A
106	A	7A	1	51.964	51.28	55.351	U		wpt-0031	B	B	A	A	B	A	A	B	B	B	A	A	A	B	B	A	B	A	B	A	A	A	A	B	B	A	B	A	A	A	B	A	A	A	A	B	A	A	B	A
108	A	7A	1	53.127	51.937	56.145	U		wpt-9207	B	B	A	A	B	A	A	B	B	B	A	A	A	B	B	A	B	B	B	A	A	A	A	B	B	A	B	A	A	A	B	A	A	A	A	B	A	A	B	A
113	A	7A	1	54.879	53.938	57.82	U		wpt-6824	B	B	A	A	B	A	A	B	B	B	B	A	A	B	B	A	B	B	B	A	A	A	A	B	B	A	B	A	A	A	B	A	A	A	A	B	A	A	B	A
116	A	7A	1	98.17	94.599	91.268	U	5	wpt-1928	B	B	A	A	A	A	A	B	A	B	B	A	B	A	A	A	B	B	B	A	A	A	A	A	A	A	A	A	B	A	B	A	A	B	A	A	A	A	B	B
117	A	7A	1	99.905	95.931	92.061	U	6	wpt-7785	B	B	A	A	A	A	A	B	A	B	B	A	B	A	A	A	B	B	B	A	A	A	A	A	A	A	A	A	B	A	B	A	A	B	A	A	-	A	B	B
118	A	7A	1	109.868	106.03	100.489	U	2	wpt-0321	B	B	A	A	A	A	A	B	A	B	B	A	B	A	A	A	B	B	A	A	A	A	B	A	A	A	A	A	B	A	B	A	A	B	A	A	A	A	B	B
119	B	1B	1	0	0	0	U	1	wpt-7359	B	A	B	A	B	B	A	B	A	B	B	B	A	A	-	A	B	A	B	A	B	B	A	A	A	A	-	A	B	B	A	A	A	A	A	A	B	A	B	B
120	B	1B	1	2.163	2.422	0	U	2	wpt-11939	B	A	B	A	B	B	A	B	A	B	B	B	A	-	A	A	B	A	B	A	B	B	A	A	A	A	A	A	B	B	A	A	A	A	A	A	B	A	B	-
121	B	1B	1	9.994	10.315	6.933	U	3	wpt-2075	B	A	B	A	B	B	A	B	A	B	B	B	A	B	A	A	B	A	B	A	B	B	A	A	A	A	A	A	B	B	A	A	A	B	A	A	B	A	B	B
124	B	1B	1	12.483	13.01	10.606	U	1	wpt-8261	B	A	B	A	B	B	A	B	A	-	-	B	A	B	A	A	B	A	B	A	B	B	A	A	A	A	A	A	B	B	A	A	A	B	A	A	B	A	B	B
125	B	1B	1	45.917	46.934	37.556	U		wpt-3465	B	A	B	A	B	-	A	-	A	B	B	B	-	B	A	A	A	-	B	A	B	B	A	A	-	A	A	-	-	-	-	-	A	B	A	-	-	-	-	B
126	B	1B	1	56.765	53.42	48.131	U		wpt-7371	B	B	B	-	B	A	A	A	A	B	B	B	B	B	A	A	A	B	B	A	B	B	A	A	A	A	A	B	A	-	A	A	A	B	A	A	A	B	A	B
127	B	1B	1	59.638	55.943	48.131	U	1	wpt-0655	B	B	B	A	B	A	A	A	A	B	B	B	B	B	A	A	A	B	B	A	B	B	A	A	A	A	A	B	A	A	A	A	A	B	A	A	A	B	A	B
128	B	1B	1	59.638	55.943	48.131	U		wpt-4343	B	B	B	A	B	A	A	A	A	B	B	B	B	B	A	A	A	B	B	A	B	B	A	A	A	A	A	B	A	A	A	A	A	B	A	A	A	B	A	B
131	B	1B	1	70.057	66.141	56.952	U		wpt-3176	B	B	B	A	B	A	A	A	A	B	B	B	B	B	A	A	-	B	B	A	B	B	A	A	A	A	A	B	B	A	A	A	A	B	A	A	A	B	B	B
135	B	1B	1	71.841	66.822	58.778	U		wpt-2575	B	B	B	A	B	-	A	A	A	B	B	B	B	B	A	A	A	B	B	A	B	B	A	A	A	A	A	B	B	-	A	A	A	B	A	A	-	B	B	B
139	B	1B	1	76.095	71.26	63.026	U		wpt-7833	B	B	B	A	B	A	A	A	A	B	B	B	B	B	A	A	A	B	B	A	B	B	A	A	A	A	A	B	B	A	A	A	A	B	B	A	A	B	B	B
140	B	1B	1	79.717	74.323	65.735	U		wpt-1911	B	B	B	A	B	A	A	A	A	B	B	B	B	B	A	A	B	B	B	A	B	B	A	A	A	A	A	B	B	A	A	A	A	B	B	A	A	B	B	B
145	B	1B	1	81.995	76.241	67.331	U		wpt-4982	B	B	B	A	B	A	A	A	A	B	B	B	B	B	A	A	B	B	B	A	B	B	A	A	A	A	A	B	B	A	A	A	A	B	B	A	A	B	B	B
148	B	1B	1	89.339	82.468	74.523	U	1	wpt-5899	B	B	B	A	B	A	A	A	A	B	B	B	B	B	A	A	A	B	A	A	B	B	B	B	B	A	B	B	B	A	A	A	A	B	B	A	A	B	B	B
149	B	1B	1	89.966	83.172	74.523	U		wpt-8682	B	B	B	A	B	A	A	A	A	B	B	B	B	B	A	A	A	-	A	A	B	B	B	B	B	A	B	B	B	A	A	A	A	B	B	A	A	B	B	B
150	B	1B	1	93.529	86.467	78.5	U		wpt-4434	B	B	B	A	B	A	A	A	A	A	B	B	B	B	-	A	A	B	A	A	B	A	B	B	B	-	B	B	A	A	A	A	A	-	-	A	A	B	B	B
151	B	1B	1	94.129	87.094	78.5	U	5	wpt-2694	-	B	B	A	B	A	A	A	A	A	B	B	B	B	A	A	A	B	A	A	B	A	B	B	B	A	-	B	A	A	A	A	A	B	B	A	A	B	B	B
152	B	1B	1	101.484	94.34	101.407	U		wpt-6012	B	A	B	A	B	A	A	A	A	B	B	B	B	B	A	A	B	B	A	A	B	B	B	B	-	A	B	-	-	-	A	A	A	B	B	-	A	-	-	B
153	B	1B	1	103.252	96.151	101.407	U		wpt-6434	B	A	B	A	B	A	A	A	A	B	B	B	B	B	A	A	B	B	A	A	B	B	B	B	-	A	B	-	-	A	A	A	A	B	B	-	A	-	-	B
154	B	1B	1	105.048	97.974	102.574	U		wpt-1684	B	A	B	A	B	A	A	A	A	B	B	B	B	B	A	A	B	B	A	-	B	B	B	B	-	A	B	-	-	A	A	A	A	B	B	-	A	-	-	B
155	B	1B	1	108.855	102.191	105.259	U		wpt-6574	B	A	B	A	B	A	A	A	A	B	B	B	B	B	A	A	B	B	A	A	B	B	B	-	-	-	B	-	-	A	A	A	A	B	B	-	-	-	-	B
157	B	2B	1	0	0	0	U		wpt-3388	B	A	A	A	B	B	B	A	A	B	B	-	A	B	-	-	B	B	A	B	B	B	B	B	A	A	B	B	A	A	B	B	-	A	-	B	B	B	A	A
158	B	2B	1	15.953	16.813	16.653	U	1	wpt-9274	B	A	A	A	B	B	B	A	A	B	-	B	A	B	B	B	B	B	B	B	-	B	B	A	A	A	B	A	B	A	B	B	B	A	B	B	B	B	A	A
159	B	2B	1	18.815	19.936	17.502	U		wpt-6271	B	A	A	A	B	B	B	A	A	B	B	B	A	B	B	B	B	B	B	B	B	B	A	A	A	A	B	A	B	A	B	B	B	A	B	B	B	B	A	A
160	B	2B	1	21.412	22.821	20.681	U		wpt-5250	B	A	A	A	B	B	B	A	A	A	B	A	A	B	B	B	B	B	B	B	B	B	-	A	A	-	B	A	B	A	B	B	B	A	B	B	B	-	A	A
161	B	2B	1	22.299	23.631	20.681	U	1	wpt-2106	B	A	A	A	B	B	B	A	A	A	B	A	A	B	B	B	B	B	B	B	B	B	A	A	A	A	B	A	B	A	B	B	B	A	B	B	B	B	A	A
162	B	2B	1	25.617	26.677	23.303	U	1	wpt-3949	B	A	A	A	B	B	B	A	A	A	B	A	-	B	B	B	B	B	B	B	B	B	A	A	A	-	B	A	B	A	B	B	-	A	B	B	B	B	A	-
163	B	2B	1	46.62	47.2	40.507	U		wpt-8404	B	A	A	A	A	B	B	A	B	A	B	A	A	B	B	B	A	B	B	B	B	B	A	A	A	A	B	B	B	A	B	B	B	A	B	B	B	B	A	B
165	B	2B	1	47.193	47.851	40.507	U		tpt-4627	B	A	A	A	A	B	B	A	B	A	B	A	A	B	B	B	A	B	B	B	B	-	-	-	A	A	B	B	B	A	B	-	-	A	B	B	B	B	A	-
166	B	2B	1	48.425	49.272	42.372	U		wpt-1964	B	A	A	A	A	B	B	A	B	A	B	A	A	B	B	B	A	B	B	-	B	-	A	A	A	A	-	B	B	A	B	B	-	A	-	B	B	B	A	-
167	B	2B	1	65.104	65.683	61.281	U		wpt-6192	B	A	A	B	A	B	B	B	B	A	B	A	A	B	B	B	A	B	B	A	B	B	B	A	B	A	A	B	B	A	A	B	A	A	B	B	A	B	A	B
172	B	2B	1	66.223	66.902	62.082	U	2	wpt-6199	B	A	A	B	A	B	B	B	B	-	B	A	A	B	B	B	A	B	B	A	B	B	B	A	B	A	A	B	B	A	A	B	A	A	B	B	A	B	A	B
173	B	2B	1	70.455	71.209	64.871	U		wpt-2120	B	A	A	B	A	B	B	B	B	A	-	B	A	B	B	B	A	B	B	A	-	B	B	A	B	A	A	B	B	B	A	B	A	A	B	B	A	B	A	-
174	B	2B	1	73.274	74.046	68.464	U		wpt-6174	B	A	A	B	A	-	B	B	B	A	B	B	-	B	B	B	A	B	B	A	B	B	B	A	B	A	A	B	B	B	A	B	A	A	A	B	A	B	A	B
178	B	2B	1	76.31	77.4	69.258	U		wpt-6477	B	A	A	B	A	B	B	B	B	A	B	B	A	B	B	B	A	B	B	A	B	B	B	A	B	A	A	B	B	B	A	B	A	A	A	B	A	B	A	B
180	B	2B	1	78.333	79.573	69.258	U	3	wpt-6471	B	A	A	B	A	B	B	B	B	A	B	B	-	B	B	B	A	B	B	A	B	B	B	A	B	A	-	B	B	B	A	B	A	A	A	B	A	B	A	B
181	B	2B	1	82.761	83.885	74.299	U	6	wpt-8583	B	A	-	B	A	B	B	B	B	-	B	B	A	B	B	B	A	B	B	B	B	B	B	-	B	A	A	B	B	B	A	B	A	A	-	B	A	B	A	B
182	B	2B	1	108.98	109.82	98.296	U	1	wpt-7317	B	B	B	B	A	A	B	B	B	A	B	B	B	B	B	B	A	B	A	B	B	B	B	A	B	A	A	A	B	B	A	B	A	A	A	B	A	B	A	B
184	B	2B	1	111.154	112.218	99.899	U		wpt-9812	B	B	B	B	A	A	B	B	B	A	B	B	B	B	B	B	A	B	A	B	B	B	B	A	B	A	A	A	B	B	A	B	A	A	A	B	A	B	A	B
185	B	2B	1	111.7	112.81	100.693	U	1	wpt-7200	B	B	B	A	A	A	B	B	B	A	B	B	B	B	B	B	A	B	A	B	B	B	B	A	B	A	A	A	B	B	A	B	A	A	A	B	A	B	A	B
189	B	2B	1	112.252	113.402	100.693	U		wpt-0189	B	B	B	A	A	A	B	B	B	A	B	B	B	B	B	B	A	B	A	B	B	B	B	A	B	A	A	A	B	B	A	B	A	A	A	B	A	B	A	B
193	B	2B	1	113.674	114.585	101.487	U		wpt-1294	B	B	B	A	A	A	B	B	B	A	B	B	B	B	B	B	A	B	A	B	B	B	B	A	B	A	A	A	B	B	A	B	A	A	A	B	A	B	A	B
194	B	2B	1	114.42	115.177	102.28	U		wpt-8460	B	B	B	A	A	A	B	B	B	A	B	B	B	B	B	B	B	B	A	B	B	B	B	A	B	A	A	A	B	B	A	B	A	A	A	B	A	B	A	B
195	B	2B	1	116.042	116.953	102.28	U	1	wpt-9350	B	B	B	A	A	A	B	B	B	A	B	B	B	B	B	B	B	B	A	B	B	B	B	A	B	A	A	A	B	B	A	B	A	A	A	B	A	B	A	B
198	B	2B	1	116.788	117.758	102.28	U		rpt-506241	B	B	B	A	A	A	B	B	B	A	B	B	B	B	B	B	B	B	A	B	B	B	B	A	B	A	A	A	B	B	A	B	A	A	A	B	A	B	A	B
199	B	2B	1	119.569	120.886	104.329	U		wpt-1646	B	B	B	A	A	A	B	B	B	A	B	-	B	B	B	B	B	B	A	B	B	B	-	A	B	A	A	A	B	B	A	B	-	A	A	B	A	B	A	B
200	B	2B	1	120.613	122.04	105.687	U	1	wpt-1127	B	B	B	A	A	A	B	B	B	A	B	B	B	B	B	B	B	B	A	B	B	B	B	-	B	-	-	A	B	B	A	B	-	A	A	B	A	B	A	-
201	B	2B	1	123.486	125.174	108.635	U		wpt-5242	B	B	B	A	A	-	B	B	B	A	B	B	B	B	B	B	B	B	A	B	B	-	B	A	B	A	A	A	B	B	-	-	A	A	A	B	A	B	A	B
202	B	2B	1	124.697	126.453	109.428	U		wpt-1068	B	B	B	A	A	A	B	B	B	A	B	B	B	B	B	B	B	B	A	B	B	B	B	A	B	A	A	A	B	B	A	B	A	A	A	B	A	B	A	B
204	B	2B	1	126.406	127.702	111.064	U		wpt-1357	B	B	B	A	A	A	B	B	B	A	B	B	B	B	B	B	A	B	A	B	B	B	B	A	B	A	A	A	B	B	A	B	A	A	A	B	A	B	A	B
205	B	2B	1	141.373	141.612	128.357	U		wpt-7350	B	A	B	A	A	A	A	B	B	A	B	A	B	B	B	A	A	B	A	B	B	B	A	A	B	A	A	A	B	B	A	A	B	A	A	B	A	A	A	B
207	B	2B	1	143.016	143.405	129.166	U		tpt-4248	B	A	B	A	A	A	A	B	B	A	B	A	B	B	B	A	A	B	A	B	B	B	A	A	B	A	A	A	B	B	A	A	B	A	A	B	A	A	A	B
208	B	2B	1	144.828	145.383	129.166	U		wpt-7004	B	A	B	A	A	A	A	B	B	A	B	A	B	B	B	A	A	B	A	B	B	B	A	-	B	A	A	A	B	B	A	A	B	A	A	B	-	A	A	B
209	B	2B	1	163.066	164.247	147.393	U		wpt-4426	B	A	B	A	B	A	A	B	B	A	B	A	B	B	A	A	A	B	A	A	A	B	A	B	B	A	A	A	A	B	A	A	B	A	B	B	A	A	A	B
211	B	2B	1	171.786	173.023	156.214	U		wpt-2724	B	A	B	A	B	A	A	B	B	A	B	A	B	B	A	A	B	B	B	A	A	B	A	B	B	B	B	A	A	B	A	A	-	A	B	B	A	A	A	B
212	B	2B	1	173.495	174.852	156.214	U		wpt-6643	B	A	B	A	B	A	A	B	B	A	B	A	B	B	-	A	B	B	B	A	A	B	A	B	B	B	B	A	A	B	A	A	B	A	B	B	A	A	A	B
214	B	2B	1	176.233	177.832	158.613	U		wpt-4917	B	A	B	B	B	A	A	B	B	A	B	A	B	B	A	A	B	B	B	A	A	B	A	B	A	B	B	A	A	B	A	A	B	A	B	B	A	A	A	B
215	B	2B	1	179.595	180.871	160.24	U		wpt-3695	B	A	B	B	B	A	A	B	B	A	B	A	B	B	A	A	B	B	B	A	A	B	A	-	A	B	B	A	A	B	A	A	B	A	B	B	-	A	A	B
216	B	3B	1	0	0	0	U	1	wpt-7132	B	B	A	A	-	A	A	B	B	B	B	B	-	B	B	A	B	B	A	A	A	A	B	B	A	B	B	B	B	B	B	A	A	A	-	B	B	-	A	A
217	B	3B	1	4.351	4.015	1.739	U		wpt-0571	B	A	A	A	A	A	A	B	B	B	B	B	B	B	B	A	B	B	A	A	A	A	B	B	A	B	B	B	B	B	B	A	A	A	B	B	B	B	A	A
218	B	3B	1	7.534	7.624	3.327	U		wpt-1590	B	A	A	A	A	A	A	B	B	B	B	B	B	B	B	A	B	B	A	A	A	A	B	B	A	B	B	B	B	B	B	A	A	-	B	B	B	B	A	A
222	B	3B	1	10.684	11.091	6.737	U		wpt-4842	A	A	A	A	A	A	A	B	B	B	B	B	B	B	B	A	B	B	A	A	A	A	B	B	A	B	-	B	B	B	-	A	A	A	B	B	B	A	A	A
223	B	3B	1	21.924	22.218	18.782	U		wpt-0250	A	B	A	B	A	A	A	B	B	B	B	A	B	B	B	A	B	B	A	A	A	A	B	B	A	B	B	B	B	B	B	A	A	A	B	B	B	A	A	A
224	B	3B	1	24.841	25.382	20.521	U	1	wpt-5432	A	B	A	B	A	A	A	B	B	B	B	A	B	B	B	A	B	B	A	A	A	-	B	B	A	B	B	B	B	B	B	A	A	A	B	B	B	A	A	A
225	B	3B	1	46.937	78.634	43.545	U		wpt-6047	A	A	A	B	A	A	A	B	A	A	B	A	B	B	B	A	B	B	A	A	A	A	A	B	A	B	A	B	B	A	B	A	A	A	B	A	A	A	A	A
226	B	3B	1	65.657	97.567	59.274	U		wpt-2280	A	A	B	A	B	A	B	B	A	A	B	A	B	A	B	B	B	B	A	A	B	A	A	B	A	B	A	A	B	A	B	B	A	A	B	A	A	B	A	A
227	B	3B	1	67.112	99.058	60.322	U		wpt-9714	A	A	B	A	B	A	B	B	A	A	B	A	B	A	B	B	B	B	A	A	B	A	A	B	A	B	A	A	B	A	B	-	A	A	B	A	B	B	A	A
228	B	3B	1	68.994	101.178	62.45	U		wpt-5747	A	A	B	A	A	A	B	B	A	A	B	A	B	A	B	B	B	B	A	A	B	A	A	B	A	B	A	A	B	A	B	B	A	A	B	A	B	B	A	A
230	B	3B	1	69.551	101.793	62.45	U		wpt-5020	A	A	B	A	A	A	B	B	A	A	B	A	B	A	B	B	B	B	A	A	B	A	A	B	A	B	A	A	B	A	B	B	A	A	B	A	B	B	A	A
232	B	3B	1	97.779	53.47	91.365	U	3	wpt-1159	A	A	A	B	A	A	A	B	A	A	B	A	B	B	B	A	A	B	A	A	A	A	A	B	-	B	A	-	-	A	-	A	A	A	B	-	B	-	-	A
233	B	3B	1	99.531	51.67	92.58	U	1	wpt-4209	A	A	A	B	A	A	A	B	A	-	B	A	B	B	B	A	A	B	A	A	A	A	A	B	-	B	A	-	-	A	B	A	A	A	B	-	B	-	-	A
234	B	3B	1	100.417	56.117	93.794	U	2	wpt-6973	A	A	A	B	A	A	A	B	A	A	B	A	B	B	B	A	A	B	A	A	A	A	-	B	-	B	A	-	-	A	B	A	A	A	B	-	B	-	-	A
238	B	3B	1	102.234	57.857	95.12	U	1	wpt-6945	A	A	A	B	A	A	A	B	A	A	B	A	B	B	B	A	A	B	A	-	A	A	A	B	-	B	A	-	-	A	B	A	A	A	B	-	B	-	-	A
239	B	3B	1	105.118	60.956	96.318	U		wpt-6239	A	A	A	B	A	A	A	B	A	A	B	A	B	B	B	A	A	B	A	A	A	A	-	B	-	B	A	-	-	A	B	A	A	A	B	-	B	-	-	A
255	B	3B	2	150.839	0	0	U		wpt-0280	B	A	B	B	A	B	B	A	A	B	B	A	B	B	A	A	A	A	A	B	A	B	A	B	-	A	A	-	-	A	A	A	A	B	B	-	B	-	-	B
256	B	3B	2	152.851	2.297	2.287	U		wpt-9422	B	A	B	B	A	B	B	A	A	A	B	A	B	B	A	A	A	A	A	B	A	B	A	B	-	A	A	-	-	A	A	A	A	B	B	-	B	-	-	B
257	B	3B	2	157.148	5.717	6.112	U		wpt-1311	B	A	B	B	A	B	B	A	A	A	B	A	B	B	A	A	B	A	A	B	A	B	A	B	-	A	A	-	-	A	A	A	A	B	B	-	B	-	-	B
258	B	4B	1	0	0	0	U	4	tpt-513529	B	A	A	B	B	A	A	A	A	B	A	B	B	B	A	B	A	-	B	B	B	A	B	A	B	-	B	A	B	B	B	B	B	B	B	B	A	B	A	B
259	B	4B	1	11.479	12.541	7.038	U		tpt-513652	A	A	A	B	A	A	A	A	A	B	A	A	B	B	A	B	A	A	B	B	A	A	A	A	B	A	B	A	B	B	B	B	B	B	B	B	A	B	A	B
262	B	4B	1	12.019	13.132	7.832	U		wpt-2141	A	A	A	B	A	A	A	A	A	B	A	A	B	B	A	B	A	A	B	B	A	A	A	A	B	A	B	A	B	B	B	B	B	B	B	B	A	B	A	B
263	B	4B	1	12.576	13.736	7.832	U		wpt-1046	A	A	A	B	A	A	A	A	A	B	A	A	B	B	A	B	A	A	B	B	A	A	A	A	B	A	B	A	B	B	-	B	B	B	B	B	A	B	A	-
264	B	4B	1	28.224	29.838	21.667	U		wpt-9393	A	A	A	B	A	A	A	A	A	B	A	A	B	B	A	B	A	B	B	B	B	A	B	A	B	A	A	B	B	A	B	B	A	-	B	B	A	B	A	B
265	B	4B	1	28.803	30.483	21.667	U		tpt-5519	A	A	A	B	A	A	A	A	A	B	A	A	B	B	A	B	A	B	B	B	B	A	B	A	B	A	A	B	B	A	B	B	A	B	B	B	A	B	A	B
266	B	4B	1	56.225	58.921	54.149	U		wpt-8796	B	A	A	B	B	A	B	A	A	A	A	B	B	B	A	B	A	B	B	B	B	A	B	A	-	A	A	B	B	A	B	B	A	B	B	B	A	B	A	B
267	B	4B	1	57.333	59.548	54.942	U		wpt-6209	B	B	A	B	B	A	B	A	A	A	A	B	B	B	A	B	A	B	B	B	B	A	B	A	-	A	A	B	B	A	B	B	A	B	B	B	A	B	A	B
268	B	4B	1	68.153	69.685	63.061	U		tpt-8905	B	B	A	B	B	A	B	A	A	A	A	B	B	B	A	B	A	-	B	B	B	B	B	A	B	A	-	A	B	A	B	B	A	B	B	B	A	B	A	B
270	B	4B	1	96.697	99.926	94.037	U	1	wpt-5265	B	B	B	B	B	A	B	B	A	A	B	B	B	B	B	B	A	B	B	B	A	B	B	A	B	B	A	A	B	B	A	B	B	B	B	B	B	A	A	A
271	B	4B	1	97.259	99.926	94.838	U	1	wpt-8292	B	B	B	B	B	A	B	B	A	A	B	B	B	B	B	B	A	B	B	B	A	B	B	A	B	B	A	A	B	B	A	B	B	B	B	B	B	A	A	A
272	B	5B	1	0	0	0	U		wpt-0819	B	B	B	B	A	A	A	B	A	B	A	B	A	A	B	B	B	B	B	B	B	B	A	B	B	A	A	A	B	B	A	B	B	B	A	A	B	A	B	B
273	B	5B	1	5.788	5.453	5.498	U		wpt-7237	B	B	B	B	B	B	A	B	A	B	A	B	A	A	B	-	B	B	-	-	B	B	A	A	B	A	A	A	B	B	A	B	B	B	A	A	B	A	B	B
274	B	5B	1	13.276	12.802	12.375	U	2	wpt-4996	A	B	B	B	B	B	A	B	B	B	B	B	A	A	B	B	B	B	B	B	B	B	A	A	B	A	A	B	B	B	A	B	B	B	A	A	B	A	B	B
277	B	5B	1	19.064	18.645	16.639	U		wpt-5120	A	B	B	B	B	B	A	B	B	B	B	B	A	A	B	-	-	B	B	B	B	B	A	A	B	A	A	B	B	B	A	B	B	B	A	A	B	A	B	B
279	B	5B	1	31.624	31.887	27.214	U		tpt-0228	A	B	-	B	B	B	A	B	B	B	B	B	A	A	B	B	A	A	A	B	B	B	A	A	B	A	A	B	B	-	A	A	B	B	A	A	B	A	B	B
280	B	5B	2	0	0	0	U		tpt-3020	A	A	B	B	B	B	B	B	B	B	B	B	B	A	B	B	A	A	B	A	B	B	B	A	A	B	A	A	B	B	-	A	B	-	A	A	B	A	A	A
281	B	5B	2	4.984	5.256	3.466	U		wpt-8393	A	A	B	B	B	B	B	B	B	B	-	B	B	A	B	A	A	A	B	A	B	B	B	A	A	B	A	A	B	B	B	A	B	B	A	A	B	A	A	A
283	B	5B	2	7.744	8.266	5.904	U		wpt-3661	A	A	B	B	B	B	B	B	B	B	B	B	B	A	B	A	A	A	B	A	B	B	B	A	A	B	A	A	B	B	B	A	B	B	A	A	B	A	A	A
284	B	5B	2	9.42	10.136	6.714	U		wpt-3457	A	A	B	B	B	B	B	B	B	B	B	B	B	A	B	A	A	A	B	B	B	B	B	A	A	B	A	A	B	B	B	A	B	B	A	A	B	A	A	A
285	B	5B	2	20.95	20.916	18.86	U		wpt-1733	B	A	B	B	B	A	B	B	B	B	B	A	B	A	B	A	B	A	B	B	B	B	B	A	A	B	A	A	B	B	B	A	B	B	A	A	B	A	A	A
288	B	5B	2	29.464	30.327	28.502	U		wpt-6265	B	A	B	B	B	A	B	B	B	B	A	A	B	A	B	A	B	A	B	B	B	A	-	A	A	B	A	A	B	B	B	A	B	B	A	B	B	A	A	A
289	B	5B	2	34.278	34.854	33.278	U		wpt-0935	B	A	B	B	A	A	B	B	B	B	A	A	B	A	B	A	B	A	A	B	A	A	B	A	A	B	A	A	B	B	B	A	B	B	A	B	B	A	A	A
292	B	5B	2	37.537	38.44	36.186	U		tpt-513057	B	A	B	B	A	A	B	B	B	B	A	A	B	A	B	A	B	A	A	B	A	A	B	A	A	B	A	A	B	B	B	A	B	B	A	B	B	A	A	A
293	B	5B	2	43.325	44.818	42.852	U		tpt-1253	B	A	B	B	A	A	B	B	B	B	A	A	B	A	B	A	B	B	A	B	A	A	B	A	A	B	A	A	B	B	B	A	B	B	A	B	A	A	A	A
294	B	5B	2	45.689	47.424	43.916	U		wpt-3329	B	A	B	B	A	A	B	B	B	B	A	A	B	A	B	-	B	B	A	B	A	A	B	A	A	B	A	A	B	B	B	A	B	B	A	B	A	A	A	A
295	B	5B	2	50.531	52.745	46.943	U		wpt-6880	B	A	B	B	A	A	B	B	B	B	A	A	B	A	B	A	B	B	A	B	A	A	B	A	A	B	A	A	B	B	B	A	B	B	A	B	A	A	A	A
297	B	5B	2	72.165	73.689	67.636	U		wpt-0927	B	B	B	B	A	A	B	B	B	B	A	A	B	A	A	A	B	B	A	A	A	A	B	A	B	B	B	A	A	B	B	A	B	B	A	A	A	A	B	A
298	B	5B	2	82.218	84.493	76.654	U		wpt-0566	B	B	B	B	A	A	B	B	B	B	A	B	B	A	A	-	-	B	B	A	A	A	B	B	B	B	B	A	A	B	B	A	B	B	-	A	A	A	B	A
299	B	5B	2	87.043	89.306	81.702	U		wpt-7400	B	B	B	B	A	A	B	B	B	B	A	B	B	B	A	A	A	B	B	A	A	B	B	B	B	B	B	A	A	B	B	A	B	B	A	A	A	A	B	A
304	B	5B	2	91.052	93.756	84.189	U		wpt-0643	B	B	B	B	A	A	B	B	B	B	A	B	B	B	A	A	A	B	B	A	A	B	B	B	B	B	B	A	A	B	B	A	B	B	A	A	A	A	B	A
306	B	6B	1	0	0	0	U		wpt-1742	A	A	-	B	A	B	A	B	A	A	A	A	B	B	A	B	A	A	B	B	B	B	A	B	A	B	A	A	B	B	A	B	A	B	B	A	B	B	B	B
309	B	6B	1	0.573	0.609	0	U		wpt-9255	A	A	B	B	A	B	A	B	A	A	A	A	B	B	A	B	A	A	B	B	B	B	A	B	A	B	A	A	B	B	A	-	A	B	B	A	B	B	B	-
310	B	6B	1	1.114	1.201	0	U		wpt-4720	A	A	B	B	A	B	A	B	A	A	A	A	B	B	A	B	A	A	B	B	B	B	A	B	A	B	A	A	B	B	A	B	A	B	B	A	B	B	B	B
322	B	6B	1	2.195	2.385	1.588	U		wpt-7582	A	A	B	B	A	B	A	B	A	A	A	A	B	B	A	B	A	A	B	B	B	B	A	B	A	B	A	A	B	B	A	B	A	B	B	A	B	B	B	B
338	B	6B	1	5.801	6.382	6.156	U		wpt-7954	A	A	B	B	A	B	A	B	A	A	A	A	B	B	A	B	A	A	B	A	B	B	A	B	A	B	A	A	B	B	A	B	A	B	B	A	B	B	B	B
340	B	6B	1	7.066	7.719	7.95	U		wpt-4564	A	A	B	B	A	B	A	B	A	A	A	A	B	B	A	B	A	-	B	A	B	B	A	B	A	B	A	A	B	B	A	B	A	B	B	A	B	B	B	B
343	B	6B	1	8.147	8.903	8.744	U		wpt-4900	A	A	B	B	-	B	A	B	A	A	A	A	B	B	A	B	A	A	B	A	B	B	A	B	A	B	A	A	B	B	A	B	A	B	B	A	B	B	B	B
344	B	6B	1	8.71	9.524	9.554	U		wpt-3376	A	A	B	B	A	B	A	B	A	A	A	A	B	B	A	B	A	A	B	A	B	B	A	B	A	B	A	A	B	B	A	B	A	B	B	A	B	B	B	B
347	B	6B	1	31.153	30.069	28.672	U		wpt-5408	A	B	B	A	B	B	B	B	A	B	A	A	B	B	A	B	B	A	B	A	B	B	B	B	A	A	B	B	A	B	A	B	A	B	B	B	B	B	B	B
348	B	6B	1	32.9	31.957	28.672	U		wpt-5333	A	B	B	A	B	B	B	B	A	B	A	A	B	B	A	B	B	A	B	A	B	B	B	B	A	A	B	B	A	B	A	B	A	B	B	B	B	B	B	B
349	B	6B	1	33.495	32.608	28.672	U		wpt-3309	A	B	B	A	B	B	B	B	A	B	A	A	B	B	A	B	B	A	B	A	B	B	B	B	A	A	B	B	A	B	A	B	A	B	B	B	-	B	B	B
350	B	6B	1	42.114	42.044	36.676	U		wpt-3308	A	B	B	A	B	B	B	B	A	B	A	A	B	B	A	B	B	A	B	A	B	B	B	B	A	A	B	B	A	B	B	B	A	B	B	B	B	B	B	B
352	B	6B	1	42.693	42.665	36.676	U		wpt-5168	A	B	B	A	B	B	B	B	A	B	A	A	B	B	A	B	B	A	B	A	B	B	B	B	A	A	B	B	A	B	B	B	A	B	B	B	B	B	B	B
353	B	6B	1	44.71	44.88	36.676	U		wpt-2400	A	B	B	A	B	B	B	B	A	B	A	A	B	B	A	B	B	A	B	A	B	B	B	B	A	-	B	B	A	B	B	B	A	B	B	B	B	B	B	B
357	B	6B	1	45.413	45.625	38.272	U		wpt-7426	A	B	B	A	B	B	B	B	A	B	A	A	B	B	A	B	B	A	B	A	B	B	B	B	A	A	B	B	A	B	B	B	A	B	B	B	B	B	B	B
359	B	6B	1	50.315	49.777	43.057	U		wpt-6247	A	B	A	A	B	A	B	B	A	B	A	A	B	B	A	B	B	A	B	A	A	B	B	B	A	A	B	B	A	B	B	B	A	B	B	B	B	B	B	B
361	B	6B	1	52.018	51.618	43.057	U		tpt-1723	A	B	A	A	B	A	B	B	A	B	A	A	B	B	A	B	B	A	B	A	A	B	B	B	A	A	B	B	A	B	B	B	A	B	B	B	B	B	B	B
362	B	6B	1	65.742	65.42	59.498	U		wpt-2424	A	B	A	A	B	A	B	B	A	A	A	A	B	B	A	A	B	A	A	A	A	B	B	B	A	-	B	B	B	B	B	A	A	B	B	B	A	B	B	B
363	B	6B	1	66.391	66.083	59.498	U		wpt-2000	A	B	A	A	B	A	B	B	-	A	A	-	B	B	A	A	B	A	A	A	A	B	B	B	A	-	B	B	B	B	B	A	A	B	B	B	A	B	B	B
364	B	6B	1	67.061	66.899	62.676	U		wpt-8183	A	B	A	A	B	A	B	B	A	A	A	A	B	B	A	A	B	A	A	A	A	B	B	B	A	A	B	B	B	B	B	A	A	B	B	B	A	B	B	B
365	B	6B	1	68.726	68.711	62.676	U		tpt-513954	A	B	A	A	B	A	B	B	A	A	A	A	B	B	A	A	B	A	A	A	A	B	B	B	A	A	B	B	B	B	B	A	A	B	B	B	A	B	B	B
366	B	6B	1	76.829	76.926	72.367	U		wpt-5037	A	B	-	A	B	A	B	B	A	B	A	-	B	B	A	A	B	A	B	A	A	B	B	B	A	A	B	B	B	B	B	A	A	B	B	-	A	B	B	B
368	B	6B	1	82.874	83.556	78.824	U		wpt-8892	B	B	A	A	B	A	B	B	A	B	A	A	B	B	A	B	B	-	B	A	A	B	B	B	A	A	B	B	B	A	B	B	A	B	A	B	A	A	B	B
369	B	6B	1	89.343	90.705	86.852	U		wpt-6039	B	B	A	A	B	A	B	B	A	B	A	A	B	B	A	B	-	A	B	A	A	B	B	B	A	A	B	B	B	A	B	B	A	B	A	B	A	A	B	A
370	B	6B	1	125.243	127.332	86.852	U		wpt-7464	B	B	A	A	B	A	B	B	A	B	A	A	B	B	A	B	-	A	B	A	A	B	B	B	A	A	B	B	B	A	B	B	A	B	A	B	A	A	B	A
371	B	6B	1	125.243	127.332	123.923	U	2	wpt-0986	A	-	A	A	B	A	A	A	B	B	B	A	A	A	A	B	B	A	A	A	A	B	A	B	A	A	B	A	A	A	A	B	A	B	A	B	A	A	B	A
373	B	6B	1	135.11	135.086	129.815	U	2	wpt-9241	A	A	A	A	B	A	A	A	B	B	B	A	A	A	A	B	A	B	A	A	A	B	A	B	A	A	B	A	A	A	A	B	A	B	A	B	A	A	B	A
376	B	6B	1	140.586	140.431	134.592	U	3	tpt-513425	A	A	A	A	B	A	A	A	B	A	B	A	A	A	A	B	A	B	A	A	A	B	A	B	A	A	B	A	A	A	A	B	A	B	A	B	A	A	B	A
381	B	6B	1	141.137	141.059	134.592	U	5	wpt-6116	A	A	A	A	B	A	A	A	B	A	B	A	A	A	A	B	A	B	A	A	A	B	A	B	A	A	B	A	A	A	A	B	A	B	A	B	A	A	B	A
385	B	6B	1	168.379	169.593	164.465	U	6	wpt-0696	A	A	A	A	A	A	A	A	A	B	B	A	A	A	A	A	A	B	A	A	A	A	A	A	-	A	B	-	-	A	A	-	A	B	A	-	A	-	-	A
387	B	6B	1	197.68	196.337	191.613	U	3	wpt-8124	B	A	A	B	A	A	B	A	A	B	B	A	A	B	B	A	A	B	A	B	A	A	A	A	B	A	B	B	A	A	A	A	-	B	B	A	A	A	A	B
388	B	6B	1	197.68	196.337	191.613	U	3	wpt-3247	B	A	A	B	A	A	B	A	A	B	B	A	A	B	B	A	A	B	A	B	A	A	A	A	B	A	B	B	A	A	A	A	-	B	B	A	A	A	A	B
393	B	6B	1	201.477	199.299	193.996	U	1	wpt-2582	B	A	A	B	A	A	B	A	A	B	B	A	A	B	B	A	A	B	A	B	A	A	A	A	B	A	B	B	A	A	A	A	A	B	B	A	A	A	A	B
394	B	6B	1	207.292	204.561	197.175	U	6	wpt-8954	-	A	A	B	A	A	B	A	A	B	B	A	A	B	B	A	A	B	A	B	A	A	A	A	B	A	B	B	A	A	A	A	A	-	A	A	A	A	A	B
395	B	6B	1	208.098	205.319	197.175	U	4	wpt-2632	B	A	A	B	A	A	B	A	A	B	B	A	A	B	B	A	-	B	A	B	A	A	A	A	B	A	B	B	A	A	A	-	A	B	A	A	A	A	A	B
396	B	7B	1	0	0	0	U		wpt-7318	B	-	B	B	B	B	A	B	B	A	A	A	A	A	B	A	A	A	A	A	B	B	B	B	B	B	A	B	-	-	A	A	B	A	A	B	B	A	A	A
397	B	7B	1	21.992	20.782	17.373	U		wpt-8283	A	B	B	B	B	B	A	B	B	A	A	A	A	B	B	A	A	A	B	B	B	B	B	B	A	B	A	B	B	B	B	A	B	A	A	B	B	A	A	B
398	B	7B	1	23.712	22.677	19.017	U		wpt-1723	A	B	B	B	B	B	A	B	B	A	A	A	A	B	B	A	A	A	B	B	B	B	A	B	A	B	A	B	B	B	B	-	B	A	A	B	B	A	A	B
399	B	7B	1	40.433	39.941	38.41	U	6	wpt-7580	A	B	B	B	B	B	A	B	-	A	A	A	A	B	B	A	A	A	B	B	B	A	A	B	A	-	A	A	B	-	B	B	B	A	A	-	B	A	A	B
400	B	7B	1	44.577	44.802	44.746	U	1	wpt-6372	A	B	A	B	B	B	A	B	B	A	A	A	A	B	B	B	A	A	-	B	B	A	A	B	A	B	A	-	B	B	A	B	B	A	-	B	B	A	A	B
402	B	7B	1	47.917	48.085	48.251	U		wpt-3676	A	B	A	B	B	B	A	B	B	A	A	A	A	-	B	B	A	A	-	B	B	A	B	B	A	B	A	B	B	B	A	B	B	A	A	B	B	A	A	B
403	B	7B	1	49.004	49.269	49.045	U		tpt-512908	A	B	-	B	B	B	A	B	B	A	-	A	A	B	B	B	A	A	B	B	B	A	B	B	A	B	A	B	B	B	A	B	B	A	A	B	B	A	A	B
404	B	7B	1	49.653	49.961	49.045	U		wpt-0312	A	B	A	B	B	B	A	B	B	A	A	A	A	B	B	B	A	A	B	B	B	A	B	B	A	B	A	B	B	B	A	B	B	A	A	B	B	A	A	B
406	B	7B	1	51.957	52.621	51.078	U		wpt-3730	A	B	A	B	-	B	A	B	B	-	A	A	A	B	B	B	A	A	B	B	B	A	B	B	A	-	A	B	B	B	A	B	B	A	B	B	B	A	A	B
407	B	7B	1	56.243	56.82	53.405	U		wpt-11598	A	B	A	-	-	B	A	B	B	B	A	-	A	B	-	B	A	A	B	B	B	A	B	B	A	B	A	B	-	B	-	B	B	A	B	-	A	A	A	B
408	B	7B	1	64.396	63.607	62.709	U		wpt-9665	A	B	A	B	A	B	A	A	A	B	A	A	A	B	A	B	A	A	B	B	B	A	B	B	A	A	A	B	B	B	A	B	B	A	B	B	A	A	A	B
411	B	7B	1	73.316	72.785	73.559	U		rpt-402674	A	A	A	B	A	B	A	A	A	B	A	A	B	B	A	B	A	B	B	B	B	A	-	B	A	A	B	B	B	-	B	B	B	A	-	B	A	A	-	B
412	B	7B	1	82.891	82.706	83.497	U		wpt-4010	A	A	A	B	A	B	A	A	A	B	A	A	B	B	A	B	A	B	B	A	B	A	B	B	A	A	B	B	B	B	B	B	B	A	B	B	A	A	A	A
418	B	7B	1	115.714	116.767	127.443	U		wpt-7413	B	A	A	B	B	-	A	A	A	A	A	B	B	B	A	B	A	B	B	A	B	B	B	A	-	A	B	-	-	A	B	B	A	A	B	-	A	-	-	A
419	B	7B	1	116.871	117.738	128.697	U		wpt-1957	B	A	A	B	B	A	A	A	A	A	A	B	B	B	A	B	A	B	B	A	B	B	B	A	-	A	B	-	-	A	B	B	A	A	B	-	A	-	-	A
421	B	7B	1	120.396	120.711	131.271	U		wpt-8561	B	A	A	B	B	A	A	A	A	A	A	B	B	B	A	B	A	B	B	A	B	B	B	A	-	A	B	-	-	A	B	B	A	A	B	-	A	-	-	A
422	B	7B	1	122.104	122.707	132.414	U		wpt-5462	B	A	A	B	B	A	A	A	A	A	A	B	B	B	A	B	A	B	B	A	B	B	B	A	-	A	B	-	-	A	B	B	A	A	B	-	A	-	-	A
424	R	1R	1	0	0	0	U		rpt-401899	B	A	B	A	A	A	A	B	B	A	A	A	B	B	A	A	A	A	B	B	B	A	B	B	A	-	A	-	B	-	A	A	B	A	B	B	A	B	A	A
425	R	1R	1	0.6	0.686	0.833	U	1	rpt-401018	B	A	B	A	A	A	A	B	B	A	A	A	A	B	A	A	A	A	B	B	B	A	B	B	A	A	A	-	B	A	A	A	B	A	B	B	A	B	A	A
426	R	1R	1	9.872	9.614	8.074	U	6	rpt-508116	A	A	B	A	A	A	A	B	B	A	A	A	A	B	A	A	A	A	B	B	B	A	B	B	A	A	A	A	B	A	A	A	B	A	B	A	A	A	A	A
427	R	1R	1	11.029	10.857	8.074	U	6	rpt-400263	A	A	B	A	A	A	A	B	B	A	A	A	A	B	A	A	A	A	B	B	B	A	B	B	A	A	A	A	B	A	A	A	B	A	B	A	A	A	A	A
433	R	1R	1	11.57	11.449	8.074	U	6	rpt-400898	A	A	B	A	A	A	A	B	B	A	A	A	A	B	A	A	A	A	B	B	B	A	B	B	A	A	A	A	B	A	A	A	B	A	B	A	A	A	A	A
434	R	1R	1	14.275	14.411	11.253	U	6	rpt-506299	A	A	B	A	A	A	A	B	B	A	A	A	B	B	A	A	A	A	B	B	B	A	B	B	A	A	A	A	B	A	B	A	B	A	B	A	A	A	B	A
441	R	1R	1	15.903	15.601	13.636	U	6	rpt-410760	B	A	B	A	A	A	A	B	B	A	A	A	B	B	A	A	A	A	B	B	B	A	B	B	A	A	A	A	B	A	B	A	B	A	B	A	A	A	B	A
442	R	1R	1	19.156	19.169	16.815	U	6	rpt-506994	B	A	B	A	A	A	A	B	B	A	A	A	B	B	A	B	A	A	A	-	B	A	B	B	A	A	A	A	B	A	B	B	B	A	B	A	A	A	B	A
445	R	1R	1	20.768	20.139	17.608	U	6	rpt-508034	B	A	B	A	A	A	A	B	B	A	A	A	B	B	A	B	B	A	A	B	B	A	B	B	A	A	A	A	B	A	B	B	B	A	B	A	A	A	B	A
447	R	1R	1	21.557	21.14	17.608	U	6	rpt-508713	B	A	B	A	A	A	A	B	B	A	A	A	B	B	A	B	B	A	A	B	B	A	B	B	A	A	A	A	B	A	B	B	B	A	B	A	A	A	B	A
452	R	1R	1	25	25.059	19.999	U	6	rpt-505204	B	A	B	A	A	A	A	B	B	A	A	A	B	B	A	B	B	A	A	A	B	A	B	B	A	A	A	A	B	A	B	B	B	A	B	A	A	A	B	A
465	R	1R	1	30.279	30.195	24.783	U	6	rpt-399769	B	A	B	A	A	A	A	B	B	A	A	A	B	B	A	B	A	A	A	A	B	A	B	B	A	A	A	A	B	A	B	B	B	A	B	A	A	A	B	A
470	R	1R	1	31.934	31.959	24.783	U	6	rpt-507905	B	A	B	A	A	A	A	B	B	A	A	A	B	B	A	B	A	A	A	A	B	A	B	B	A	A	A	A	B	A	B	B	B	A	B	A	A	A	B	A
472	R	1R	1	33.269	33.403	26.371	U	5	rpt-507438	B	A	B	A	A	A	A	B	B	A	A	A	B	B	A	B	A	A	A	-	B	A	B	B	A	A	-	A	B	A	B	B	B	A	B	A	A	A	B	A
475	R	1R	1	33.95	34.143	26.371	U	3	rpt-399378	B	A	B	A	A	A	A	B	B	A	A	A	B	B	A	B	A	A	A	A	B	A	B	B	A	A	A	A	B	A	B	B	B	A	B	A	A	A	B	A
476	R	1R	1	38.144	38.748	28.754	U	6	rpt-508306	B	A	B	A	A	A	A	B	B	A	A	A	B	B	A	B	A	A	A	A	B	A	B	B	A	A	A	A	B	A	B	B	B	A	B	A	A	A	B	A
481	R	1R	1	39.777	40.553	28.754	U	6	rpt-508463	B	A	B	A	A	A	A	B	B	A	A	A	B	B	A	B	A	A	A	A	B	A	B	B	A	A	A	A	B	A	B	B	B	A	B	A	A	A	B	A
482	R	1R	1	41.518	42.448	30.358	U	6	rpt-509241	B	A	B	A	A	A	A	B	B	A	A	A	B	B	A	B	A	A	A	A	B	A	B	B	A	A	A	A	B	A	B	B	B	A	B	A	A	A	B	A
486	R	1R	1	44.267	45.487	32.756	U	6	rpt-507990	B	A	B	A	A	A	A	B	B	A	-	A	B	B	A	B	A	A	-	A	B	A	B	B	-	A	A	A	B	A	B	B	B	-	B	A	A	-	B	A
488	R	1R	1	45.9	47.245	34.678	U	6	rpt-411519	B	A	B	A	A	A	A	B	B	A	A	A	B	B	A	B	A	A	A	A	B	A	B	B	A	A	A	A	B	A	B	B	B	A	B	A	A	A	B	A
489	R	1R	1	48.627	50.243	37.061	U	6	rpt-400535	B	A	B	A	A	A	A	B	B	A	A	A	B	B	A	B	A	A	A	A	B	A	-	B	A	A	A	A	B	A	B	B	B	A	B	A	A	A	B	A
494	R	1R	1	54.004	55.511	40.718	U	6	rpt-400449	B	A	B	A	A	A	A	B	B	A	A	A	B	B	B	B	A	A	A	A	B	A	B	B	A	A	A	A	B	A	B	B	B	A	B	A	A	A	B	A
495	R	1R	1	54.566	56.126	41.512	U	6	rpt-389911	B	A	B	A	A	A	A	B	B	A	A	A	B	B	B	B	A	A	A	A	B	A	B	B	A	A	A	A	B	A	B	B	B	A	B	A	A	A	B	A
501	R	1R	1	60.809	62.059	47.637	U	6	rpt-400393	A	A	B	A	A	A	A	-	B	A	A	A	-	-	-	B	A	-	A	A	B	A	A	-	A	A	A	A	B	A	B	B	B	A	B	A	-	A	A	A
502	R	1R	1	67.146	68.768	53.699	U	6	rpt-506054	A	A	-	A	A	A	A	B	-	A	A	A	B	B	A	A	A	A	A	A	B	A	A	B	A	A	A	A	B	A	B	A	B	A	B	A	A	A	A	A
504	R	1R	1	70.611	72.592	56.933	U	6	rpt-507094	A	A	B	A	A	A	A	B	B	A	A	A	-	-	A	A	A	A	A	A	-	A	B	B	A	A	A	A	B	A	-	A	B	A	-	A	-	A	B	A
506	R	1R	1	79.353	81.569	66.921	U	6	rpt-507311	A	A	B	A	A	A	A	B	B	A	A	A	B	B	A	A	A	A	B	B	B	A	B	B	A	A	A	A	B	A	B	A	B	A	B	A	A	A	B	A
508	R	1R	1	81.944	84.43	69.821	U	6	rpt-509009	A	A	B	A	A	A	A	-	B	A	A	A	B	B	A	A	A	A	B	-	B	A	B	B	A	A	A	A	A	A	B	A	B	A	-	A	A	A	A	A
515	R	1R	1	83.134	85.791	69.821	U	6	rpt-410922	A	A	B	A	A	A	A	B	B	A	A	A	B	B	A	A	A	A	B	B	B	A	B	B	A	A	A	A	A	A	B	A	B	A	B	A	A	A	A	A
517	R	1R	1	91.098	94.463	77.013	U	6	rpt-506629	B	A	B	A	A	A	A	B	B	A	A	A	B	B	A	B	A	A	A	A	B	A	B	B	A	A	A	A	A	A	B	B	B	A	B	A	A	A	A	A
519	R	1R	1	92.839	96.375	77.807	U	6	rpt-401385	B	A	B	A	A	A	A	B	B	A	A	A	B	B	A	B	A	A	A	-	B	A	B	B	A	A	A	A	A	A	B	B	B	A	B	A	A	A	A	A
520	R	1R	1	100.969	104.663	87.12	U	6	wpt-4129	B	A	B	B	A	A	A	B	A	A	A	A	B	B	A	B	A	B	B	A	B	A	A	B	A	A	A	A	A	A	-	-	B	A	B	A	B	A	A	A
523	R	1R	1	114.437	117.557	99.78	U	6	rpt-508520	B	A	B	B	A	A	A	B	A	A	A	A	B	B	A	B	B	B	B	A	B	A	A	B	A	A	A	A	B	A	B	B	B	A	B	A	B	A	B	A
525	R	1R	1	115.578	118.758	99.78	U	6	rpt-505873	B	A	B	B	A	A	A	B	A	A	A	A	B	B	A	B	B	B	B	A	B	A	A	B	A	A	A	A	B	A	B	B	-	A	B	A	B	A	B	A
526	R	1R	1	116.686	118.758	99.78	U	1	rpt-390364	B	A	B	B	A	A	A	B	A	A	A	A	B	B	A	B	B	B	B	A	B	A	A	B	A	A	A	A	B	A	B	B	-	A	B	A	B	A	B	A
527	R	1R	1	119.002	121.423	101.487	U	6	rpt-411337	B	A	B	B	A	A	A	B	A	A	A	A	B	B	-	B	A	B	B	A	B	A	A	B	A	A	A	A	B	A	B	B	B	A	B	A	B	A	B	A
532	R	1R	1	143.335	146.019	121.611	U		rpt-400944	A	B	B	B	A	A	-	B	A	A	A	A	B	B	B	B	A	B	B	B	A	-	A	B	B	B	B	A	B	A	B	B	B	A	B	A	B	A	B	A
535	R	1R	1	153.827	156.855	132.004	U		rpt-389953	A	B	B	B	A	A	A	B	A	A	A	A	B	-	B	B	B	B	B	B	A	A	A	B	B	B	B	A	B	A	B	B	B	A	B	A	B	B	B	-
537	R	1R	1	157.824	160.673	135.558	U		rpt-390261	A	B	B	B	B	A	A	B	A	A	A	A	B	B	B	B	B	B	B	B	A	A	A	B	B	B	B	A	A	A	B	B	B	A	B	B	-	B	B	A
538	R	1R	1	160.118	163.249	137.909	U		rpt-400053	A	B	B	B	B	A	A	B	A	A	A	A	B	B	B	B	B	B	B	B	A	A	A	-	B	B	B	A	A	A	B	B	B	A	B	B	-	B	B	A
540	R	1R	1	164.491	167.299	140.013	U		tpt-9718	A	B	B	B	B	A	A	B	A	A	A	A	B	B	B	B	A	B	B	B	A	A	A	B	B	B	B	A	A	A	B	B	B	A	B	B	B	B	B	A
541	R	1R	1	167.473	170.594	143.415	U		rpt-506550	A	B	B	B	B	A	A	B	A	A	A	A	B	B	B	B	A	B	B	B	A	A	A	B	B	B	B	A	A	A	B	B	B	A	B	B	B	B	B	A
542	R	1R	1	172.332	175.939	146.801	U	3	tpt-6511	A	B	B	B	B	A	A	B	A	A	A	A	B	B	B	B	A	B	B	B	A	A	A	B	B	B	B	A	A	A	B	B	B	A	B	B	B	B	B	A
546	R	2R	1	0	0	0	U		rpt-9914	A	A	A	A	A	B	B	B	B	A	A	B	A	B	B	B	B	A	B	B	A	A	A	B	A	B	A	A	A	A	B	B	A	A	B	A	A	B	B	B
548	R	2R	1	1	1.059	2.502	U		rpt-411470	A	A	A	A	A	B	B	B	B	A	A	B	A	B	B	B	B	A	B	B	A	A	A	B	A	B	A	A	A	A	B	B	A	A	B	A	A	B	B	B
549	R	2R	1	2.747	3.048	2.502	U	1	rpt-398761	A	A	A	A	A	B	B	B	B	A	A	B	A	B	B	B	B	A	B	B	A	A	A	B	A	B	A	A	A	A	B	B	A	A	B	A	A	B	B	B
550	R	2R	1	3.288	3.64	2.502	U		rpt-400003	A	A	A	A	A	B	B	B	B	A	A	B	A	B	B	B	B	A	B	B	A	A	A	B	A	B	A	A	A	A	B	B	A	A	B	A	A	B	B	B
551	R	2R	1	4.91	5.416	2.502	U		rpt-410938	A	A	A	A	A	B	B	B	B	A	A	B	A	B	B	B	B	A	B	B	A	A	A	B	A	B	A	A	A	A	B	B	A	A	B	A	A	B	B	B
552	R	2R	1	11.318	10.624	7.279	U		rpt-508677	A	A	A	A	A	A	A	B	B	A	A	B	A	B	A	B	B	A	B	B	A	A	A	B	A	B	-	A	A	A	B	B	A	A	B	A	A	B	B	B
553	R	2R	1	12.523	11.944	8.072	U		rpt-506922	A	A	A	A	A	A	A	B	B	A	A	B	A	B	A	B	B	A	B	B	A	A	A	B	A	B	A	A	A	A	A	B	A	A	B	A	A	B	B	B
554	R	2R	1	14.145	13.72	8.072	U	1	rpt-507622	A	A	A	A	A	A	A	B	B	A	A	B	A	B	A	B	B	A	B	B	A	A	A	B	A	B	A	A	A	A	A	B	A	A	B	A	A	B	B	B
555	R	2R	1	15.768	15.496	8.866	U	3	rpt-399876	A	A	A	A	A	A	A	B	B	A	-	B	A	B	A	B	B	A	B	B	A	A	A	B	A	B	A	A	A	A	A	B	A	A	B	A	A	B	B	B
556	R	2R	1	16.843	16.739	8.866	U		rpt-400316	A	A	A	A	-	A	A	B	B	A	A	B	A	B	A	B	B	A	B	B	-	-	A	B	A	B	A	A	A	-	A	B	A	A	B	A	-	B	B	B
557	R	2R	1	17.952	17.875	10.454	U	6	rpt-399607	A	A	A	A	A	A	A	B	B	A	A	B	A	B	A	B	B	A	B	B	A	A	A	B	A	-	A	A	A	A	A	B	A	A	B	A	A	B	B	B
558	R	2R	1	19.585	19.657	10.454	U	2	rpt-411511	A	A	A	A	-	A	A	B	B	A	A	B	A	B	A	B	B	A	B	B	A	A	A	B	A	B	A	A	A	A	A	B	A	A	B	A	A	B	B	B
559	R	2R	1	21.748	22.037	11.248	U	2	rpt-390369	A	A	A	A	A	A	A	B	B	A	A	B	A	B	A	B	B	A	B	B	A	A	A	B	A	B	A	A	A	A	A	B	A	-	B	A	A	B	B	B
560	R	2R	1	22.981	23.481	11.248	U		rpt-509646	A	A	A	A	A	A	A	B	B	A	A	B	A	B	A	B	B	A	B	B	A	A	A	B	A	B	A	A	A	A	A	B	A	A	B	A	A	B	B	B
561	R	2R	1	24.998	25.601	13.63	U		rpt-505385	A	A	A	A	A	A	A	-	B	A	A	A	A	B	A	B	B	A	B	B	A	A	A	B	A	B	A	A	A	A	A	B	A	A	B	A	A	B	B	B
562	R	2R	1	28.436	28.801	16.268	U		rpt-508408	A	B	A	A	A	A	A	B	B	A	A	A	A	B	A	B	B	A	B	B	-	A	A	B	A	B	A	A	A	A	A	B	A	A	B	A	A	B	B	B
564	R	2R	1	35.334	36.088	21.188	U	3	rpt-508811	A	B	A	A	A	A	A	B	B	A	A	A	A	B	A	B	-	A	B	B	A	A	A	B	A	B	A	A	A	A	A	B	A	A	B	A	A	B	B	B
566	R	2R	1	42.341	43.443	28.04	U	1	rpt-506604	A	B	A	A	A	A	A	B	B	A	A	A	A	B	A	B	A	B	A	B	A	A	A	B	A	B	A	A	A	A	A	B	B	A	B	A	A	B	B	B
568	R	2R	1	42.947	44.117	28.04	U	2	rpt-390669	A	B	A	A	A	A	A	B	B	A	A	A	A	B	A	B	A	B	A	B	A	A	A	B	A	B	A	A	A	A	A	B	B	A	-	A	A	B	B	B
570	R	2R	1	43.487	44.709	28.04	U	3	rpt-410936	A	B	A	A	A	A	A	B	B	A	A	A	A	B	A	B	A	B	A	-	A	A	A	B	A	B	A	A	A	A	A	B	B	A	B	A	A	B	B	B
572	R	2R	1	46.979	48.575	29.628	U		rpt-509666	A	B	A	A	A	A	A	B	B	A	A	A	A	B	B	B	A	B	A	B	A	-	-	B	A	B	A	A	A	A	A	B	B	A	B	A	A	B	B	B
573	R	2R	1	50.33	52.161	31.224	U		rpt-505631	A	B	A	A	A	A	A	B	B	A	A	A	A	B	A	B	A	B	A	B	A	A	A	B	A	B	A	A	A	A	A	B	B	A	B	A	A	B	B	B
574	R	2R	1	54.116	56.366	33.75	U	3	tpt-6105	A	B	A	-	A	A	A	B	B	A	A	A	A	B	A	B	A	B	A	B	A	A	A	B	A	B	A	A	A	A	A	B	B	A	B	A	A	B	B	B
575	R	3R	1	0	0	0	U		rpt-4097	A	A	A	B	A	B	B	B	B	B	A	B	B	B	A	A	A	A	B	A	A	B	B	-	B	A	A	A	A	A	A	A	A	B	A	A	A	B	B	A
576	R	3R	1	5.345	5.753	4.2	U		rpt-507709	A	A	A	B	A	B	B	B	B	B	A	B	B	B	A	A	A	A	B	A	A	B	B	B	B	A	A	A	A	A	A	A	A	A	A	A	A	B	B	A
577	R	3R	1	16.915	17.21	14.676	U	2	rpt-508572	A	A	A	A	A	B	B	B	A	B	A	B	B	B	A	A	A	A	B	A	A	-	B	B	A	A	A	A	A	B	A	A	A	A	A	A	A	B	B	A
580	R	3R	1	19.528	20.13	17.059	U	1	rpt-390694	B	A	A	A	A	B	B	B	A	B	A	B	B	B	A	A	A	A	B	A	A	B	B	B	A	A	A	A	A	B	A	A	A	A	A	A	A	B	B	A
581	R	3R	1	20.182	20.787	17.059	U		rpt-508643	B	A	A	A	A	B	B	B	A	B	A	B	B	B	A	A	A	A	B	A	A	B	B	B	A	A	A	A	A	B	A	A	A	A	A	A	A	B	B	A
583	R	3R	1	21.804	22.563	17.059	U		rpt-506698	B	A	A	A	A	B	B	B	A	B	A	B	B	B	A	A	A	A	B	A	A	B	B	B	A	A	A	A	A	B	A	A	A	A	A	A	A	B	B	A
584	R	3R	1	22.999	23.83	20.238	U		rpt-401023	B	A	A	A	A	B	B	B	-	B	A	B	B	B	-	A	A	A	B	B	A	B	B	B	A	A	A	A	A	B	A	A	A	A	A	A	A	B	B	A
585	R	3R	1	28.322	29.715	20.238	U		rpt-398622	B	A	A	A	A	B	B	B	-	B	A	B	B	B	-	A	A	A	B	B	A	B	B	B	A	A	A	A	A	B	A	A	A	A	A	A	A	B	B	A
586	R	3R	1	28.322	29.715	27.43	U		rpt-400235	B	A	A	A	A	B	B	B	A	B	A	B	B	B	A	A	A	A	B	B	A	B	B	B	A	A	A	A	A	B	A	A	A	-	A	A	A	B	B	A
591	R	3R	1	30.366	31.899	28.597	U		rpt-401554	B	A	A	A	A	B	B	B	A	B	A	B	B	-	A	A	A	A	B	B	A	B	B	-	A	A	A	A	A	B	A	A	A	A	A	A	A	B	B	A
592	R	3R	1	33.82	35.622	30.256	U		rpt-509479	B	A	A	A	A	B	B	B	A	-	A	-	-	B	A	A	A	A	B	B	A	B	-	B	A	A	A	A	A	B	A	A	A	A	A	A	A	B	B	-
593	R	3R	1	35.534	37.6	31.495	U	1	rpt-507210	B	A	A	A	A	B	B	B	A	-	A	-	-	B	A	A	A	A	B	B	A	B	A	B	A	A	A	A	A	-	A	A	A	A	A	A	A	B	B	-
595	R	3R	1	44.941	47.471	38.622	U		rpt-506565	B	A	A	A	A	B	B	B	A	B	A	B	B	B	A	A	A	A	B	B	A	B	B	B	A	A	A	B	A	B	A	A	A	A	A	A	A	B	B	A
599	R	3R	1	50.247	51.987	43.398	U		tpt-3022	B	A	A	A	A	B	B	B	A	B	A	B	B	B	A	A	A	A	B	B	A	B	B	B	A	A	A	B	B	B	A	A	A	A	A	A	A	B	B	A
601	R	3R	1	51.345	53.176	43.398	U	1	rpt-507575	B	A	A	-	A	B	B	B	A	B	A	B	B	B	A	A	A	A	B	B	A	B	B	B	A	-	A	B	B	B	A	A	A	A	A	A	A	B	B	A
602	R	3R	1	53.438	55.385	44.589	U		rpt-402214	B	A	A	A	A	B	B	B	A	B	A	B	B	B	A	A	A	A	B	B	A	B	B	B	A	A	A	B	B	B	A	A	A	A	A	A	A	B	B	A
603	R	3R	1	56.594	59.03	45.78	U		rpt-390724	B	A	A	A	A	B	B	B	A	B	A	B	B	-	A	A	A	A	B	B	A	-	B	B	A	A	A	B	B	B	A	A	A	A	A	A	A	B	B	A
604	R	3R	1	61.949	63.617	49.533	U		rpt-507730	B	A	A	A	A	B	B	B	A	B	-	B	B	B	A	A	A	A	B	B	A	B	B	B	A	A	-	B	A	B	A	A	-	A	A	A	A	B	B	A
607	R	3R	1	64.156	66.081	51.645	U		rpt-399897	B	A	A	A	A	B	B	B	A	B	A	B	B	B	A	A	A	A	B	B	A	B	B	B	A	A	A	B	A	B	A	A	A	A	A	A	A	B	B	A
611	R	3R	1	66.596	68.099	54.537	U		rpt-402648	B	A	A	A	A	B	B	B	A	B	A	B	B	B	A	A	A	A	B	B	A	B	B	B	A	A	A	A	A	B	A	A	A	A	A	A	A	B	B	A
614	R	3R	1	67.136	68.691	54.537	U		rpt-506603	B	A	A	A	A	B	B	B	A	B	A	B	B	B	A	A	A	A	B	B	A	B	B	B	A	A	A	A	A	B	A	A	A	A	A	A	A	B	B	A
617	R	3R	1	69.424	71.22	57.987	U		rpt-401352	B	A	A	A	A	B	B	B	A	B	A	B	B	B	A	A	A	A	B	B	A	B	B	B	A	A	A	A	A	B	A	A	A	A	A	A	A	B	B	A
619	R	3R	1	70.836	72.8	59.218	U		rpt-509237	B	A	A	A	A	B	B	B	A	B	A	B	B	B	A	A	A	A	B	B	A	B	B	B	A	A	A	A	A	B	A	A	A	A	A	A	A	B	B	A
620	R	3R	1	79.695	81.222	61.561	U		rpt-399873	B	A	A	A	A	B	B	B	A	B	A	B	B	B	A	A	A	A	B	B	A	B	B	B	A	A	A	A	A	B	A	A	A	A	A	A	A	B	B	A
621	R	3R	1	79.695	81.222	64.564	U		rpt-506566	B	A	A	A	A	B	-	B	-	B	A	B	B	B	A	A	A	A	B	B	A	B	B	B	A	A	-	A	A	B	A	A	A	A	-	A	A	-	B	A
625	R	3R	1	82.807	85.171	67.233	U		rpt-509415	B	A	A	A	A	B	B	B	-	B	A	B	B	B	A	-	A	A	B	B	A	B	B	B	A	A	-	A	A	B	A	A	A	A	-	A	A	-	B	A
626	R	3R	1	85.469	87.932	70.189	U		tpt-513488	B	A	A	A	A	B	B	B	-	B	A	B	B	B	A	A	A	A	B	B	A	B	B	B	A	A	-	A	A	B	A	A	A	A	-	A	A	B	B	A
627	R	3R	1	88.147	90.49	71.435	U		rpt-401040	B	A	A	A	A	B	B	B	-	B	A	-	B	-	A	A	A	A	B	B	A	B	B	B	A	A	A	A	A	B	A	A	A	A	A	A	A	B	B	-
628	R	3R	2	0	0	0	U	3	rpt-507271	B	A	B	A	A	B	B	A	A	A	-	B	A	B	A	A	-	A	B	B	A	B	A	A	B	A	A	A	B	B	B	A	B	-	A	A	A	B	A	A
629	R	3R	2	2.045	1.421	0.468	U	1	tpt-513724	B	A	B	A	A	B	B	A	A	A	B	B	A	B	A	A	B	A	B	B	A	B	A	A	B	A	A	A	B	B	B	A	B	A	A	A	A	B	A	A
630	R	3R	2	2.958	2.557	0.849	U		rpt-389403	B	A	B	A	A	B	B	A	A	A	B	B	A	B	A	A	B	A	B	B	A	B	A	A	B	A	A	A	B	B	B	-	B	A	A	A	A	B	A	-
631	R	3R	2	9.526	9.893	5.185	U		rpt-402398	B	A	B	A	A	B	B	A	A	A	B	B	A	B	A	A	B	A	B	B	A	B	A	A	B	A	A	A	B	B	B	A	B	B	A	A	A	B	A	A
634	R	3R	2	15.785	16.192	11.941	U		rpt-390710	B	A	B	A	A	B	B	A	A	A	B	B	A	B	A	A	B	B	B	B	A	B	A	A	B	A	A	A	B	B	B	A	B	B	A	A	A	B	A	A
635	R	3R	2	21.732	22.36	14.705	U		rpt-505338	B	A	B	A	A	B	B	A	A	A	B	A	A	B	A	A	B	B	-	-	A	B	A	A	B	A	A	A	B	B	-	A	A	B	A	A	A	-	A	A
636	R	4R	2	0	0	0	U		rpt-509496	A	A	A	A	A	B	A	A	A	A	A	B	B	-	B	A	A	A	A	A	B	-	A	A	B	B	A	B	B	B	B	A	A	A	A	A	A	A	A	B
638	R	4R	2	1.184	0.687	0.826	U		rpt-401232	-	A	A	A	A	B	A	A	A	A	A	B	B	A	B	A	A	A	A	A	B	A	A	A	B	B	A	B	B	B	B	A	A	A	A	A	A	A	A	B
639	R	4R	2	12.271	12.206	8.854	U		wpt-8650	A	B	A	A	B	B	A	A	A	A	A	B	A	A	B	A	A	A	A	A	B	A	A	B	B	B	A	B	B	B	B	A	A	A	A	A	A	A	A	A
640	R	4R	2	12.811	12.798	8.854	U		rpt-508582	A	B	A	A	B	B	A	A	A	A	A	B	A	A	B	A	A	A	A	A	B	A	A	B	B	B	A	B	B	B	B	A	A	A	A	A	A	A	A	A
641	R	4R	2	17.457	17.862	11.579	U		wpt-346220	A	B	A	A	B	B	A	A	A	A	A	A	A	A	B	A	A	A	A	A	B	A	A	B	B	B	A	B	B	B	-	-	A	A	A	A	A	A	A	-
642	R	4R	2	21.465	21.781	14.416	U		rpt-508869	A	B	A	A	B	B	A	A	A	A	A	-	A	A	-	A	A	A	A	A	B	A	A	B	B	B	A	B	B	B	B	A	A	A	A	A	A	A	A	A
643	R	4R	2	22.206	22.699	14.416	U		rpt-507653	A	B	A	A	B	B	A	A	A	A	-	-	A	A	-	A	A	A	A	A	B	A	A	B	B	B	A	B	B	B	B	A	A	A	A	A	A	A	A	A
646	R	4R	2	40.672	40.168	29.11	U	1	rpt-398700	A	B	A	A	B	A	A	A	A	A	A	A	A	A	B	A	A	B	A	A	B	A	A	B	B	B	A	B	B	B	B	A	A	B	A	A	A	A	A	A
647	R	4R	2	42.49	38.795	29.967	U	1	rpt-389466	A	B	A	A	B	A	A	A	A	A	A	A	A	A	B	A	A	B	A	A	B	A	A	B	B	B	A	B	B	B	B	A	A	B	A	A	A	A	A	A
648	R	4R	2	63.885	61.562	55.983	U	3	rpt-507179	A	B	A	A	A	A	A	A	A	B	A	A	A	A	B	A	B	A	A	A	A	A	B	B	B	B	A	B	B	A	B	A	B	B	A	A	A	A	A	A
649	R	4R	2	66.97	64.922	57.928	U	6	rpt-402300	A	-	A	A	A	A	A	A	A	-	A	A	A	A	B	A	B	A	A	A	A	A	B	B	B	B	A	B	B	A	B	A	B	B	A	A	A	A	A	A
650	R	4R	2	70.657	69.3	61.546	U	3	rpt-390419	A	B	A	A	A	A	A	A	A	B	A	A	A	A	B	A	B	A	A	A	A	A	B	B	B	B	A	B	B	A	B	A	A	B	A	A	A	A	A	A
651	R	4R	2	73.2	72.235	62.458	U		rpt-507139	A	B	A	A	A	A	A	A	A	B	A	A	A	A	B	A	B	A	A	A	A	A	B	B	B	B	A	B	B	A	B	A	A	B	A	A	A	A	A	A
656	R	4R	2	73.865	71.324	62.458	U	2	rpt-401945	A	B	A	A	A	A	A	A	A	B	A	A	A	A	B	A	B	A	A	A	A	A	B	B	B	B	A	B	B	A	B	A	A	B	A	A	A	A	A	A
658	R	4R	2	74.406	70.649	62.458	U	1	rpt-410932	A	B	A	A	A	A	A	A	A	B	A	A	A	A	B	A	B	A	A	A	A	A	B	B	B	B	A	B	B	A	B	A	A	B	A	A	A	A	A	A
659	R	4R	2	75.027	70.058	63.252	U	4	rpt-508070	A	B	A	A	A	A	A	A	A	B	A	A	A	A	B	A	B	A	A	A	A	A	B	B	B	-	A	B	B	A	B	A	A	B	A	A	A	A	A	A
661	R	4R	2	78.655	76.577	64.84	U	2	rpt-509402	A	B	A	A	A	A	A	A	A	B	A	A	A	A	B	A	B	A	A	A	A	A	B	-	B	B	A	B	B	A	B	A	B	B	A	A	A	A	A	A
665	R	4R	2	80.558	77.761	64.84	U	1	rpt-401323	A	B	A	A	A	A	A	A	A	B	A	A	A	A	B	A	B	A	A	A	A	A	B	B	B	B	A	B	B	A	B	A	B	-	A	A	A	A	A	A
666	R	4R	2	82.776	78.951	65.634	U		rpt-509344	A	B	A	A	A	A	-	-	A	B	-	A	A	A	B	-	B	A	-	A	-	A	-	B	B	B	A	B	B	-	-	A	B	B	A	A	A	A	A	A
668	R	4R	2	85.259	80.733	67.222	U		rpt-390156	A	B	A	A	A	A	-	A	A	B	A	A	A	A	B	A	B	A	-	A	A	A	B	B	B	B	A	B	B	A	B	A	B	A	A	A	A	A	A	A
670	R	4R	2	88.518	83.119	68.809	U	1	rpt-505329	A	B	A	A	A	A	A	A	A	B	A	A	A	A	B	A	B	A	A	A	A	A	B	B	B	B	A	B	B	A	B	A	B	A	A	A	A	A	A	A
672	R	4R	2	89.599	83.717	69.603	U	1	rpt-508284	A	B	A	A	A	A	A	A	A	B	A	A	A	A	B	A	B	A	A	-	A	A	B	B	B	B	-	B	B	A	B	A	B	A	A	A	A	A	A	A
673	R	4R	2	90.14	84.308	70.397	U	3	tpt-4626	A	B	A	A	A	A	A	A	A	B	A	A	A	A	B	A	B	A	A	A	A	A	B	B	B	B	A	B	B	A	B	A	B	A	A	A	A	A	A	A
674	R	4R	2	94.415	88.442	74.813	U	5	rpt-390504	A	B	A	A	A	A	A	A	A	B	A	A	A	A	B	A	B	-	A	A	A	A	B	B	B	B	A	B	B	A	B	A	B	A	A	A	A	A	A	A
680	R	4R	2	98.712	92.504	78.351	U	5	rpt-508527	A	B	A	A	A	A	A	A	A	B	A	A	A	A	B	A	B	B	A	A	A	A	B	B	A	B	B	B	B	A	B	A	B	A	A	A	A	A	A	A
683	R	4R	2	99.36	93.238	78.351	U	5	rpt-508467	A	B	A	A	A	A	A	A	A	B	A	A	A	A	B	A	B	B	A	A	A	A	B	B	A	B	B	B	B	A	B	A	B	A	A	A	A	A	A	A
690	R	4R	2	102.986	95.986	80.733	U	3	tpt-513729	A	B	A	A	A	A	A	B	A	B	A	A	A	A	B	A	B	B	A	A	A	A	B	B	A	B	B	B	B	A	B	A	B	A	A	A	A	A	A	A
693	R	4R	2	104.565	97.727	81.527	U	2	rpt-401957	A	B	A	A	A	A	A	B	A	B	A	A	A	A	B	A	B	B	A	A	A	A	B	B	A	B	B	B	B	A	B	A	B	A	A	A	A	A	A	A
694	R	4R	2	105.624	98.952	81.527	U	1	rpt-505595	A	B	A	A	A	A	A	-	A	B	A	A	A	A	B	A	B	B	A	A	A	A	B	B	A	B	B	B	B	A	B	A	B	A	A	A	A	A	A	A
696	R	4R	2	106.392	99.762	81.527	U		rpt-507312	A	B	A	A	A	A	A	B	A	B	A	A	A	A	B	A	B	B	A	A	A	A	B	B	A	B	B	B	B	A	B	A	B	A	A	A	A	A	A	A
697	R	4R	2	107.625	101.201	81.527	U		rpt-401518	A	B	A	A	A	A	A	B	A	B	A	A	A	A	B	A	B	B	A	A	A	-	B	B	A	B	B	B	B	A	B	A	B	A	A	A	A	A	A	A
698	R	4R	2	110.53	102.977	82.607	U		rpt-389740	A	B	A	A	A	A	A	B	B	B	A	A	A	A	B	A	B	B	A	A	-	A	B	B	A	B	B	B	B	A	B	A	B	A	A	A	A	A	A	A
701	R	4R	2	112.954	105.695	84.719	U		rpt-401010	A	B	A	A	A	A	A	B	B	B	A	A	A	A	B	A	B	B	A	A	A	A	B	B	A	B	B	B	B	A	B	A	B	A	A	A	A	A	A	A
707	R	4R	1	0	0	0	U	1	wpt-4487	B	A	A	A	A	B	A	B	-	B	A	B	B	B	A	A	A	B	A	B	A	B	A	B	B	B	B	A	B	A	B	A	B	A	B	A	B	A	A	A
711	R	4R	1	3.899	1.237	0	U		tpt-513858	B	A	A	A	A	B	A	B	B	B	A	B	B	B	A	A	-	B	A	B	A	B	A	B	B	B	B	A	B	A	B	A	B	A	B	A	B	A	A	A
713	R	4R	1	4.44	1.829	0	U		wpt-8171	B	A	A	A	A	B	A	B	B	B	A	B	B	B	A	-	-	B	A	B	A	B	A	B	B	B	B	A	B	A	B	A	B	A	B	A	B	A	A	A
715	R	4R	1	6.241	3.693	1.922	U		rpt-509435	B	A	A	A	A	B	A	B	B	B	A	B	A	B	A	A	-	B	A	B	A	B	A	B	B	B	B	A	B	A	B	A	B	A	B	A	B	A	A	A
716	R	4R	1	10.249	6.305	3.97	U		rpt-508722	B	A	A	A	-	B	A	B	B	B	A	B	A	B	A	A	A	B	A	B	A	B	A	B	B	B	B	A	B	A	B	A	A	A	B	A	B	A	A	A
717	R	4R	1	13.047	9.832	3.97	U		rpt-389465	B	A	A	A	B	B	A	B	B	B	A	B	A	B	A	A	A	B	A	B	A	B	A	B	B	B	B	A	B	A	B	A	A	A	B	A	B	A	A	A
720	R	4R	1	15.319	11.863	7.947	U		tpt-1348	B	A	A	A	B	B	A	B	B	B	A	B	A	B	A	A	A	B	A	B	A	B	A	B	B	B	B	A	B	A	B	A	A	B	B	A	B	A	A	A
721	R	4R	1	16.4	13.094	7.947	U		rpt-507289	B	A	A	A	B	B	A	B	B	B	A	B	A	B	A	A	A	B	A	B	A	B	A	B	B	B	B	A	B	A	-	A	A	B	B	A	B	A	A	A
722	R	4R	1	19.111	16.062	8.741	U		rpt-399900	B	A	A	-	B	B	A	B	B	B	-	B	A	B	A	A	A	B	A	B	A	B	A	B	B	B	B	A	B	A	B	A	A	B	B	A	B	A	A	-
727	R	4R	1	21.28	18.436	9.534	U		rpt-505244	B	A	A	A	B	B	A	B	B	B	A	B	A	B	A	A	A	B	A	B	A	B	A	B	B	B	B	A	B	A	B	A	A	B	B	A	B	A	A	A
729	R	4R	1	23.481	21.992	17.539	U		wpt-1830	B	A	A	A	B	B	A	B	B	B	A	B	A	B	A	-	A	B	-	B	A	B	A	B	B	B	B	A	B	A	-	A	A	-	B	-	B	A	A	A
730	R	4R	1	25.157	21.992	17.539	U		tpt-513580	B	A	A	A	B	B	A	B	B	B	A	B	A	B	A	-	A	B	-	B	A	B	A	B	B	B	B	A	B	A	-	A	A	-	B	-	B	A	A	A
732	R	4R	1	27.809	25.448	24.731	U	1	wpt-7445	B	A	A	A	B	B	A	B	A	B	A	B	A	B	A	A	A	B	A	B	A	B	A	B	B	B	B	A	B	A	B	A	A	-	B	A	B	A	A	A
741	R	4R	1	28.895	26.14	25.524	U	1	rpt-389763	B	A	A	A	B	B	A	B	A	B	A	B	A	B	A	A	A	B	A	B	A	B	A	B	B	B	B	A	B	A	B	A	A	B	B	A	B	A	A	A
742	R	4R	1	29.436	26.732	25.524	U		rpt-389687	B	A	A	A	B	B	A	B	A	B	A	B	A	B	A	A	A	B	A	B	A	B	A	B	B	B	B	A	B	A	B	A	A	B	B	A	B	A	A	A
743	R	4R	1	30.057	27.412	25.524	U		rpt-509047	B	A	A	A	B	B	A	B	A	B	A	B	A	-	A	A	A	B	A	B	A	B	A	B	B	B	B	A	B	A	B	A	A	B	B	A	B	A	A	A
747	R	4R	1	35.435	32.089	31.103	U	3	rpt-506618	B	A	A	A	B	A	A	B	A	B	B	B	A	B	A	A	A	B	A	B	A	B	A	B	B	B	B	A	B	A	B	A	A	B	B	A	B	A	A	B
749	R	4R	1	36.7	32.793	31.103	U	1	rpt-507547	B	A	A	A	B	A	A	B	A	B	B	B	A	B	A	A	A	B	A	B	A	B	-	B	B	B	B	A	B	A	B	A	A	B	B	A	B	A	A	B
751	R	4R	1	39.449	35.838	35.879	U	1	rpt-389455	B	A	A	A	B	A	A	B	A	B	B	B	A	B	A	A	A	-	A	B	A	B	A	B	B	A	B	A	B	A	B	A	A	B	B	A	B	A	A	B
752	R	4R	1	41.607	38.42	35.879	U	1	rpt-389770	B	A	A	A	B	A	A	B	A	-	B	B	A	B	A	A	A	-	A	B	A	B	A	B	B	A	B	A	B	A	B	-	A	B	B	A	B	A	A	B
753	R	4R	1	44.09	40.605	35.879	U	1	rpt-399682	B	A	A	-	B	A	A	B	A	B	B	B	-	B	A	A	A	A	A	B	A	B	-	B	B	A	B	A	B	A	B	A	A	B	B	A	B	A	A	B
754	R	4R	1	45.918	42.393	35.887	U	3	rpt-402679	B	A	A	A	B	A	A	B	A	B	-	B	A	B	A	A	A	A	A	B	A	B	A	B	B	A	B	A	B	A	B	A	A	-	B	A	B	A	A	B
755	R	4R	1	46.918	43.446	35.895	U	3	rpt-399805	B	A	A	A	B	A	A	B	A	B	B	B	A	B	A	A	A	A	A	B	A	B	A	B	B	A	B	A	B	A	B	A	A	B	B	A	-	A	A	B
756	R	4R	1	48.27	44.967	36.086	U	1	rpt-401235	B	A	A	A	-	A	A	B	A	B	B	-	A	B	A	A	A	A	A	B	A	B	A	B	B	A	B	A	B	A	B	A	A	B	B	A	-	A	A	B
757	R	4R	1	54.831	50.588	38.747	U	1	rpt-399659	B	A	A	A	B	A	A	B	-	B	B	B	A	B	A	A	A	A	A	B	A	B	A	B	B	A	B	A	B	A	B	A	A	B	B	A	B	A	A	B
758	R	4R	1	55.626	51.352	38.803	U	1	rpt-505311	B	A	A	A	B	A	A	B	-	B	B	B	A	-	A	A	A	A	A	B	-	-	A	B	B	A	B	A	B	A	-	A	A	B	B	A	-	A	A	-
760	R	4R	1	57.849	50.588	39.263	U	1	rpt-401524	B	A	A	A	B	A	A	B	-	B	B	B	A	B	A	A	A	A	A	B	A	B	A	B	B	A	B	A	B	A	B	A	A	B	B	A	B	A	A	B
765	R	4R	1	59.433	52.364	39.866	U	1	rpt-401142	B	A	A	A	B	A	A	B	B	B	B	B	A	B	A	A	A	A	A	B	A	B	A	B	B	A	B	A	B	A	-	A	A	B	B	A	-	A	A	B
767	R	4R	1	60.423	53.553	39.866	U		rpt-411417	B	A	A	A	B	A	A	B	B	B	B	B	A	B	A	A	A	A	-	B	A	B	A	B	B	A	B	A	B	A	B	A	A	B	B	A	B	A	A	B
769	R	4R	1	61.504	54.743	40.66	U		rpt-508573	B	A	A	A	B	A	A	B	B	B	B	B	A	B	A	A	A	A	A	B	A	B	A	B	B	A	B	A	B	A	B	A	A	B	B	A	B	A	A	B
770	R	4R	1	62.044	55.512	40.66	U		rpt-399841	B	A	A	A	B	A	A	B	B	B	B	B	A	B	A	A	A	-	A	B	A	B	A	B	B	A	-	A	B	-	B	A	A	B	B	A	B	A	A	B
771	R	4R	1	62.882	57.11	40.66	U		rpt-506611	B	A	A	A	B	A	A	B	B	B	B	B	A	B	A	A	A	-	A	B	A	B	A	B	B	A	B	A	B	A	B	A	-	B	B	A	B	A	A	-
773	R	4R	1	63.769	57.11	40.66	U		rpt-506444	B	A	A	A	B	A	A	B	B	B	B	B	A	B	A	A	A	-	A	B	A	B	A	B	B	A	B	A	B	A	B	A	-	B	B	A	B	A	A	-
774	R	4R	1	65.234	59.467	40.66	U		wpt-8336	B	A	A	A	B	A	A	B	B	B	B	B	A	B	A	A	A	A	A	B	A	B	A	B	B	A	B	A	B	-	B	A	A	B	B	A	B	A	-	B
778	R	4R	1	68.857	61.948	42.264	U		rpt-505418	B	A	A	A	B	A	A	B	B	B	B	B	A	B	A	A	A	A	A	B	A	B	A	B	B	A	B	A	B	A	B	A	A	B	B	A	B	A	A	B
779	R	4R	1	72.186	63.292	44.05	U		wpt-0562	B	A	A	A	B	A	A	B	B	B	B	B	A	B	A	A	-	A	-	B	A	B	A	B	A	A	B	A	B	A	B	A	A	B	B	A	B	A	A	B
780	R	5R	1	0	0	0	U		rpt-505449	A	B	B	A	A	A	A	B	B	A	B	A	A	A	B	A	B	A	A	B	A	A	B	B	A	B	B	B	B	A	A	A	B	A	A	A	A	A	B	A
781	R	5R	1	0.622	0.669	0	U		rpt-505648	A	B	B	A	A	A	A	B	B	A	B	A	A	A	B	A	B	A	A	B	A	A	B	B	A	B	B	B	B	A	A	A	B	A	A	A	A	A	B	A
783	R	5R	1	5.666	5.554	4	U		rpt-509042	A	B	B	A	A	A	A	B	B	A	B	A	A	A	B	A	B	A	A	-	A	A	B	B	A	A	B	B	B	A	A	A	B	A	A	A	A	A	B	A
785	R	5R	1	16.894	16.918	14.071	U		rpt-506127	A	A	B	B	B	A	A	B	B	A	B	A	A	A	B	A	B	A	A	B	A	A	B	B	A	A	B	B	B	A	A	A	B	B	A	B	A	A	B	A
788	R	5R	1	44.772	45.058	42.703	U		rpt-506172	A	A	B	B	B	A	A	B	A	A	B	B	A	A	B	B	B	A	A	A	B	B	B	B	B	A	B	B	A	A	B	B	B	B	A	B	B	A	B	B
789	R	5R	1	50.401	51.219	49.523	U		rpt-389367	A	B	B	B	B	A	A	B	A	A	B	-	A	A	B	B	B	A	B	A	B	B	B	B	B	A	B	B	A	-	B	B	-	-	-	B	B	A	B	B
790	R	5R	1	51.255	52.19	49.523	U		rpt-399743	A	B	B	B	B	A	A	B	A	A	B	B	A	-	B	B	B	A	B	A	B	B	B	B	B	A	B	B	A	A	-	B	B	B	A	B	B	A	B	B
794	R	5R	1	52.131	53.054	51.906	U		rpt-505205	A	B	B	B	B	A	A	B	A	A	B	B	A	A	B	B	B	A	B	-	B	B	B	B	B	A	B	B	A	-	B	B	B	B	A	B	B	A	B	B
795	R	5R	1	54.625	55.873	51.906	U		rpt-506821	A	B	B	B	B	A	A	B	A	A	B	B	A	A	B	B	B	-	B	A	B	B	B	B	B	A	B	B	A	A	B	-	B	B	A	B	B	A	B	B
[truncated: 493 more rows]
[truncated: 135 more columns]

## Sheet: Online resource 6
Table S6. Segregations of unique (U) markers and loci order including positions of redundant (R) markers on genetic map of NECT. Data on segregation distortion from expected Mendelian ratio are given (significance levels: 1:0.05 2:0.01 3:0.005 4:0.001 5:0.0005 6:0.0001). The last line (NECT_1101) was not reproduced.
[truncated: 1,562 more rows]
[truncated: 57 more columns]

[truncated: 1 more sheets: Online resource 9]
